# Supplementary material for: Abiotic Stress-Responsive miRNA and Transcription Factor-Mediated Gene Regulatory Network in Oryza sativa: Construction and Structural Measure Study
Source: Front Genet. 2021 Feb 12;12:618089. doi: 10.3389/fgene.2021.618089 (PMC7907651; doi:10.3389/fgene.2021.618089)
Supplement: Supplementary Table 3 — miRNA-seq data analysis result. [file Table_3.XLSX]

## Sheet: Sheet1
Supplementary Table S3| miRNA –seq data Analysis Result.
Number of miRNA
Stress	Control	Stress	DEGs
Drought	387	369	60
Salt	387	334	68
Cold	387	358	59
