# Supplementary material for: Abiotic Stress-Responsive miRNA and Transcription Factor-Mediated Gene Regulatory Network in Oryza sativa: Construction and Structural Measure Study
Source: Front Genet. 2021 Feb 12;12:618089. doi: 10.3389/fgene.2021.618089 (PMC7907651; doi:10.3389/fgene.2021.618089)
Supplement: Supplementary Table 4 — List of differentially expressed miRNAs under cold, drought, and salt in Oryza sativa. [file Table_4.XLSX]

## Sheet: Sheet1
Supplementary Table S4 | List of Differentially expressed miRNA under abiotic stress.
Drought								Cold								Salt
ID	logFC	logCPM	PValue	FDR	Regulation			ID	logFC	logCPM	PValue	FDR	Regulation			ID	logFC	logCPM	PValue	FDR	Regulation
osa-MIR1866	-5.07078	10.9047	9.22212e-50	3.21852e-47	Down			osa-MIR1866	-7.01214	10.8777	2.34255e-59	7.82411e-57	Down			osa-MIR812q	-2.04065	5.31265	0.00460611	0.0241632	Down
osa-MIR1877	-4.44188	9.2596	1.42197e-34	2.48133e-32	Down			osa-MIR5807	-4.05276	5.80659	4.75254e-09	2.26764e-07	Down			osa-MIR812h	-1.82801	5.43261	0.00423587	0.0225913	Down
osa-MIR1874	-3.76716	10.2026	9.57365e-32	1.11373e-29	Down			osa-MIR1874	-3.84427	10.2026	1.99856e-28	3.3376e-26	Down			osa-MIR1862b	-1.6616	6.90055	8.02304e-06	8.02304e-05	Down
osa-MIR1850	-2.69726	9.74795	1.55663e-18	7.76091e-17	Down			osa-MIR1861l	-3.19087	6.519	6.9549e-10	4.64588e-08	Down			osa-MIR1862a	-1.42856	6.73178	0.000297576	0.0021161	Down
osa-MIR812q	-2.39485	5.06951	0.000247341	0.00345288	Down			osa-MIR1865	-2.94417	4.40523	0.00285496	0.0213291	Down			osa-MIR528	-1.27144	9.10944	1.15937e-10	3.37272e-09	Down
osa-MIR3979	-2.06721	7.0111	1.5719e-07	5.48594e-06	Down			osa-MIR2094	-2.8518	4.33798	0.00460767	0.031252	Down			osa-MIR1862c	-1.17812	7.13357	0.000343736	0.00239121	Down
osa-MIR1862c	-1.64737	6.94807	1.75026e-05	0.000407227	Down			osa-MIR440	-2.75311	4.26745	0.00743904	0.0435902	Down			osa-MIR3979	-0.993109	7.33664	0.00136616	0.00857201	Down
osa-MIR812h	-1.63765	5.31264	0.0058041	0.0384155	Down			osa-MIR1861b	-2.58107	5.47067	6.27808e-05	0.000838751	Down			osa-MIR1866	-0.931433	11.4747	2.4395e-11	1.00802e-09	Down
osa-MIR1862b	-1.60276	6.83493	5.99283e-05	0.000995951	Down			osa-MIR1861f	-2.58107	5.47067	6.27808e-05	0.000838751	Down			osa-MIR1877	-0.886807	9.82968	1.44051e-07	2.56091e-06	Down
osa-MIR1862a	-1.45671	6.64513	0.000372531	0.00464333	Down			osa-MIR1861i	-2.58107	5.47067	6.27808e-05	0.000838751	Down			osa-MIR166c	-0.830705	13.3475	7.69872e-11	2.46359e-09	Down
osa-MIR7694	-1.19174	6.74008	0.0024435	0.0213195	Down			osa-MIR164e	-2.50364	6.73001	5.93248e-08	2.20161e-06	Down			osa-MIR1850	-0.713443	10.2352	6.20365e-06	6.40377e-05	Down
osa-MIR528	-1.17626	9.11979	7.38523e-05	0.00117157	Down			osa-MIR1876	-2.36338	7.71087	1.14521e-09	6.37499e-08	Down			osa-MIR1874	-0.551886	10.8553	0.00015382	0.00126211	Down
osa-MIR1868	-1.11658	11.0067	5.44873e-05	0.000950804	Down			osa-MIR1862b	-2.13513	6.74254	1.73127e-06	5.25676e-05	Down			osa-MIR1868	-0.529695	11.2217	0.000172359	0.00137887	Down
osa-MIR2095	-1.09699	8.98811	0.00023288	0.00338646	Down			osa-MIR1850	-2.11532	9.84605	3.24997e-11	3.6183e-09	Down			osa-MIR820a	-0.456996	12.5319	0.000447945	0.00304984	Down
osa-MIR820b	-0.773153	12.712	0.00412791	0.0320143	Down			osa-MIR1862a	-2.053	6.53275	1.13598e-05	0.000210788	Down			osa-MIR820c	-0.406896	12.8256	0.00158128	0.00973097	Down
osa-MIR820a	-0.751708	12.4137	0.00536414	0.0380993	Down			osa-MIR812h	-2.05217	5.26826	0.00177721	0.0169597	Down			osa-MIR820b	-0.40357	12.8607	0.00170627	0.010302	Down
osa-MIR820c	-0.739923	12.6907	0.00603483	0.0384155	Down			osa-MIR1883a	-2.01203	6.25121	5.15345e-05	0.000782387	Down			osa-MIR2095	0.520753	9.71681	0.00187123	0.0110887	up
osa-MIR166c	-0.700777	13.3945	0.00904605	0.0535097	Down			osa-MIR5159	-2.00177	5.23164	0.00250464	0.0213291	Down			osa-MIR7694	0.762081	7.63015	0.00551595	0.0280175	up
osa-MIR5485	1.59468	10.6783	1.70678e-08	7.44582e-07	up			osa-MIR5143b	-1.96553	5.53151	0.00106989	0.0105101	Down			osa-MIR5485	0.889726	10.1809	1.43125e-08	2.8625e-07	up
osa-MIR1428e	-3.27163	9.83227	5.92561e-25	5.1701e-23	Down			osa-MIR1862c	-1.88544	6.91364	8.97195e-06	0.000199775	Down			osa-MIR166m	-1.88176	7.47731	3.57303e-09	8.16692e-08	Down
osa-MIR1428g	-3.17793	9.123	5.61336e-22	3.91813e-20	Down			osa-MIR1863b	-1.88095	5.46994	0.00200078	0.0185628	Down			osa-MIR394	-1.82427	7.88854	6.26036e-11	2.2259e-09	Down
osa-MIR1428f	-3.08765	9.10425	5.54301e-21	3.22418e-19	Down			osa-MIR1423	-1.80908	8.80363	5.23365e-08	2.18505e-06	Down			osa-MIR5533	-1.4439	8.33486	1.25048e-09	3.0781e-08	Down
osa-MIR1431	-2.61254	4.37392	0.00508425	0.0369667	Down			osa-MIR2876	-1.68671	5.46969	0.00507695	0.0326096	Down			osa-MIR1861e	-1.33652	6.08957	0.00664	0.0321939	Down
osa-MIR1437a	-2.6031	4.71403	0.000337665	0.00436463	Down			osa-MIR1863c	-1.64109	5.43789	0.00682062	0.0414197	Down			osa-MIR1861m	-1.33652	6.08957	0.00664	0.0321939	Down
osa-MIR5807	-2.5854	5.89867	1.18916e-06	3.77289e-05	Down			osa-MIR5814	-1.6	6.33917	0.000751613	0.00836796	Down			osa-MIR159f	-1.13956	8.60126	1.71688e-07	2.747e-06	Down
osa-MIR1861l	-2.35249	6.59705	7.40583e-08	2.87182e-06	Down			osa-MIR2874	-1.52723	5.80422	0.00481406	0.0315274	Down			osa-MIR530	-1.10231	8.09507	9.52691e-06	9.23822e-05	Down
osa-MIR1846d	-2.27131	5.64923	4.32836e-05	0.000839221	Down			osa-MIR1868	-1.51267	10.896	5.13775e-07	1.71601e-05	Down			osa-MIR160b	-0.911655	9.13115	1.99789e-06	2.66385e-05	Down
osa-MIR399i	-2.24151	6.26879	1.33729e-06	3.88929e-05	Down			osa-MIR1428f	-1.45459	9.39923	4.3601e-06	0.000112021	Down			osa-MIR160a	-0.903902	9.1261	2.63641e-06	3.24481e-05	Down
osa-MIR5159	-2.22928	5.14474	0.000438632	0.00510275	Down			osa-MIR5143a	-1.42981	6.0756	0.00441572	0.030726	Down			osa-MIR166f	-0.886144	13.1079	5.51352e-12	4.87303e-10	Down
osa-MIR2863c	-2.21321	4.43306	0.00508425	0.0369667	Down			osa-MIR1428g	-1.42263	9.43578	6.66463e-06	0.000158999	Down			osa-MIR166a	-0.879445	13.1358	7.61411e-12	4.87303e-10	Down
osa-MIR164e	-1.83141	6.82884	5.51217e-06	0.000137411	Down			osa-MIR1881	-1.30914	6.64696	0.00287368	0.0213291	Down			osa-MIR166j	-0.878109	13.2495	7.10631e-12	4.87303e-10	Down
osa-MIR5149	-1.74619	4.80246	0.00879272	0.0529079	Down			osa-MIR820a	-1.29266	12.2372	1.10427e-05	0.000210788	Down			osa-MIR166b	-0.870951	13.1785	1.13515e-11	6.05412e-10	Down
osa-MIR1863c	-1.7335	5.37919	0.00312595	0.0253711	Down			osa-MIR820b	-1.23391	12.5607	2.54792e-05	0.000425503	Down			osa-MIR160c	-0.858948	9.03794	1.09711e-05	0.000103258	Down
osa-MIR1861b	-1.7102	5.58579	0.00172252	0.01582	Down			osa-MIR820c	-1.2179	12.5318	3.22908e-05	0.000513578	Down			osa-MIR166d	-0.856211	13.1614	2.52006e-11	1.00802e-09	Down
osa-MIR1861f	-1.7102	5.58579	0.00172252	0.01582	Down			osa-MIR1862d	-1.11482	10.9689	0.000180952	0.00232454	Down			osa-MIR160d	-0.843056	9.0516	1.54222e-05	0.000141003	Down
osa-MIR1861i	-1.7102	5.58579	0.00172252	0.01582	Down			osa-MIR1432	-1.11162	8.35197	0.000897076	0.00936323	Down			osa-MIR5150	-0.757626	8.76643	0.000237413	0.00173081	Down
osa-MIR399k	-1.71003	5.09956	0.00605402	0.0384155	Down			osa-MIR5150	-1.09492	8.64034	0.000841254	0.00906383	Down			osa-MIR166h	-0.732706	11.6454	8.45939e-08	1.59236e-06	Down
osa-MIR166e	-1.65718	7.55563	2.8235e-06	7.58e-05	Down			osa-MIR2101	-1.08807	10.2577	0.000323917	0.00400698	Down			osa-MIR166g	-0.717022	11.6393	1.59077e-07	2.67918e-06	Down
osa-MIR1883a	-1.62872	6.3076	0.000263946	0.00354297	Down			osa-MIR812j	-1.06486	7.88907	0.00237412	0.0213291	Down			osa-MIR399d	-0.677178	8.05769	0.00640248	0.0320124	Down
osa-MIR1863b	-1.58508	5.49842	0.00410063	0.0320143	Down			osa-MIR528	-1.03892	9.16838	0.00104706	0.0105101	Down			osa-MIR166k	-0.649139	11.1585	4.72084e-06	5.35067e-05	Down
osa-MIR1876	-1.40342	7.90413	2.67268e-05	0.000582979	Down			osa-MIR1871	-1.03499	11.0298	0.000490552	0.00585158	Down			osa-MIR166l	-0.607742	11.2334	1.6074e-05	0.00014288	Down
osa-MIR399j	-1.35026	7.33355	0.000170542	0.0025878	Down			osa-MIR1428e	-1.03278	10.2688	0.000632923	0.00728953	Down			osa-MIR167b	-0.582933	13.331	4.62235e-06	5.35067e-05	Down
osa-MIR5814	-1.34644	6.38226	0.00150269	0.014984	Down			osa-MIR1846e	-0.995777	7.4776	0.0077336	0.0445349	Down			osa-MIR2275c	-0.582908	8.34964	0.00948169	0.0446197	Down
osa-MIR1423	-1.24243	8.9432	3.4588e-05	0.000710072	Down			osa-MIR1870	-0.982193	8.36853	0.0031925	0.0231804	Down			osa-MIR167c	-0.581883	13.3139	4.84904e-06	5.35067e-05	Down
osa-MIR1878	-1.17759	9.45088	4.95783e-05	0.000910675	Down			osa-MIR1882g	-0.921636	9.55566	0.00284693	0.0213291	Down			osa-MIR167a	-0.579355	13.3151	5.32312e-06	5.678e-05	Down
osa-MIR812j	-1.17234	7.84606	0.000392909	0.00472846	Down			osa-MIR1882h	-0.921636	9.55566	0.00284693	0.0213291	Down			osa-MIR156j	0.350771	12.0696	0.00805693	0.0384809	up
osa-MIR1870	-1.00248	8.35489	0.0012608	0.0129417	Down			osa-MIR1882a	-0.921077	9.58673	0.00283924	0.0213291	Down			osa-MIR319b	0.386125	12.0551	0.00355772	0.0196288	up
osa-MIR1871	-0.929111	11.0626	0.000733515	0.00825796	Down			osa-MIR1882d	-0.921077	9.58673	0.00283924	0.0213291	Down			osa-MIR393b	0.408477	11.6593	0.00256062	0.0146321	up
osa-MIR2101	-0.857146	10.3324	0.0021288	0.01905	Down			osa-MIR1882e	-0.899835	10.4303	0.00265763	0.0213291	Down			osa-MIR319a	0.410795	11.8021	0.00221736	0.012901	up
osa-MIR1862d	-0.822297	11.0651	0.00273617	0.0232908	Down			osa-MIR1873	-0.88233	9.32571	0.00467844	0.031252	Down			osa-MIR5144	0.417819	10.4697	0.00545216	0.0280175	up
osa-MIR2878	-0.783491	8.77674	0.00925782	0.0538497	Down			osa-MIR1882f	-0.858107	9.66054	0.00528711	0.0331697	Down			osa-MIR396b	0.502175	11.5951	0.000221307	0.00168615	up
osa-MIR1882e	-0.764477	10.476	0.00591321	0.0384155	Down			osa-MIR1882c	-0.857332	9.63104	0.00536277	0.0331697	Down			osa-MIR396a	0.504841	11.6161	0.000200807	0.00156727	up
osa-MIR156c	-0.764406	10.8376	0.00556752	0.0380993	Down			osa-MIR2095	-0.831114	9.08313	0.00820476	0.0464473	Down			osa-MIR5788	0.574757	9.39297	0.00118333	0.00757329	up
osa-MIR156g	-0.764406	10.8376	0.00556752	0.0380993	Down			osa-MIR2871a	0.989561	7.4484	0.0073737	0.0435902	up			osa-MIR7695	0.605331	10.5393	5.34081e-05	0.000449753	up
osa-MIR1861j	-0.761557	9.51211	0.00827424	0.0506616	Down			osa-MIR169g	1.08597	7.30674	0.00415014	0.0294925	up			osa-MIR1861h	0.609214	10.7688	2.84463e-05	0.000246022	up
osa-MIR2275d	0.72086	11.6479	0.00802489	0.0500123	up			osa-MIR2275d	1.25314	12.0029	2.07097e-05	0.000364055	up			osa-MIR393a	0.670982	8.76103	0.000905916	0.00591619	up
osa-MIR160f	0.821514	9.34332	0.00496721	0.0369667	up			osa-MIR396c	1.37989	13.8132	2.41726e-06	6.72805e-05	up			osa-MIR1432	0.681627	9.17191	0.000237986	0.00173081	up
osa-MIR2118d	1.54721	5.6465	0.0030293	0.025172	up			osa-MIR5083	2.30367	8.21806	1.67604e-10	1.3995e-08	up			osa-MIR169a	0.708529	11.1934	4.66066e-07	6.77915e-06	up
osa-MIR2118h	2.5226	4.95593	0.00081779	0.00864875	up			osa-MIR6250	3.06928	5.36575	9.72929e-06	0.000203099	up			osa-MIR156f	0.757673	12.6312	5.02897e-09	1.07285e-07	up
osa-MIR2118k	2.5226	4.95593	0.00081779	0.00864875	up											osa-MIR529a	0.816317	11.9975	8.66282e-10	2.31009e-08	up
																osa-MIR1860	0.935825	7.61811	0.000718899	0.00479266	up
																osa-MIR5794	1.021	10.9163	1.63587e-12	2.61739e-10	up
																osa-MIR1856	1.07658	8.41447	1.0726e-06	1.49231e-05	up
																osa-MIR2871b	1.28752	7.60125	2.51194e-06	3.21528e-05	up
																osa-MIR5156	1.36884	6.01234	0.00311855	0.0175076	up
																osa-MIR2871a	1.37323	7.68496	4.35518e-07	6.63647e-06	up
																osa-MIR156l	1.43944	11.2108	6.71228e-24	2.14793e-21	up
																osa-MIR5512a	2.91681	4.32284	0.0037703	0.0204491	up
