# Supplementary material for: Abiotic Stress-Responsive miRNA and Transcription Factor-Mediated Gene Regulatory Network in Oryza sativa: Construction and Structural Measure Study
Source: Front Genet. 2021 Feb 12;12:618089. doi: 10.3389/fgene.2021.618089 (PMC7907651; doi:10.3389/fgene.2021.618089)
Supplement: Supplementary Table 5 — AGO1-enriched miRNA differentially expressed under abiotic stresses. [file Table_5.XLSX]

## Sheet: Sheet1
Supplementary Table S5 | AGO1-enriched miRNA differentially expressed under abiotic stresses.
	GSE18251
ID	RPM_AGO1a		ID	RPM_AGO1b		ID	RPM_AGO1c
osa-miR1423	3.95673		osa-miR156c	5659.53		osa-miR1423	5.13916
osa-miR1431	1.31891		osa-miR156f	5659.53		osa-miR1432	2.82654
osa-miR1432	5.27563		osa-miR156g	5659.53		osa-miR156c	711.26
osa-miR156c	9954.86		osa-miR156j	5659.53		osa-miR156f	711.26
osa-miR156f	9954.86		osa-miR156l	5659.53		osa-miR156g	711.26
osa-miR156g	9954.86		osa-miR159f	178510		osa-miR156j	711.26
osa-miR156j	9954.86		osa-miR160a	76.3813		osa-miR156l	711.26
osa-miR156l	9954.86		osa-miR160b	76.3813		osa-miR159f	423657
osa-miR159f	326152		osa-miR160c	76.3813		osa-miR160a	137.986
osa-miR160a	64.099		osa-miR160d	76.3813		osa-miR160b	137.986
osa-miR160b	64.099		osa-miR160f	76.3813		osa-miR160c	137.986
osa-miR160c	64.099		osa-miR164e	166.576		osa-miR160d	137.986
osa-miR160d	64.099		osa-miR166a	10226.2		osa-miR160f	137.986
osa-miR160f	64.099		osa-miR166b	10226.2		osa-miR164e	242.825
osa-miR164e	53.2839		osa-miR166c	10226.2		osa-miR166a	17598
osa-miR166a	12099.1		osa-miR166d	10226.2		osa-miR166b	17598
osa-miR166b	12099.1		osa-miR166e	10226.2		osa-miR166c	17598
osa-miR166c	12099.1		osa-miR166f	10226.2		osa-miR166d	17598
osa-miR166d	12099.1		osa-miR166g	10226.2		osa-miR166e	17598
osa-miR166e	12099.1		osa-miR166h	10226.2		osa-miR166f	17598
osa-miR166f	12099.1		osa-miR166j	10226.2		osa-miR166g	17598
osa-miR166g	12099.1		osa-miR166k	10226.2		osa-miR166h	17598
osa-miR166h	12099.1		osa-miR166l	10226.2		osa-miR166j	17598
osa-miR166j	12099.1		osa-miR166m	10226.2		osa-miR166k	17598
osa-miR166k	12099.1		osa-miR167a	1530.06		osa-miR166l	17598
osa-miR166l	12099.1		osa-miR167b	1530.06		osa-miR166m	17598
osa-miR166m	12099.1		osa-miR167c	1530.06		osa-miR167a	16419.4
osa-miR167a	5865.71		osa-miR169a	381.906		osa-miR167b	16419.4
osa-miR167b	5865.71		osa-miR169g	381.906		osa-miR167c	16419.4
osa-miR167c	5865.71		osa-miR1856	1.62513		osa-miR169a	280.598
osa-miR169a	484.567		osa-miR1862a	66.6305		osa-miR169g	280.598
osa-miR169g	484.567		osa-miR1862b	66.6305		osa-miR1846d	3.0835
osa-miR1846d	8.96858		osa-miR1862c	66.6305		osa-miR1856	85.31
osa-miR1856	119.229		osa-miR1862d	66.6305		osa-miR1860	6.16699
osa-miR1862a	7.91345		osa-miR1863b	1.62513		osa-miR1862a	17.7301
osa-miR1862b	7.91345		osa-miR1868	0.812567		osa-miR1862b	17.7301
osa-miR1862c	7.91345		osa-miR1871	0.812567		osa-miR1862c	17.7301
osa-miR1862d	7.91345		osa-miR1873	1.62513		osa-miR1862d	17.7301
osa-miR1863b	12.6615		osa-miR1876	0.812567		osa-miR1863b	61.9269
osa-miR1866	2.37404		osa-miR1878	0.812567		osa-miR1870	10.2783
osa-miR1868	0.263782		osa-miR1882a	89.3824		osa-miR1871	0.256958
osa-miR1870	6.33076		osa-miR1882c	89.3824		osa-miR1873	61.9269
osa-miR1873	12.6615		osa-miR1882d	89.3824		osa-miR1882a	10.7922
osa-miR1882a	36.1381		osa-miR1882e	89.3824		osa-miR1882c	10.7922
osa-miR1882c	36.1381		osa-miR1882f	89.3824		osa-miR1882d	10.7922
osa-miR1882d	36.1381		osa-miR1882g	89.3824		osa-miR1882e	10.7922
osa-miR1882e	36.1381		osa-miR1882h	89.3824		osa-miR1882f	10.7922
osa-miR1882f	36.1381		osa-miR1883a	61.7551		osa-miR1882g	10.7922
osa-miR1882g	36.1381		osa-miR2871a	0.812567		osa-miR1882h	10.7922
osa-miR1882h	36.1381		osa-miR2871b	0.812567		osa-miR1883a	10.5353
osa-miR1883a	10.8151		osa-miR2878	0.812567		osa-miR2863c	3.59741
osa-miR2118d	2.37404		osa-miR319b	99.1332		osa-miR2871a	23.1262
osa-miR2863c	2.63782		osa-miR393a	120.26		osa-miR2871b	23.1262
osa-miR2871a	24.0041		osa-miR393b	1079.9		osa-miR2876	12.5909
osa-miR2871b	24.0041		osa-miR394	360.78		osa-miR2878	7.70874
osa-miR2874	2.9016		osa-miR396a	434001		osa-miR393a	36.488
osa-miR2876	15.5631		osa-miR396b	434001		osa-miR393b	870.574
osa-miR2878	4.74807		osa-miR396c	56714.7		osa-miR394	135.931
osa-miR319b	6.33076		osa-miR399d	170.639		osa-miR396a	269515
osa-miR393a	22.949		osa-miR399i	170.639		osa-miR396b	269515
osa-miR393b	1546.02		osa-miR399j	170.639		osa-miR396c	12028.2
osa-miR394	19.2561		osa-miR5144	187.703		osa-miR399d	31.3489
osa-miR396a	420974		osa-miR5150	0.812567		osa-miR399i	31.3489
osa-miR396b	420974		osa-miR5156	0.812567		osa-miR399j	31.3489
osa-miR396c	43704.4		osa-miR528	0.812567		osa-miR5144	442.996
osa-miR399d	15.0356		osa-miR5788	230.769		osa-miR5150	7.19482
osa-miR399i	15.0356		osa-miR5794	868.634		osa-miR528	1260.38
osa-miR399j	15.0356		osa-miR5814	79.6315		osa-miR529a	8.22266
osa-miR440	3.95673		osa-miR820a	121.885		osa-miR530	19.5288
osa-miR5144	194.671		osa-miR820b	121.885		osa-miR5788	770.36
osa-miR5150	4.22051		osa-miR820c	121.885		osa-miR5794	589.719
osa-miR5159	0.263782					osa-miR7694	7.9657
osa-miR528	53.8115					osa-miR812h	15.6744
osa-miR529a	3.95673					osa-miR812j	15.6744
osa-miR5788	648.112					osa-miR820a	8.22266
osa-miR5794	670.269					osa-miR820b	8.22266
osa-miR5814	4.74807					osa-miR820c	8.22266
osa-miR7694	5.27563
osa-miR7695	2.11025
osa-miR812h	6.06698
osa-miR812j	6.06698
osa-miR812q	3.69294
osa-miR820a	29.016
osa-miR820b	29.016
osa-miR820c	29.016
