# Supplementary material for: Abiotic Stress-Responsive miRNA and Transcription Factor-Mediated Gene Regulatory Network in Oryza sativa: Construction and Structural Measure Study
Source: Front Genet. 2021 Feb 12;12:618089. doi: 10.3389/fgene.2021.618089 (PMC7907651; doi:10.3389/fgene.2021.618089)
Supplement: Supplementary Table 6 — List of miRNAs targets predicted by psRNATarget. [file Table_6.XLSX]

## Sheet: Sheet1
Supplementary Table S6 | Oryza sativa abiotic stress responsive AGO1 enriched miRNA target prediction by psRNATarget.
miRNA_Acc.	Target_Acc.	Expectation	UPE$	miRNA_start	miRNA_end	Target_start	Target_end	miRNA_aligned_fragment	Target_aligned_fragment	Inhibition	Target_Desc.	Multiplicity
osa-miR160a-5p	Os10t0479900-01	0	-1	1	21	1638	1658	UGCCUGGCUCCCUGUAUGCCA	AGGCAUACAGGGAGCCAGGCA	Cleavage	Transcriptional factor B3 family protein.	1
osa-miR160b-5p	Os06t0685700-01	0	-1	1	21	1995	2015	UGCCUGGCUCCCUGUAUGCCA	AGGCAUACAGGGAGCCAGGCA	Cleavage	Similar to Auxin response factor 16.	1
osa-miR160b-5p	Os02t0628600-01	0	-1	1	21	1400	1420	UGCCUGGCUCCCUGUAUGCCA	AGGCAUACAGGGAGCCAGGCA	Cleavage	Similar to Auxin response factor 8.	1
osa-miR160c-5p	Os04t0519700-01	0	-1	1	21	1485	1505	UGCCUGGCUCCCUGUAUGCCA	AGGCAUACAGGGAGCCAGGCA	Cleavage	Similar to Auxin response factor 10.	1
osa-miR160d-5p	Os06t0685700-01	0	-1	1	21	1995	2015	UGCCUGGCUCCCUGUAUGCCA	AGGCAUACAGGGAGCCAGGCA	Cleavage	Similar to Auxin response factor 16.	1
osa-miR160d-5p	Os10t0479900-01	0	-1	1	21	1638	1658	UGCCUGGCUCCCUGUAUGCCA	AGGCAUACAGGGAGCCAGGCA	Cleavage	Transcriptional factor B3 family protein.	1
osa-miR394	Os01t0923900-01	0	-1	1	20	1159	1178	UUGGCAUUCUGUCCACCUCC	GGAGGUGGACAGAAUGCCAA	Cleavage	Cyclin-like F-box domain containing protein.	1
osa-miR1873	Os05t0108400-01	0.5	-1	1	24	1052	1075	UCAACAUGGUAUCAGAGCUGGAAG	CGGCUGGCUCUGAUACCAUGUUGA	Cleavage	Protein of unknown function DUF868, plant family protein.	1
osa-miR156c-5p	Os02t0174100-01	1	-1	1	20	2221	2240	UGACAGAAGAGAGUGAGCAC	GUGCUCUCUCUCUUCUGUCA	Cleavage	Similar to Isoform 2 of Squamosa promoter-binding-like protein 4.	1
osa-miR156c-5p	Os02t0139400-01	1	-1	1	20	1869	1888	UGACAGAAGAGAGUGAGCAC	AUGCUCUCUCUCUUCUGUCA	Cleavage	Similar to Squamosa promoter-binding-like protein 3.	1
osa-miR156f-5p	Os06t0663500-00	1	-1	1	20	749	768	UGACAGAAGAGAGUGAGCAC	GUGCUCUCUCUCUUCUGUCA	Cleavage	SBP domain containing protein.	1
osa-miR156f-5p	Os02t0174100-02	1	-1	1	20	980	999	UGACAGAAGAGAGUGAGCAC	GUGCUCUCUCUCUUCUGUCA	Cleavage	SBP domain containing protein.	1
osa-miR156g-5p	Os04t0551500-01	1	-1	1	20	818	837	UGACAGAAGAGAGUGAGCAC	GUGCUCUCUCUCUUCUGUCA	Cleavage	SBP domain containing protein.	1
osa-miR156g-5p	Os06t0703500-01	1	-1	1	20	1686	1705	UGACAGAAGAGAGUGAGCAC	GUGCUCUCUCUCUUCUGUCA	Cleavage	Similar to SBP-domain protein 5 (Fragment).	1
osa-miR156g-5p	Os06t0703500-02	1	-1	1	20	2018	2037	UGACAGAAGAGAGUGAGCAC	GUGCUCUCUCUCUUCUGUCA	Cleavage	Similar to SBP-domain protein 5 (Fragment).	1
osa-miR156g-5p	Os02t0174100-01	1	-1	1	20	2221	2240	UGACAGAAGAGAGUGAGCAC	GUGCUCUCUCUCUUCUGUCA	Cleavage	Similar to Isoform 2 of Squamosa promoter-binding-like protein 4.	1
osa-miR156g-5p	Os02t0139400-01	1	-1	1	20	1869	1888	UGACAGAAGAGAGUGAGCAC	AUGCUCUCUCUCUUCUGUCA	Cleavage	Similar to Squamosa promoter-binding-like protein 3.	1
osa-miR156j-5p	Os02t0174100-02	1	-1	1	20	980	999	UGACAGAAGAGAGUGAGCAC	GUGCUCUCUCUCUUCUGUCA	Cleavage	SBP domain containing protein.	1
osa-miR156j-5p	Os06t0703500-03	1	-1	1	20	1085	1104	UGACAGAAGAGAGUGAGCAC	GUGCUCUCUCUCUUCUGUCA	Cleavage	Similar to Squamosa promoter-binding-like protein 12.	1
osa-miR160f-5p	Os04t0519700-01	1	-1	1	21	1485	1505	UGCCUGGCUCCCUGAAUGCCA	AGGCAUACAGGGAGCCAGGCA	Cleavage	Similar to Auxin response factor 10.	1
osa-miR164e	Os12t0610600-01	1	-1	1	21	911	931	UGGAGAAGCAGGGCACGUGAG	AGCAAGUGCCCUGCUUCUCCA	Cleavage	Similar to NAM / CUC2-like protein.	1
osa-miR164e	Os06t0675600-01	1	-1	1	21	954	974	UGGAGAAGCAGGGCACGUGAG	AGCAAGUGCCCUGCUUCUCCA	Cleavage	Similar to GRAB2 protein.	1
osa-miR166g-3p	Os12t0612700-01	1	-1	1	21	873	893	UCGGACCAGGCUUCAUUCCUC	UUGGGAUGAAGCCUGGUCCGG	Cleavage	Similar to HD-Zip protein (Homeodomain transcription factor) (ATHB-14) (Homeodomain-leucine zipper protein 14).	1
osa-miR166g-3p	Os10t0480200-01	1	-1	1	21	921	941	UCGGACCAGGCUUCAUUCCUC	CUGGGAUGAAGCCUGGUCCGG	Cleavage	Similar to Rolled leaf1.	1
osa-miR393a	Os04t0395600-03	1	-1	1	21	1	21	UCCAAAGGGAUCGCAUUGAUC	AGACAAUGCGAUCCCUUUGGA	Cleavage	Similar to AFB2 (AUXIN SIGNALING F-BOX 2); auxin binding / ubiquitin-protein ligase.	1
osa-miR393a	Os04t0395600-02	1	-1	1	21	1778	1798	UCCAAAGGGAUCGCAUUGAUC	AGACAAUGCGAUCCCUUUGGA	Cleavage	Similar to TRANSPORT INHIBITOR RESPONSE 1 protein (F-box/LRR-repeat protein 1).	1
osa-miR393a	Os05t0150500-00	1	-1	1	21	1555	1575	UCCAAAGGGAUCGCAUUGAUC	AGACAAUGCGAUCCCUUUGGA	Cleavage	Similar to Transport inhibitor response 1.	1
osa-miR5788	Os11t0116000-01	1	-1	1	21	887	907	UGGAUGUGACAUACUCUAGUA	UACUAGAAUAUGUCACAUCCA	Cleavage	Similar to Nonspecific lipid-transfer protein 1 (LTP 1) (Major allergen Pru d 3).	1
osa-miR812h	Os07t0649200-01	1	-1	1	24	2652	2675	AAGACGGAUGAUUAAAGUUGGACA	CACUUAACUUUGAUCGUCCGUCUU	Cleavage	Hypothetical protein.	1
osa-miR159f	Os01t0812000-01	1.5	-1	1	21	1260	1280	CUUGGAUUGAAGGGAGCUCUA	UGGAGCUCCCUUCACUCCAAG	Cleavage	Transcriptional activator of gibberellin-dependent alpha-amylase expression, Regulation of nutrient mobilization in germination	1
osa-miR159f	Os01t0812000-02	1.5	-1	1	21	1258	1278	CUUGGAUUGAAGGGAGCUCUA	UGGAGCUCCCUUCACUCCAAG	Cleavage	Similar to GAMyb protein.	1
osa-miR159f	Os01t0812000-03	1.5	-1	1	21	1257	1277	CUUGGAUUGAAGGGAGCUCUA	UGGAGCUCCCUUCACUCCAAG	Cleavage	Similar to cDNA clone:J033109N02, full insert sequence.	1
osa-miR164e	Os04t0460600-01	1.5	-1	1	21	912	932	UGGAGAAGCAGGGCACGUGAG	CGCACGUGACCUGCUUCUCCA	Cleavage	Similar to H0219H12.10 protein.	1
osa-miR164e	Os04t0460600-02	1.5	-1	1	21	790	810	UGGAGAAGCAGGGCACGUGAG	CGCACGUGACCUGCUUCUCCA	Cleavage	Similar to NAM / CUC2-like protein.	1
osa-miR164e	Os02t0579000-01	1.5	-1	1	21	741	761	UGGAGAAGCAGGGCACGUGAG	CGCACGUGACCUGCUUCUCCA	Cleavage	No apical meristem (NAM) protein domain containing protein.	1
osa-miR166b-3p	Os02t0729300-01	1.5	-1	1	21	2545	2565	UCGGACCAGGCUUCAUUCCCC	CGGGGAAGAAGCCUGGUCCGA	Cleavage	Zinc finger, CCHC retroviral-type domain containing protein.	1
osa-miR169g	Os07t0158500-00	1.5	-1	1	21	1182	1202	UAGCCAAGGAUGACUUGCCUA	GUGGCAAUUCAUCCUUGGCUG	Cleavage	Similar to HAP2 subunit of HAP complex.	1
osa-miR1862b	Os07t0562800-02	1.5	-1	1	24	1368	1391	ACGAGGUUGGUUUAUUUUGGGACG	AUUCUCAGAAUAAAUCAACCUUGU	Cleavage	Similar to Myosin heavy chain class VIII A2 protein.	1
osa-miR319b	Os07t0152000-00	1.5	-1	1	20	1255	1274	UUGGACUGAAGGGUGCUCCC	AGGGGGACCCUUCAGUCCAA	Cleavage	Transcription factor, TCP domain containing protein.	1
osa-miR7695-5p	Os04t0563350-01	1.5	-1	1	24	971	994	UGCCUAUGUGGCACGCCACGUGAA	UCCACGUGGCAUGCCACGUAGGCA	Cleavage	Conserved hypothetical protein.	1
osa-miR812q	Os03t0339900-01	1.5	-1	1	24	2899	2922	ACGUUGGGUACGAAUAUCUACGGC	GUCGUAGAUAUUUGUGCUCAACGU	Cleavage	Similar to Serine/threonine protein kinase.	1
osa-miR156l-5p	Os11t0496600-00	2	-1	1	21	823	843	CGACAGAAGAGAGUGAGCAUA	UGUGCUCUCUCUCUUCUGUCA	Cleavage	Hypothetical conserved gene.	1
osa-miR156l-5p	Os09t0491532-01	2	-1	1	21	674	694	CGACAGAAGAGAGUGAGCAUA	UGUGCUCUCUCUCUUCUGUCA	Cleavage	Similar to Squamosa-promoter binding protein 2.	1
osa-miR156l-5p	Os01t0922600-01	2	-1	1	21	619	639	CGACAGAAGAGAGUGAGCAUA	UGUGCUCUCUCUCUUCUGUCA	Cleavage	Similar to SBP-domain protein 4.	1
osa-miR156l-5p	Os09t0507100-00	2	-1	1	21	1033	1053	CGACAGAAGAGAGUGAGCAUA	UGUGCUCUCUCUCUUCUGUCA	Cleavage	Similar to Squamosa-promoter binding-like protein 11.	1
osa-miR156l-5p	Os08t0509600-01	2	-1	1	21	991	1011	CGACAGAAGAGAGUGAGCAUA	UGUGCUCUCUCUCUUCUGUCA	Cleavage	Squamosa promter-binding-like transcription activator, Regulation of branching in panicles and vegetative shoots, Semidominant regulator of plant architecture	1
osa-miR164e	Os08t0200600-02	2	-1	1	21	1237	1257	UGGAGAAGCAGGGCACGUGAG	AGCAAGUGUCCUGCUUCUCCG	Cleavage	Hypothetical conserved gene.	1
osa-miR164e	Os08t0200600-01	2	-1	1	21	772	792	UGGAGAAGCAGGGCACGUGAG	AGCAAGUGUCCUGCUUCUCCG	Cleavage	Similar to NAC-domain containing protein 21/22 (ANAC021) (ANAC022). Splice isoform 2.	1
osa-miR166k-3p	Os03t0640800-01	2	-1	1	21	955	975	UCGGACCAGGCUUCAAUCCCU	UUGGGAUGAAGCCUGGUCCGG	Cleavage	Similar to HD-Zip protein (Homeodomain transcription factor) (ATHB-14) (Homeodomain-leucine zipper protein 14).	1
osa-miR166k-3p	Os03t0109400-02	2	-1	1	21	973	993	UCGGACCAGGCUUCAAUCCCU	CUGGGAUGAAGCCUGGUCCGG	Cleavage	Homeodomain-related domain containing protein.	1
osa-miR166l-3p	Os10t0480200-02	2	-1	1	21	694	714	UCGGACCAGGCUUCAAUCCCU	CUGGGAUGAAGCCUGGUCCGG	Cleavage	Similar to Rolled leaf1.	1
osa-miR166l-3p	Os12t0612700-01	2	-1	1	21	873	893	UCGGACCAGGCUUCAAUCCCU	UUGGGAUGAAGCCUGGUCCGG	Cleavage	Similar to HD-Zip protein (Homeodomain transcription factor) (ATHB-14) (Homeodomain-leucine zipper protein 14).	1
osa-miR169g	Os02t0776400-01	2	-1	1	21	983	1003	UAGCCAAGGAUGACUUGCCUA	UAGGCAAUUCAUCCUUGGCUU	Cleavage	Similar to nuclear transcription factor Y subunit A-3.	1
osa-miR169g	Os12t0618600-01	2	-1	1	21	1177	1197	UAGCCAAGGAUGACUUGCCUA	UAGGCAACUCAUUCUUGGCUG	Cleavage	Similar to Transcriptional activator HAP2.	1
osa-miR169g	Os03t0174900-01	2	-1	1	21	993	1013	UAGCCAAGGAUGACUUGCCUA	AUGGCAAAUCAUCCUUGGCUU	Cleavage	Similar to RAPB protein.	1
osa-miR169g	Os07t0608200-01	2	-1	1	21	1165	1185	UAGCCAAGGAUGACUUGCCUA	GUGGCAAUUCAUCCUUGGCUU	Cleavage	Similar to CCAAT-binding transcription factor subunit B (CBF-B) (NF-Y protein chain A) (NF-YA) (CAAT-box DNA binding protein subunit A). Splice isoform Short.	1
osa-miR169g	Os03t0411100-02	2	-1	1	21	1241	1261	UAGCCAAGGAUGACUUGCCUA	GUGGCAAUUCAUCCUUGGCUU	Cleavage	Similar to Nuclear Y/CCAAT-box binding factor A subunit NF-YA.	1
osa-miR169g	Os03t0411100-01	2	-1	1	21	1279	1299	UAGCCAAGGAUGACUUGCCUA	GUGGCAAUUCAUCCUUGGCUU	Cleavage	Similar to Nuclear Y/CCAAT-box binding factor A subunit NF-YA.	1
osa-miR1862c	Os07t0466200-02	2	-1	1	24	2161	2184	ACGAGGUUGGUUUAUUUUGGGACG	UGUUCCAAAAUAAACCAACAUUGU	Cleavage	Conserved hypothetical protein.	1
osa-miR393a	Os04t0684100-02	2	-1	1	21	282	302	UCCAAAGGGAUCGCAUUGAUC	GAUCAGUGCAAUCCCUUUGGA	Cleavage	Hypothetical conserved gene.	1
osa-miR393a	Os03t0559700-00	2	-1	1	21	690	710	UCCAAAGGGAUCGCAUUGAUC	AGUCUACGCGAUCCCUUUGGA	Cleavage	Conserved hypothetical protein.	1
osa-miR393b-3p	Os04t0684100-01	2	-1	1	21	209	229	UCAGUGCAAUCCCUUUGGAAU	ACUCCAAAGGGAUCGCAUUGA	Cleavage	Hypothetical conserved gene.	1
osa-miR393b-3p	Os04t0684100-02	2	-1	1	21	206	226	UCAGUGCAAUCCCUUUGGAAU	ACUCCAAAGGGAUCGCAUUGA	Cleavage	Hypothetical conserved gene.	1
osa-miR393b-5p	Os04t0684100-01	2	-1	1	22	284	305	UCCAAAGGGAUCGCAUUGAUCU	CGAUCAGUGCAAUCCCUUUGGA	Cleavage	Hypothetical conserved gene.	1
osa-miR393b-5p	Os04t0684100-02	2	-1	1	22	281	302	UCCAAAGGGAUCGCAUUGAUCU	CGAUCAGUGCAAUCCCUUUGGA	Cleavage	Hypothetical conserved gene.	1
osa-miR393b-5p	Os04t0395600-02	2	-1	1	22	1778	1798	UCCAAAGGGAUCGCAUUGAUCU	AGA-CAAUGCGAUCCCUUUGGA	Cleavage	Similar to TRANSPORT INHIBITOR RESPONSE 1 protein (F-box/LRR-repeat protein 1).	1
osa-miR393b-5p	Os05t0150500-00	2	-1	1	22	1555	1575	UCCAAAGGGAUCGCAUUGAUCU	AGA-CAAUGCGAUCCCUUUGGA	Cleavage	Similar to Transport inhibitor response 1.	1
osa-miR393b-5p	Os04t0395600-01	2	-1	1	22	2209	2229	UCCAAAGGGAUCGCAUUGAUCU	AGA-CAAUGCGAUCCCUUUGGA	Cleavage	Similar to TRANSPORT INHIBITOR RESPONSE 1 protein (F-box/LRR-repeat protein 1).	1
osa-miR528-5p	Os06t0154200-01	2	-1	1	21	2575	2595	UGGAAGGGGCAUGCAGAGGAG	UUCCUCUGCUUGCCUCUUCCA	Cleavage	F-box component of the SKP-Cullin-F box (SCF) E3 ubiquitin ligase complex, Strigolactone (SL) signal perception	1
osa-miR528-5p	Os08t0539300-01	2	-1	1	21	601	621	UGGAAGGGGCAUGCAGAGGAG	AUCCUGUGCAUGUCCCUUCUA	Cleavage	Zinc finger, RING/FYVE/PHD-type domain containing protein.	1
osa-miR530-5p	Os07t0268800-01	2	-1	1	20	1767	1786	UGCAUUUGCACCUGCACCUA	GAGGUGCAGGUGCAUGUGCA	Cleavage	Protein of unknown function DUF594 family protein.	1
osa-miR530-5p	Os04t0603200-01	2	-1	1	20	653	672	UGCAUUUGCACCUGCACCUA	CAGAUGAAGGUGCAAAUGCA	Cleavage	Similar to C-terminal zinc-finger (Fragment).	1
osa-miR5788	Os10t0406701-01	2	-1	1	21	1331	1351	UGGAUGUGACAUACUCUAGUA	UACUAGGAUGUGUCACAUCCA	Cleavage	Conserved hypothetical protein.	1
osa-miR820c	Os03t0110800-01	2	-1	1	21	274	294	UCGGCCUCGUGGAUGGACCAG	CUGGUCCGUCCACGAGGCUGC	Cleavage	Similar to DNA methyltransferase.	1
osa-miR156l-5p	Os03t0783700-00	2.5	-1	1	21	800	820	CGACAGAAGAGAGUGAGCAUA	GAUGUUUGCUCUCUUUUGUUG	Cleavage	Similar to AP-1 complex subunit sigma-2.	1
osa-miR159f	Os06t0605600-01	2.5	-1	1	21	403	423	CUUGGAUUGAAGGGAGCUCUA	UAGAGCUCCCUUCACUCCAAU	Cleavage	Similar to GAMYB-like1.	1
osa-miR159f	Os01t0507000-02	2.5	-1	1	21	448	468	CUUGGAUUGAAGGGAGCUCUA	UUGAGCUCCUUUCGGUCCAAA	Cleavage	Conserved hypothetical protein.	1
osa-miR166c-5p	Os07t0580200-01	2.5	-1	1	20	320	339	GGAAUGUUGUCUGGUCCGAG	AUCGGCCCGGAUAACGUUCC	Cleavage	Conserved hypothetical protein.	1
osa-miR166l-5p	Os10t0508400-01	2.5	-1	1	21	494	514	GGAUUGUUGUCUGGUUCAAGG	GAUUGAACCAGAUAGCGAUUU	Cleavage	Similar to Methionine aminopeptidase-like protein.	1
osa-miR167a-5p	Os06t0129100-01	2.5	-1	1	21	1084	1104	UGAAGCUGCCAGCAUGAUCUA	GUGUUCAUGCCGGCAGCUUCA	Translation	Short-chain dehydrogenase/reductase SDR family protein.	1
osa-miR167a-5p	Os07t0522600-02	2.5	-1	1	21	3397	3417	UGAAGCUGCCAGCAUGAUCUA	CUGGGCUUGCUGGCAGCUUCA	Cleavage	Similar to Glutamate receptor 3.4 precursor (Ligand-gated ion channel 3.4) (AtGLR4). Splice isoform 2.	1
osa-miR167b	Os06t0129100-01	2.5	-1	1	21	1084	1104	UGAAGCUGCCAGCAUGAUCUA	GUGUUCAUGCCGGCAGCUUCA	Translation	Short-chain dehydrogenase/reductase SDR family protein.	1
osa-miR167b	Os07t0522600-02	2.5	-1	1	21	3397	3417	UGAAGCUGCCAGCAUGAUCUA	CUGGGCUUGCUGGCAGCUUCA	Cleavage	Similar to Glutamate receptor 3.4 precursor (Ligand-gated ion channel 3.4) (AtGLR4). Splice isoform 2.	1
osa-miR169g	Os03t0647600-01	2.5	-1	1	21	1718	1738	UAGCCAAGGAUGACUUGCCUA	UAGGCAAAUCAUUCUUGGCUC	Cleavage	Similar to Nf-Y-A subunit.	1
osa-miR169g	Os03t0696300-02	2.5	-1	1	21	458	478	UAGCCAAGGAUGACUUGCCUA	CAGGCAAUUCAUUCUUGGCUU	Cleavage	Similar to nuclear transcription factor Y subunit A-1.	1
osa-miR169g	Os03t0696300-01	2.5	-1	1	21	1636	1656	UAGCCAAGGAUGACUUGCCUA	CAGGCAAUUCAUUCUUGGCUU	Cleavage	Similar to Nuclear transcription factor Y subunit A-1.	1
osa-miR1856	Os09t0274900-01	2.5	-1	1	21	534	554	UAUGCGUAAGACGGAUUCGUA	AAAGAAUCUGUUUUACGCAUG	Cleavage	Conserved hypothetical protein.	1
osa-miR2876-3p	Os08t0104100-01	2.5	-1	1	21	749	769	UUCCUAUAUGAACACUGUUGC	AAAACAGUGUUUAUUUAGGGA	Cleavage	Similar to Transmembrane protein 18.	1
osa-miR2876-5p	Os02t0605900-01	2.5	-1	1	21	811	831	AAUUGCUGGCAGCACUGUUUA	CCAGCAGUUCUGCCAGCAGUU	Cleavage	Similar to Chitinase (EC 3.2.1.14) A.	1
osa-miR319b	Os01t0812000-01	2.5	-1	1	20	1260	1279	UUGGACUGAAGGGUGCUCCC	UGGAGCUCCCUUCACUCCAA	Cleavage	Transcriptional activator of gibberellin-dependent alpha-amylase expression, Regulation of nutrient mobilization in germination	1
osa-miR319b	Os01t0812000-02	2.5	-1	1	20	1258	1277	UUGGACUGAAGGGUGCUCCC	UGGAGCUCCCUUCACUCCAA	Cleavage	Similar to GAMyb protein.	1
osa-miR319b	Os01t0812000-03	2.5	-1	1	20	1257	1276	UUGGACUGAAGGGUGCUCCC	UGGAGCUCCCUUCACUCCAA	Cleavage	Similar to cDNA clone:J033109N02, full insert sequence.	1
osa-miR393b-3p	Os08t0198700-02	2.5	-1	1	21	675	695	UCAGUGCAAUCCCUUUGGAAU	GGUUCAAGGCGAUUGCACUGA	Cleavage	Similar to Glycolate oxidase (EC 1.1.3.15) (Fragment).	1
osa-miR393b-3p	Os08t0198700-01	2.5	-1	1	21	975	995	UCAGUGCAAUCCCUUUGGAAU	GGUUCAAGGCGAUUGCACUGA	Cleavage	Similar to Glycolate oxidase (EC 1.1.3.15) (Fragment).	1
osa-miR396a-5p	Os11t0303500-01	2.5	-1	1	21	612	632	UUCCACAGCUUUCUUGAACUG	CUGUCCAAGAAGGCUGUGGAU	Cleavage	Nucleotide-binding, alpha-beta plait domain containing protein.	1
osa-miR396c-3p	Os05t0512301-00	2.5	-1	1	21	707	727	GGUCAAGAAAGCUGUGGGAAG	UUUCUUGUAGCUUUCUUGGCC	Cleavage	Similar to CLE family OsCLE508 protein.	1
osa-miR396c-5p	Os04t0609900-00	2.5	-1	1	21	3011	3031	UUCCACAGCUUUCUUGAACUU	UCCUUCAAGGAAGCUGUGGAU	Cleavage	Similar to H0702G05.11 protein.	1
osa-miR396c-5p	Os01t0725800-01	2.5	-1	1	21	2356	2376	UUCCACAGCUUUCUUGAACUU	UGGUUCAGUGAAGCUGUGGAA	Cleavage	WD40/YVTN repeat-like domain containing protein.	1
osa-miR396c-5p	Os08t0513300-01	2.5	-1	1	21	532	552	UUCCACAGCUUUCUUGAACUU	AUGAUCAAGAAGGCUGUGGAU	Cleavage	Helix-hairpin-helix motif, class 2 domain containing protein.	1
osa-miR5144-5p	Os07t0418000-02	2.5	-1	1	21	440	460	UUCUUGUGCUGCUGAAGAGAC	AUCUCUUUGGCAGCAUAAGGG	Cleavage	HAD-like domain domain containing protein.	1
osa-miR5144-5p	Os07t0418000-01	2.5	-1	1	21	444	464	UUCUUGUGCUGCUGAAGAGAC	AUCUCUUUGGCAGCAUAAGGG	Cleavage	Similar to predicted protein.	1
osa-miR5150-3p	Os03t0304800-01	2.5	-1	1	24	491	514	AGAAGCUGCAGCUGUCAGAAGCUC	GCCUCUCUGGCAGUUGCAGCCUCU	Cleavage	Lg106-like family protein.	1
osa-miR528-5p	Os08t0137400-02	2.5	-1	1	21	72	92	UGGAAGGGGCAUGCAGAGGAG	CUCUUCUGCUUGCCUCUUCCA	Cleavage	Cupredoxin domain containing protein.	1
osa-miR528-5p	Os08t0137400-01	2.5	-1	1	21	245	265	UGGAAGGGGCAUGCAGAGGAG	CUCUUCUGCUUGCCUCUUCCA	Cleavage	Cupredoxin domain containing protein.	1
osa-miR528-5p	Os06t0567900-01	2.5	-1	1	21	1998	2018	UGGAAGGGGCAUGCAGAGGAG	CUCCUCAGCAUGCCCAUUCCA	Cleavage	Similar to Ascorbate oxidase (Fragment).	1
osa-miR820b	Os02t0612800-01	2.5	-1	1	21	349	369	UCGGCCUCGUGGAUGGACCAG	CAAGCUCAUCCACGAGGCCGA	Cleavage	AT hook, DNA-binding, conserved site domain containing protein.	1
osa-miR1431	Os01t0188900-01	3	-1	1	21	282	302	UUUGCGAGUUGGCCCGCUUGC	GCAAGCGGGUCAACCCGUGAA	Cleavage	Similar to Ankyrin-like protein-like protein.	1
osa-miR1432-3p	Os06t0611900-01	3	-1	1	21	157	177	CAGGUGUCAUCUCCCCUGAAC	CUACAGUGGAGAUGAUGCCUG	Cleavage	Similar to Glycine decarboxylase P subunit.	1
osa-miR156f-3p	Os02t0517531-01	3	-1	1	22	3721	3742	GCUCACUUCUCUUUCUGUCAGC	AGAGAGAGAAAGAGAGGAGAGC	Cleavage	Nucleotide-binding, alpha-beta plait domain containing protein.	1
osa-miR156g-3p	Os03t0226400-01	3	-1	1	22	1	22	GCUCACUUCUCUCUCUGUCAGC	GGAGACAGGGAGAGAAGAGAGA	Cleavage	Similar to Metal tolerance protein 4.	1
osa-miR156g-5p	Os06t0674000-01	3	-1	1	20	3605	3624	UGACAGAAGAGAGUGAGCAC	GCGCUCGCUCUCUUCUAUCA	Cleavage	Conserved hypothetical protein.	1
osa-miR156l-3p	Os04t0408900-01	3	-1	1	22	59	80	GCUCACUUCUCUUUCUGUCAGC	GGGGGGAGGAAGAGAAGUGAGA	Cleavage	Similar to DNA-binding protein S1FA.	1
osa-miR159f	Os11t0569600-01	3	-1	1	21	645	665	CUUGGAUUGAAGGGAGCUCUA	CAGAGCUGCCAUCGAUCCAAG	Translation	Similar to Receptor kinase-like protein.	1
osa-miR164e	Os05t0137400-01	3	-1	1	21	198	218	UGGAGAAGCAGGGCACGUGAG	GUCAUGUGCCUUGCUGCUUCA	Cleavage	Similar to Aspartic protease precursor.	1
osa-miR164e	Os06t0305400-01	3	-1	1	21	27	47	UGGAGAAGCAGGGCACGUGAG	ACUAUGUGCUCUGCUUCUUCU	Cleavage	Peptidase A1 domain containing protein.	1
osa-miR164e	Os12t0147800-01	3	-1	1	21	202	222	UGGAGAAGCAGGGCACGUGAG	UGCUCUUGCCCUGCUUCUCCU	Cleavage	Similar to Phytosulfokines 5 precursor (Secretory protein SH27A).	1
osa-miR166e-5p	Os06t0102700-01	3	-1	1	21	1917	1937	GGAAUGUUGUCUGGUUCAAGG	GCAUGAAGCAGACAACAUUCA	Cleavage	Similar to predicted protein.	1
osa-miR166m	Os04t0571600-01	3	-1	1	21	400	420	UCGGACCAGGCUUCAUUCCCU	GGUGAACGAAGCCUGGUCCGU	Cleavage	Multi antimicrobial extrusion protein MatE family protein.	1
osa-miR167a-3p	Os12t0430000-00	3	-1	1	22	2250	2271	AUCAUGCAUGACAGCCUCAUUU	AUUUGAGGCUGUCAUGCGUGUG	Cleavage	Hypothetical conserved gene.	1
osa-miR167a-5p	Os07t0481400-01	3	-1	1	21	2770	2790	UGAAGCUGCCAGCAUGAUCUA	UAGAUCAUGCUGACAGCCUCA	Cleavage	NB-ARC domain containing protein.	1
osa-miR167a-5p	Os09t0547300-01	3	-1	1	21	3644	3664	UGAAGCUGCCAGCAUGAUCUA	GUGAUCAUGCUGCCAGGUUCA	Cleavage	Protein of unknown function DUF632 domain containing protein.	1
osa-miR167b	Os09t0567700-01	3	-1	1	21	2827	2847	UGAAGCUGCCAGCAUGAUCUA	GAGACCCAGCUGGCAGCUUCA	Cleavage	WD40 repeat-like domain containing protein.	1
osa-miR167c-3p	Os04t0431700-01	3	-1	1	23	3615	3637	GGUCAUGCUGCGGCAGCCUCACU	UAUGUGGCUGCUGCAGUGUGACU	Cleavage	Similar to OSIGBa0160I14.9 protein.	1
osa-miR167c-5p	Os07t0481400-01	3	-1	1	21	2770	2790	UGAAGCUGCCAGCAUGAUCUA	UAGAUCAUGCUGACAGCCUCA	Cleavage	NB-ARC domain containing protein.	1
osa-miR167c-5p	Os09t0547300-02	3	-1	1	21	2535	2555	UGAAGCUGCCAGCAUGAUCUA	GUGAUCAUGCUGCCAGGUUCA	Cleavage	Domain of unknown function DUF632 domain containing protein.	1
osa-miR167c-5p	Os09t0547300-01	3	-1	1	21	3644	3664	UGAAGCUGCCAGCAUGAUCUA	GUGAUCAUGCUGCCAGGUUCA	Cleavage	Protein of unknown function DUF632 domain containing protein.	1
osa-miR1860-3p	Os05t0302700-01	3	-1	1	22	693	714	AUCUGGAAGCUAGGUUUUCUCU	GCUGGAAACCUGGCUUCUGGAG	Cleavage	Similar to ATP/ADP carrier protein.	1
osa-miR1860-5p	Os03t0850600-01	3	-1	1	21	634	654	AGAAAACCAGCUUCCAGAUCU	AAAACUGGAAGCUGGUAUUUU	Cleavage	Similar to Integral membrane protein.	1
osa-miR2871a-5p	Os04t0693000-02	3	-1	1	24	1319	1342	GACCGUAGAAACUAGCAUAGAAAA	CCUUUUGUGUUAGUUUGUACGGUU	Cleavage	Similar to dolichyl-diphosphooligosaccharide--protein glycosyltransferase 67 kDasubunit.	1
osa-miR2871a-5p	Os04t0693000-01	3	-1	1	24	1561	1584	GACCGUAGAAACUAGCAUAGAAAA	CCUUUUGUGUUAGUUUGUACGGUU	Cleavage	Similar to Ribophorin I (Fragment).	1
osa-miR2876-5p	Os03t0737900-01	3	-1	1	21	1500	1520	AAUUGCUGGCAGCACUGUUUA	AGACCAGUGCUGUCAGCAAGU	Cleavage	Similar to predicted protein.	1
osa-miR319b	Os10t0524400-03	3	-1	1	20	1907	1926	UUGGACUGAAGGGUGCUCCC	UCAAGCACUCUUCAGUUCAA	Cleavage	Similar to Phospholipase D beta 2.	1
osa-miR393a	Os01t0734100-01	3	-1	1	21	310	330	UCCAAAGGGAUCGCAUUGAUC	GGGAUAUGCGAUCCCUUUGGA	Cleavage	Similar to 50S ribosomal protein L20.	1
osa-miR393a	Os03t0683700-01	3	-1	1	21	357	377	UCCAAAGGGAUCGCAUUGAUC	UCCUGGUGCGAUCUCUUUGGA	Cleavage	Conserved hypothetical protein.	1
osa-miR393a	Os01t0364800-00	3	-1	1	21	1720	1740	UCCAAAGGGAUCGCAUUGAUC	CUUUGGUGUGGUCCUUUUGGA	Cleavage	Protein kinase, catalytic domain domain containing protein.	1
osa-miR396a-3p	Os02t0226000-01	3	-1	1	20	795	814	GUUCAAUAAAGCUGUGGGAA	UUUCCACAGCUUUGUUGCAU	Cleavage	Similar to Peroxisomal membrane protein PMP22 (22 kDa peroxisomal membrane protein).	1
osa-miR396a-5p	Os04t0600900-01	3	-1	1	21	404	425	UUCCACA-GCUUUCUUGAACUG	CCGUUCAAGAAAGCCUGUGGAA	Cleavage	Similar to B0403H10-OSIGBa0105A11.9 protein.	1
osa-miR396a-5p	Os02t0701300-01	3	-1	1	21	570	591	UUCCACA-GCUUUCUUGAACUG	CCGUUCAAGAAAGCCUGUGGAA	Cleavage	Conserved hypothetical protein.	1
osa-miR396a-5p	Os03t0674700-01	3	-1	1	21	731	752	UUCCACA-GCUUUCUUGAACUG	CCGUUCAAGAAAGCCUGUGGAA	Cleavage	Similar to Growth-regulating factor 3.	1
osa-miR396a-5p	Os12t0484900-01	3	-1	1	21	732	753	UUCCACA-GCUUUCUUGAACUG	CCGUUCAAGAAAGCAUGUGGAA	Cleavage	Similar to Growth-regulating factor 7.	1
osa-miR396b-5p	Os02t0701300-01	3	-1	1	21	570	591	UUCCACA-GCUUUCUUGAACUG	CCGUUCAAGAAAGCCUGUGGAA	Cleavage	Conserved hypothetical protein.	1
osa-miR396b-5p	Os03t0674700-01	3	-1	1	21	731	752	UUCCACA-GCUUUCUUGAACUG	CCGUUCAAGAAAGCCUGUGGAA	Cleavage	Similar to Growth-regulating factor 3.	1
osa-miR396b-5p	Os12t0484900-01	3	-1	1	21	732	753	UUCCACA-GCUUUCUUGAACUG	CCGUUCAAGAAAGCAUGUGGAA	Cleavage	Similar to Growth-regulating factor 7.	1
osa-miR396b-5p	Os03t0729500-01	3	-1	1	21	419	440	UUCCACA-GCUUUCUUGAACUG	CCGUUCAAGAAAGCAUGUGGAA	Cleavage	Transcription factor, Floral organ development	1
osa-miR396b-5p	Os11t0551900-01	3	-1	1	21	1321	1342	UUCCACA-GCUUUCUUGAACUG	UCGUUCAAGAAAGCAUGUGGAA	Cleavage	Hypothetical conserved gene.	1
osa-miR396c-3p	Os02t0574900-01	3	-1	1	21	1059	1079	GGUCAAGAAAGCUGUGGGAAG	UUACCAACAGCUUUCUUGGCU	Cleavage	Kelch-type beta propeller domain containing protein.	1
osa-miR396c-5p	Os02t0678800-01	3	-1	1	21	629	650	UUCCACA-GCUUUCUUGAACUU	CCGUUCAAGAAAGCCUGUGGAA	Cleavage	Transcriptional activator/repressor, Reguration of KNOX gene, Oskn2 (regulator of meristem function), Floral organogenesis	1
osa-miR396c-5p	Os11t0551900-01	3	-1	1	21	1321	1342	UUCCACA-GCUUUCUUGAACUU	UCGUUCAAGAAAGCAUGUGGAA	Cleavage	Hypothetical conserved gene.	1
osa-miR396c-5p	Os01t0968700-02	3	-1	1	21	693	713	UUCCACAGCUUUCUUGAACUU	GUCUUCAAGAGAGUUGUGGAC	Cleavage	Similar to Eukaryotic tRNA isopentenyltransferase.	1
osa-miR396c-5p	Os05t0295300-01	3	-1	1	21	156	176	UUCCACAGCUUUCUUGAACUU	GUGAUUAAGAAAGUUGUGGAC	Cleavage	Similar to Acetyl-coenzyme A carboxylase (EC 6.4.1.2).	1
osa-miR396c-5p	Os02t0535700-01	3	-1	1	21	1959	1979	UUCCACAGCUUUCUUGAACUU	AUGUUCUAGACAGCUGUGGGA	Translation	Similar to OSIGBa0134P10.12 protein.	1
osa-miR399i	Os02t0234300-01	3	-1	1	21	1470	1490	UGCCAAAGGAGAGCUGCCCUG	CGGGGCGGCUCUGCUUUGGUG	Cleavage	Armadillo-like helical domain containing protein.	1
osa-miR399j	Os12t0154000-02	3	-1	1	21	1188	1208	UGCCAAAGGAGAGUUGCCCUA	UUGGGUUUCUCUUCUUUGGCA	Cleavage	Similar to integral membrane protein like.	1
osa-miR5144-3p	Os11t0199200-02	3	-1	1	21	602	622	UCUCCUCAGCAGCACAAGAAG	AUUAUGGUGCUGCUGAGGAGU	Cleavage	Similar to Protein disulfide isomerase.	1
osa-miR5144-3p	Os11t0199200-01	3	-1	1	21	937	957	UCUCCUCAGCAGCACAAGAAG	AUUAUGGUGCUGCUGAGGAGU	Cleavage	Similar to Protein disulfide isomerase (Fragment).	1
osa-miR5144-3p	Os06t0669400-03	3	-1	1	21	1600	1620	UCUCCUCAGCAGCACAAGAAG	GCGGUCGUGCUGCUGAGGAGA	Cleavage	Similar to ATP-dependent zinc metalloprotease FTSH 2, chloroplastic.	1
osa-miR5144-3p	Os06t0669400-01	3	-1	1	21	1850	1870	UCUCCUCAGCAGCACAAGAAG	GCGGUCGUGCUGCUGAGGAGA	Cleavage	Similar to Cell division protease ftsH homolog 2, chloroplastic.	1
osa-miR5150-3p	Os05t0536400-01	3	-1	1	24	1546	1569	AGAAGCUGCAGCUGUCAGAAGCUC	GCUCAUCUGACGGCUGCAGUUGUU	Cleavage	Similar to Delta-1-pyrroline-5-carboxylate dehydrogenase.	1
osa-miR528-3p	Os05t0542100-01	3	-1	1	21	67	87	CCUGUGCUUGCCUCUUCCAUU	GGAGGAGGAGGCAAGCGCAGC	Cleavage	Similar to Fiber protein Fb11.	1
osa-miR528-5p	Os02t0768000-01	3	-1	1	21	313	333	UGGAAGGGGCAUGCAGAGGAG	GUCCUCUUCAUGCUUCUUCCU	Cleavage	Conserved hypothetical protein.	1
osa-miR530-5p	Os01t0267100-01	3	-1	1	20	4590	4609	UGCAUUUGCACCUGCACCUA	UAGGUGUGGUUGCAAGUGCA	Translation	MT-A70 family protein.	1
osa-miR530-5p	Os03t0738400-01	3	-1	1	20	723	742	UGCAUUUGCACCUGCACCUA	UCGUUGCGGGUGCAAGUGCA	Cleavage	Similar to Serine hydroxymethyltransferase, cytosolic (EC 2.1.2.1) (Serine methylase) (Glycine hydroxymethyltransferase) (SHMT).	1
osa-miR530-5p	Os03t0738400-03	3	-1	1	20	253	272	UGCAUUUGCACCUGCACCUA	UCGUUGCGGGUGCAAGUGCA	Cleavage	Similar to Serine hydroxymethyltransferase.	1
osa-miR5788	Os12t0105800-01	3	-1	1	21	2313	2333	UGGAUGUGACAUACUCUAGUA	UACUAGAAUACGUCACAUCUA	Translation	Tyrosine protein kinase domain containing protein.	1
osa-miR5788	Os07t0681700-01	3	-1	1	21	1126	1146	UGGAUGUGACAUACUCUAGUA	CAUUAGAGUAUUUCACAUCCU	Translation	Glycosyl transferase, family 8 protein.	1
osa-miR5814	Os10t0132700-01	3	-1	1	24	624	647	AAUCAAGUUAGGAACCAUGCAAGU	GGAGCUCUGGUUCCUGGCUUGAUU	Cleavage	Similar to NB-ARC domain containing protein, expressed.	1
osa-miR7695-5p	Os09t0109150-00	3	-1	1	24	964	987	UGCCUAUGUGGCACGCCACGUGAA	UCCACGUGUCAUGUCACGUAGGCA	Cleavage	Hypothetical conserved gene.	1
osa-miR1431	Os06t0251700-01	3.5	-1	1	21	2015	2035	UUUGCGAGUUGGCCCGCUUGC	CGAAGUGGGCUUACUCGCAAC	Translation	Myosin II heavy chain-like family protein.	1
osa-miR1432-5p	Os06t0247800-01	3.5	-1	1	21	2076	2096	AUCAGGAGAGAUGACACCGAC	CGUGGUGUCAUCACUCUUGAG	Cleavage	Similar to Dynamin-like protein (Fragment).	1
osa-miR156c-3p	Os01t0142500-01	3.5	-1	1	22	119	140	GCUCACUUCUCUCUCUGUCAGC	GCUAAGAGAGAGAGAGGUGAGG	Cleavage	Homeodomain-like containing protein.	1
osa-miR156j-5p	Os05t0562200-01	3.5	-1	1	20	666	685	UGACAGAAGAGAGUGAGCAC	CAGCUGACCCUCUUCUGUCA	Cleavage	Drought induced 19 family protein.	1
osa-miR156l-5p	Os12t0125800-00	3.5	-1	1	21	291	311	CGACAGAAGAGAGUGAGCAUA	AUGGCUAGUUCUCUUCUGUUG	Cleavage	Similar to Transparent testa 12 protein.	1
osa-miR156l-5p	Os11t0126100-01	3.5	-1	1	21	413	433	CGACAGAAGAGAGUGAGCAUA	AUGGCUAGUUCUCUUCUGUUG	Cleavage	Multi antimicrobial extrusion protein MatE family protein.	1
osa-miR159f	Os03t0230500-01	3.5	-1	1	21	393	413	CUUGGAUUGAAGGGAGCUCUA	AAGAGCUUCCUUCAGCCCAAU	Cleavage	Inositol 1, 3, 4-trisphosphate 56-kinase family protein.	1
osa-miR160c-3p	Os12t0556200-01	3.5	-1	1	21	2005	2025	GCGUGCACGGAGCCAAGCAUA	GAACUUUGGCUCUGUGCAUGC	Cleavage	Calmodulin binding protein-like family protein.	1
osa-miR160d-3p	Os12t0123500-01	3.5	-1	1	21	770	790	GCGUGCGAGGAGCCAAGCAUG	GCGGUUUUGCUUCUCGCGCGC	Cleavage	Similar to Apyrase precursor (EC 3.6.1.5) (ATP-diphosphatase) (Adenosine diphosphatase) (ADPase) (ATP-diphosphohydrolase).	1
osa-miR160f-3p	Os08t0175200-01	3.5	-1	1	21	1970	1990	GCAUUGAGGGAGUCAUGCAGG	ACUGCAUGGCUUGUUCAAUGU	Cleavage	Protein of unknown function DUF292, eukaryotic domain containing protein.	1
osa-miR160f-3p	Os11t0167800-01	3.5	-1	1	21	743	763	GCAUUGAGGGAGUCAUGCAGG	UGUGCAUGGCUCUCUCCGUGU	Cleavage	Similar to Anth (Pollen-specific desiccation-associated LLA23 protein).	1
osa-miR164e	Os03t0278000-01	3.5	-1	1	21	803	823	UGGAGAAGCAGGGCACGUGAG	CUUGCUUGCCCUGCUUCACCA	Cleavage	UDP-glucuronic acid decarboxylase.	1
osa-miR164e	Os03t0278000-02	3.5	-1	1	21	415	435	UGGAGAAGCAGGGCACGUGAG	CUUGCUUGCCCUGCUUCACCA	Cleavage	UDP-glucuronic acid decarboxylase.	1
osa-miR164e	Os02t0666300-01	3.5	-1	1	21	2661	2681	UGGAGAAGCAGGGCACGUGAG	AUAUCUUGCCCUGUUUCUCCA	Cleavage	Similar to MAP3Ka.	1
osa-miR166b-3p	Os03t0164901-00	3.5	-1	1	21	43	63	UCGGACCAGGCUUCAUUCCCC	GGGGAAUGUUGUCUGGUCCGA	Cleavage	Hypothetical gene.	1
osa-miR166c-3p	Os03t0164901-00	3.5	-1	1	21	43	63	UCGGACCAGGCUUCAUUCCCC	GGGGAAUGUUGUCUGGUCCGA	Cleavage	Hypothetical gene.	1
osa-miR166d-5p	Os09t0563200-01	3.5	-1	1	21	2579	2599	GGAAUGUUGUCUGGCUCGAGG	CGUCGGGGCAGAUGGCGUUCC	Cleavage	Similar to Potassium transporter 11 (AtPOT11).	1
osa-miR166e-5p	Os03t0823100-01	3.5	-1	1	21	783	803	GGAAUGUUGUCUGGUUCAAGG	CCUUGGACCAGCCAAUAUUUU	Translation	Major facilitator superfamily protein.	1
osa-miR166h-5p	Os02t0176100-02	3.5	-1	1	21	1948	1968	GGAAUGUUGGCUGGCUCGAGG	UUUUGAGCCAGCCAAUGUGCU	Cleavage	Protein kinase-like domain containing protein.	1
osa-miR166k-3p	Os09t0525400-01	3.5	-1	1	21	176	196	UCGGACCAGGCUUCAAUCCCU	CAGGAUUGAGGCCUGGUUGGC	Cleavage	Similar to RING finger protein 13 (C-RZF).	1
osa-miR166k-5p	Os09t0565400-01	3.5	-1	1	21	1640	1660	GGUUUGUUGUCUGGCUCGAGG	GCUGGAGCUAGAGAACAAACU	Cleavage	Lipoprotein, type 6 family protein.	1
osa-miR166k-5p	Os07t0287400-01	3.5	-1	1	21	260	280	GGUUUGUUGUCUGGCUCGAGG	CGUCGAACCCGACGACGAACC	Cleavage	Plant lipid transfer protein/seed storage/trypsin-alpha amylase inhibitor domain containing protein.	1
osa-miR166l-3p	Os09t0525400-01	3.5	-1	1	21	176	196	UCGGACCAGGCUUCAAUCCCU	CAGGAUUGAGGCCUGGUUGGC	Cleavage	Similar to RING finger protein 13 (C-RZF).	1
osa-miR166l-5p	Os12t0182300-01	3.5	-1	1	21	1340	1360	GGAUUGUUGUCUGGUUCAAGG	UCUUGAGCUGGAUAGCAAUCA	Cleavage	Protein kinase, core domain containing protein.	1
osa-miR166l-5p	Os01t0300200-02	3.5	-1	1	21	412	432	GGAUUGUUGUCUGGUUCAAGG	CUUUGAAGCAGCCAACAAUCA	Translation	Similar to ATP-citrate lyase subunit B.	1
osa-miR166l-5p	Os01t0300200-01	3.5	-1	1	21	444	464	GGAUUGUUGUCUGGUUCAAGG	CUUUGAAGCAGCCAACAAUCA	Translation	Similar to ATP-citrate lyase subunit B.	1
osa-miR167a-3p	Os06t0530200-02	3.5	-1	1	22	327	348	AUCAUGCAUGACAGCCUCAUUU	AAUUGAGGCUAUCAUGCAAGGU	Cleavage	Conserved hypothetical protein.	1
osa-miR167a-3p	Os06t0530200-01	3.5	-1	1	22	353	374	AUCAUGCAUGACAGCCUCAUUU	AAUUGAGGCUAUCAUGCAAGGU	Cleavage	Conserved hypothetical protein.	1
osa-miR167a-5p	Os04t0671900-02	3.5	-1	1	21	1257	1277	UGAAGCUGCCAGCAUGAUCUA	UAGAUCAGGCUGGCAGCUUGU	Cleavage	Similar to Auxin response factor 12.	1
osa-miR167a-5p	Os04t0671900-01	3.5	-1	1	21	2622	2642	UGAAGCUGCCAGCAUGAUCUA	UAGAUCAGGCUGGCAGCUUGU	Cleavage	Transcription factor, Regulator for phosphate homeostasis	1
osa-miR167a-5p	Os02t0164900-02	3.5	-1	1	21	2609	2629	UGAAGCUGCCAGCAUGAUCUA	GAGAUCAGGCUGGCAGCUUGU	Cleavage	Similar to Auxin response factor 3.	1
osa-miR167a-5p	Os06t0677800-01	3.5	-1	1	21	3192	3212	UGAAGCUGCCAGCAUGAUCUA	GAGAUCAGGCUGGCAGCUUGU	Cleavage	Similar to P-167-1_1 (Fragment).	1
osa-miR167a-5p	Os12t0613700-02	3.5	-1	1	21	3256	3276	UGAAGCUGCCAGCAUGAUCUA	AAGAUCAGGCUGGCAGCUUGU	Cleavage	Similar to Auxin response factor 25.	1
osa-miR167a-5p	Os12t0613700-01	3.5	-1	1	21	3250	3270	UGAAGCUGCCAGCAUGAUCUA	AAGAUCAGGCUGGCAGCUUGU	Cleavage	Transcriptional factor B3 family protein.	1
osa-miR167b	Os04t0671900-03	3.5	-1	1	21	976	996	UGAAGCUGCCAGCAUGAUCUA	UAGAUCAGGCUGGCAGCUUGU	Cleavage	Similar to Auxin response factor 12.	1
osa-miR167b	Os04t0671900-02	3.5	-1	1	21	1257	1277	UGAAGCUGCCAGCAUGAUCUA	UAGAUCAGGCUGGCAGCUUGU	Cleavage	Similar to Auxin response factor 12.	1
osa-miR167b	Os12t0613700-02	3.5	-1	1	21	3256	3276	UGAAGCUGCCAGCAUGAUCUA	AAGAUCAGGCUGGCAGCUUGU	Cleavage	Similar to Auxin response factor 25.	1
osa-miR167b	Os02t0164900-01	3.5	-1	1	21	3230	3250	UGAAGCUGCCAGCAUGAUCUA	GAGAUCAGGCUGGCAGCUUGU	Cleavage	Similar to Auxin response factor 3.	1
osa-miR167c-5p	Os04t0671900-01	3.5	-1	1	21	2622	2642	UGAAGCUGCCAGCAUGAUCUA	UAGAUCAGGCUGGCAGCUUGU	Cleavage	Transcription factor, Regulator for phosphate homeostasis	1
osa-miR167c-5p	Os02t0164900-02	3.5	-1	1	21	2609	2629	UGAAGCUGCCAGCAUGAUCUA	GAGAUCAGGCUGGCAGCUUGU	Cleavage	Similar to Auxin response factor 3.	1
osa-miR167c-5p	Os06t0677800-01	3.5	-1	1	21	3192	3212	UGAAGCUGCCAGCAUGAUCUA	GAGAUCAGGCUGGCAGCUUGU	Cleavage	Similar to P-167-1_1 (Fragment).	1
osa-miR167c-5p	Os12t0613700-01	3.5	-1	1	21	3250	3270	UGAAGCUGCCAGCAUGAUCUA	AAGAUCAGGCUGGCAGCUUGU	Cleavage	Transcriptional factor B3 family protein.	1
osa-miR1856	Os07t0152800-01	3.5	-1	1	21	824	844	UAUGCGUAAGACGGAUUCGUA	GCCAGAUUUGUCUUGCGCAUG	Cleavage	Similar to Glycine-rich protein.	1
osa-miR1863b.2	Os12t0102500-01	3.5	-1	1	23	838	860	AGAGACUUGGCUGAUGCAUUACU	AGCAAUGCAUCAGUCAGGUAUCC	Cleavage	Serine/threonine protein kinase-related domain containing protein.	1
osa-miR1866-3p	Os12t0507200-01	3.5	-1	1	22	62	83	UGAAAUUCCUGUAAAAUUCUUG	AGGGGAUUUUGUAGGGGUUUCU	Cleavage	Similar to Eukaryotic translation initiation factor 5A-2 (eIF-5A-2) (eIF-4D).	1
osa-miR1866-3p	Os08t0300200-02	3.5	-1	1	22	573	594	UGAAAUUCCUGUAAAAUUCUUG	CCCUCAGUUUACAGGAGUUUCA	Cleavage	Similar to plant synaptotagmin.	1
osa-miR1873	Os07t0496300-01	3.5	-1	1	24	2743	2766	UCAACAUGGUAUCAGAGCUGGAAG	AGUAUUUAUCUGGUACCAUGUUGA	Cleavage	MULE transposase, conserved domain domain containing protein.	1
osa-miR1882e-3p	Os04t0531700-01	3.5	-1	1	24	443	466	GAAAUGAUCUUGGACGUAAUCUAG	GCCGAUUUCGUCCGGGAUCAGUUC	Cleavage	Short-chain dehydrogenase/reductase SDR domain containing protein.	1
osa-miR1883a	Os03t0294032-01	3.5	-1	1	24	10	33	ACCUGUGACGGGCCGAGAAUGGAA	ACGGAUUCGCGGCUCGUCGCGGGG	Cleavage	Hypothetical gene.	1
osa-miR2871a-3p	Os03t0323800-01	3.5	-1	1	21	675	695	UAUUUUAGUUUCUAUGGUCAC	UUGUCAAUGGGAACUGAAAUA	Cleavage	Similar to ISP42-like protein (Fragment).	1
osa-miR2874	Os10t0466000-02	3.5	-1	1	24	255	278	AUGUGAACAGUGUCAAACAGUGUC	AACAUUGUUUGGUACUGUUCAGAA	Cleavage	Hypothetical conserved gene.	1
osa-miR2876-5p	Os01t0616100-02	3.5	-1	1	21	359	379	AAUUGCUGGCAGCACUGUUUA	CAAGCAGUGGUGCCAGCAUUU	Cleavage	Hypothetical conserved gene.	1
osa-miR2876-5p	Os01t0616100-01	3.5	-1	1	21	1784	1804	AAUUGCUGGCAGCACUGUUUA	CAAGCAGUGGUGCCAGCAUUU	Cleavage	Similar to kinase family protein.	1
osa-miR2876-5p	Os05t0390500-01	3.5	-1	1	21	1703	1723	AAUUGCUGGCAGCACUGUUUA	CUGAUGGUGCUGCCAGCGGUG	Cleavage	BRCT domain containing protein.	1
osa-miR2878-3p	Os08t0464000-02	3.5	-1	1	24	762	785	CAGGAUUUUAUACAUGUAAAGAAU	GCGAAGGACAUGUAUGAGAUCUUG	Cleavage	Activator of Hsp90 ATPase homologue 1-like family protein.	1
osa-miR393b-3p	Os02t0101000-01	3.5	-1	1	21	1244	1264	UCAGUGCAAUCCCUUUGGAAU	AGAACAAAGGGACUGCACUGA	Cleavage	Amino acid transporter, transmembrane domain containing protein.	1
osa-miR393b-3p	Os11t0522900-01	3.5	-1	1	21	869	889	UCAGUGCAAUCCCUUUGGAAU	ACCUCAAAGGGAUUGCUCUGG	Cleavage	Peptidase S10, serine carboxypeptidase family protein.	1
osa-miR394	Os02t0782500-01	3.5	-1	1	20	305	324	UUGGCAUUCUGUCCACCUCC	GGAGGAGGACAGGGUGCUGG	Cleavage	Similar to Small heat stress protein class CIII.	1
osa-miR394	Os08t0224100-01	3.5	-1	1	20	1510	1529	UUGGCAUUCUGUCCACCUCC	CGAGGUGGUCAGGAUGCUGG	Cleavage	Similar to Serine/thronine protein kinase-like protein.	1
osa-miR396a-5p	Os01t0505500-00	3.5	-1	1	21	607	627	UUCCACAGCUUUCUUGAACUG	AAGGUCAAGGAAGCUGUCGAG	Cleavage	Pentatricopeptide repeat domain containing protein.	1
osa-miR396b-3p	Os08t0359200-02	3.5	-1	1	20	365	384	GUUCAAUAAAGCUGUGGGAA	UUUUCACCGCUUUGUUGGAC	Cleavage	Similar to Lipid phosphate phosphatase 2 (EC 3.1.3.-) (AtLPP2) (Phosphatidic acid phosphatase 2) (AtPAP2) (Prenyl diphosphate phosphatase).	1
osa-miR396c-5p	Os01t0505500-00	3.5	-1	1	21	607	627	UUCCACAGCUUUCUUGAACUU	AAGGUCAAGGAAGCUGUCGAG	Cleavage	Pentatricopeptide repeat domain containing protein.	1
osa-miR396c-5p	Os09t0471800-01	3.5	-1	1	21	1786	1806	UUCCACAGCUUUCUUGAACUU	UGGUUCAAGGAACUUGUGGAU	Cleavage	Similar to WAK80 - OsWAK receptor-like protein kinase.	1
osa-miR396c-5p	Os04t0373000-00	3.5	-1	1	21	316	336	UUCCACAGCUUUCUUGAACUU	GGGUUGAAGAAAGCUGGGGAU	Cleavage	Similar to OSIGBa0140A01.9 protein.	1
osa-miR399d	Os04t0415000-01	3.5	-1	1	21	489	510	UGCCAAA-GGAGAGUUGCCCUG	GGGGGCAAUUCUCCGUUUGGCA	Cleavage	Similar to H0622F05.5 protein.	1
osa-miR399j	Os04t0415000-01	3.5	-1	1	21	489	510	UGCCAAA-GGAGAGUUGCCCUA	GGGGGCAAUUCUCCGUUUGGCA	Cleavage	Similar to H0622F05.5 protein.	1
osa-miR399j	Os02t0216300-07	3.5	-1	1	21	1890	1910	UGCCAAAGGAGAGUUGCCCUA	UAGGUCAUCUCUCCUGUGGCA	Cleavage	Similar to cDNA clone:J023088C01, full insert sequence.	1
osa-miR399j	Os12t0175700-01	3.5	-1	1	21	1437	1457	UGCCAAAGGAGAGUUGCCCUA	GUGGGCUGCUUCCCUUUGGCA	Translation	Nonaspanin (TM9SF) family protein.	1
osa-miR5144-5p	Os05t0552500-02	3.5	-1	1	21	1438	1458	UUCUUGUGCUGCUGAAGAGAC	GUCUCUUCAGCAACAAGAGAA	Cleavage	Similar to thiol oxidoreductase.	1
osa-miR5150-5p	Os05t0540900-01	3.5	-1	1	24	1143	1165	AGCUUCUGACAGCUGCAGUUUCUC	CAGCAACUGCAGCU-UCAGAGGCU	Translation	Conserved hypothetical protein.	1
osa-miR5156	Os01t0777101-00	3.5	-1	1	24	211	234	AGCCUGUAAAACUGCAAAAAGGAA	UUCAUGAUUGCAGUUUUACAGGGU	Cleavage	Hypothetical gene.	1
osa-miR5159	Os10t0496000-02	3.5	-1	1	24	1358	1381	AACUAGAGUGGGUCAACGGGUACC	GGUAUAUGUUGACCUACUGUAGUU	Cleavage	Zinc finger, Dof-type family protein.	1
osa-miR528-3p	Os01t0186700-01	3.5	-1	1	21	1605	1625	CCUGUGCUUGCCUCUUCCAUU	AAUGGAAGGGACAAGCACAUG	Translation	Similar to Protein kinase GhCLK1 (Fragment).	1
osa-miR529a	Os01t0362100-01	3.5	-1	1	20	257	276	CUGUACCCUCUCUCUUCUUC	GAAGAGGAGGGAGGAUGCGG	Cleavage	Esterase/lipase/thioesterase domain containing protein.	1
osa-miR529a	Os04t0682100-01	3.5	-1	1	20	28	47	CUGUACCCUCUCUCUUCUUC	GAAGAGGAGAGAUGGUGCAC	Cleavage	C2 calcium/lipid-binding region, CaLB domain containing protein.	1
osa-miR529a	Os06t0472700-02	3.5	-1	1	20	624	643	CUGUACCCUCUCUCUUCUUC	GAAGGAGAGAGUGGGUUCAG	Cleavage	Conserved hypothetical protein.	1
osa-miR530-3p	Os03t0103100-01	3.5	-1	1	21	427	447	AGGUGCAGAGGCAGAUGCAAC	CCGCCGUCUGCCUCUGCACCG	Cleavage	Similar to Physical impedance induced protein.	1
osa-miR530-3p	Os10t0551900-01	3.5	-1	1	21	378	398	AGGUGCAGAGGCAGAUGCAAC	CCGCCGUCUGCCUCUGCACCG	Cleavage	Plant lipid transfer protein and hydrophobic protein, helical domain containing protein.	1
osa-miR530-3p	Os10t0552600-01	3.5	-1	1	21	362	382	AGGUGCAGAGGCAGAUGCAAC	CCGCCGUCUGCCUCUGCACCG	Cleavage	Similar to Tfm5 protein.	1
osa-miR530-3p	Os03t0103200-01	3.5	-1	1	21	389	409	AGGUGCAGAGGCAGAUGCAAC	CCGCCGUCUGCCUCUGCACCG	Cleavage	Similar to Physical impedance induced protein.	1
osa-miR530-3p	Os10t0552800-01	3.5	-1	1	21	338	358	AGGUGCAGAGGCAGAUGCAAC	CCGCCGUCUGCCUCUGCACCG	Cleavage	Similar to Tfm5 protein.	1
osa-miR530-3p	Os10t0551800-00	3.5	-1	1	21	347	367	AGGUGCAGAGGCAGAUGCAAC	CCGCCGUCUGCCUCUGCACCG	Cleavage	Root-specific protein (RCc2 protein).	1
osa-miR530-5p	Os07t0553900-01	3.5	-1	1	20	2280	2300	UGCAUUUGCACCUG-CACCUA	UGGGUGAUAGGUGCAAGUGCA	Cleavage	Conserved hypothetical protein.	1
osa-miR7695-5p	Os03t0365900-01	3.5	-1	1	24	672	695	UGCCUAUGUGGCACGCCACGUGAA	CGCCCGCGGCGUGCUGCAUGGGCC	Cleavage	Similar to GDSL-like Lipase/Acylhydrolase family protein.	1
osa-miR1423-3p	Os02t0830900-01	4	-1	1	21	1038	1058	AGCGCCCAAGCGGUAGUUGUC	CCCGGUUGCUGCUUGGGCGUG	Cleavage	Similar to binding.	1
osa-miR1432-3p	Os04t0165700-01	4	-1	1	21	1104	1123	CAGGUGUCAUCUCCCCUGAAC	GUUUAGGGGAGA-GAUACCUG	Cleavage	Cysteine synthase (EC 2.5.1.47).	1
osa-miR1432-3p	Os03t0356414-01	4	-1	1	21	856	877	CAGGUGUCAUCUCC-CCUGAAC	UUUCAGCUGGGGAUGGCACCUG	Cleavage	Similar to Ubiquitin ligase SINAT5 (EC 6.3.2.-) (Seven in absentia homolog 5). Splice isoform 2.	1
osa-miR1432-3p	Os02t0469600-01	4	-1	1	21	757	777	CAGGUGUCAUCUCCCCUGAAC	CACUGGGAGGGAUGGCACCUG	Cleavage	Similar to Cysteine proteinase 1 precursor (EC 3.4.22.-).	1
osa-miR1432-3p	Os03t0627500-01	4	-1	1	21	1387	1407	CAGGUGUCAUCUCCCCUGAAC	CACCUGGGGAGAUGACAGUUG	Cleavage	Similar to KH domain containing protein, expressed.	1
osa-miR1432-3p	Os01t0655400-01	4	-1	1	21	3820	3840	CAGGUGUCAUCUCCCCUGAAC	GCAUGGAGGAGGUGGCACCUG	Cleavage	Conserved hypothetical protein.	1
osa-miR156c-5p	Os07t0516900-03	4	-1	1	20	774	793	UGACAGAAGAGAGUGAGCAC	GUGUUUGCUCUUUUUUGUUU	Cleavage	Nucleotide-binding, alpha-beta plait domain containing protein.	1
osa-miR156f-3p	Os12t0174200-01	4	-1	1	22	491	512	GCUCACUUCUCUUUCUGUCAGC	GGUGAUAGGAAGAGAUCUGAGC	Cleavage	Conserved hypothetical protein.	1
osa-miR156j-3p	Os02t0192400-02	4	-1	1	22	1370	1391	GCUCGCUCCUCUUUCUGUCAGC	GGUGGGAGGAGGAGGAGAGAGC	Cleavage	Hypothetical conserved gene.	1
osa-miR156j-5p	Os07t0456700-01	4	-1	1	20	3698	3717	UGACAGAAGAGAGUGAGCAC	GAGUUUACUGUUUUCUGUCA	Translation	Similar to (1,4)-beta-xylan endohydrolase (EC 3.2.1.8).	1
osa-miR156l-3p	Os03t0265400-02	4	-1	1	22	958	979	GCUCACUUCUCUUUCUGUCAGC	GUUGCAAGAAGGAGAAGGGAGC	Cleavage	Similar to 50S ribosomal protein L4, chloroplast precursor (R-protein L4).	1
osa-miR156l-5p	Os05t0372800-01	4	-1	1	21	844	864	CGACAGAAGAGAGUGAGCAUA	UAUGUUUACCCUCUUCUGUUU	Cleavage	Cyclin-like F-box domain containing protein.	1
osa-miR156l-5p	Os06t0143000-01	4	-1	1	21	1292	1311	CGACAGAAGAGAGUGAGCAUA	AUUGCUCAUUC-CUUUUGUCG	Translation	Iron-superoxide dismutase (EC 1.15.1.1).	1
osa-miR159f	Os02t0106100-01	4	-1	1	21	2320	2342	CUUGGAUUGAAGGGAGC--UCUA	UGGAUCGCUCCCUUCGAUCCAAC	Cleavage	Similar to Fructosyltransferase.	1
osa-miR159f	Os03t0683866-00	4	-1	1	21	1320	1340	CUUGGAUUGAAGGGAGCUCUA	UAAAGCUGCCUUCAGUCCAGA	Cleavage	Similar to UPL7 (ubiquitin-protein ligase 7); ubiquitin-protein ligase.	1
osa-miR159f	Os06t0303800-01	4	-1	1	21	174	194	CUUGGAUUGAAGGGAGCUCUA	AGGAGCUUGCUUCAGGCCAAG	Cleavage	Conserved hypothetical protein.	1
osa-miR159f	Os12t0192500-02	4	-1	1	21	443	463	CUUGGAUUGAAGGGAGCUCUA	GAAUGCUCCCUUCAAUCGGAG	Cleavage	Phosphomethylpyrimidine kinase type-1 domain containing protein.	1
osa-miR159f	Os05t0430300-01	4	-1	1	21	1479	1499	CUUGGAUUGAAGGGAGCUCUA	AAGAGGUCACUUUGGUCCAAG	Cleavage	Protein of unknown function DUF668 family protein.	1
osa-miR159f	Os01t0118100-01	4	-1	1	21	2359	2379	CUUGGAUUGAAGGGAGCUCUA	AGGAGCUCCCUCCGACUCAAG	Translation	Similar to Fructose-bisphosphate aldolase.	1
osa-miR159f	Os10t0370800-01	4	-1	1	21	3382	3402	CUUGGAUUGAAGGGAGCUCUA	GGGAGCUUCCUUCAGGCAAAG	Cleavage	Similar to Exo-1,3-beta-glucanase precursor (EC 3.2.1.58) (Fragment).	1
osa-miR160a-3p	Os05t0473000-01	4	-1	1	21	848	868	GCGUGCAAGGAGCCAAGCAUG	CGUGUUUGGCUCUUUGGGUGU	Cleavage	Streptomyces cyclase/dehydrase family protein.	1
osa-miR160a-3p	Os06t0329900-01	4	-1	1	21	605	625	GCGUGCAAGGAGCCAAGCAUG	CGUGCCUGGCUCCUUCUACGG	Cleavage	SAM dependent carboxyl methyltransferase family protein.	1
osa-miR160b-3p	Os02t0303500-01	4	-1	1	21	818	838	GCGUGCAAGGAGCCAAGCAUG	CAUGUUUGGCUUUUUGCACAU	Cleavage	Eggshell protein family protein.	1
osa-miR160c-3p	Os05t0220100-01	4	-1	1	21	389	409	GCGUGCACGGAGCCAAGCAUA	CGUGCUCGGCUCCGUCGACGC	Cleavage	Per1-like family protein.	1
osa-miR160f-5p	Os09t0420100-01	4	-1	1	21	774	794	UGCCUGGCUCCCUGAAUGCCA	AGGAGUUCAGGAAGCUAGGCG	Translation	Zinc finger, C6HC-type domain containing protein.	1
osa-miR164e	Os02t0589400-01	4	-1	1	21	212	232	UGGAGAAGCAGGGCACGUGAG	UCCGCGUGUCCUUCGUCUCCA	Cleavage	UDP-glucuronosyl/UDP-glucosyltransferase family protein.	1
osa-miR166a-5p	Os08t0433100-01	4	-1	1	21	1120	1140	GGAAUGUUGUCUGGUUCAAGG	CCCAGCACCAGACAACAUUCA	Cleavage	Uncharacterised protein family UPF0016 domain containing protein.	1
osa-miR166c-5p	Os04t0514500-01	4	-1	1	20	2211	2230	GGAAUGUUGUCUGGUCCGAG	CUCGGAUGAGGCAACAUUUG	Cleavage	Pentatricopeptide repeat domain containing protein.	1
osa-miR166c-5p	Os01t0926300-01	4	-1	1	20	1107	1126	GGAAUGUUGUCUGGUCCGAG	AUCGGACCUGACACCGUUUC	Cleavage	Similar to Transaldolase (EC 2.2.1.2).	1
osa-miR166c-5p	Os08t0157800-01	4	-1	1	20	2131	2150	GGAAUGUUGUCUGGUCCGAG	ACCGGAGCAGACGGCAUUUU	Cleavage	Conserved hypothetical protein.	1
osa-miR166d-5p	Os09t0323500-01	4	-1	1	21	270	290	GGAAUGUUGUCUGGCUCGAGG	GCUCGAGCCGGACGCCAUGCC	Cleavage	Protein of unknown function DUF833 family protein.	1
osa-miR166e-3p	Os04t0669100-01	4	-1	1	21	613	633	UCGAACCAGGCUUCAUUCCCC	GCGGGGUGGAGCCUGGUACGC	Cleavage	Conserved hypothetical protein.	1
osa-miR166e-3p	Os09t0525400-01	4	-1	1	21	176	196	UCGAACCAGGCUUCAUUCCCC	CAGGAUUGAGGCCUGGUUGGC	Cleavage	Similar to RING finger protein 13 (C-RZF).	1
osa-miR166e-5p	Os01t0148700-01	4	-1	1	21	1373	1393	GGAAUGUUGUCUGGUUCAAGG	GCUUGAACUAGACAACUUCUC	Cleavage	Protein of unknown function DUF1677, Oryza sativa family protein.	1
osa-miR166e-5p	Os12t0249900-01	4	-1	1	21	1665	1685	GGAAUGUUGUCUGGUUCAAGG	CCUGAAACCAGACAACAUCCU	Cleavage	Protein kinase, core domain containing protein.	1
osa-miR166g-5p	Os08t0215300-01	4	-1	1	21	2323	2343	AAUGGAGGCUGAUCCAAGAUC	AAUCUUGGGUCUGCCUCUACU	Translation	Conserved hypothetical protein.	1
osa-miR166h-3p	Os03t0305000-01	4	-1	1	21	1772	1792	UCGGACCAGGCUUCAUUCCUC	AAGGAAUUGGGCCCGGUCCGG	Cleavage	AMP-binding protein.	1
osa-miR166k-3p	Os03t0769400-01	4	-1	1	21	271	291	UCGGACCAGGCUUCAAUCCCU	AAGGAUUGGGGCUUGGUGCGU	Cleavage	BTB/POZ fold domain containing protein.	1
osa-miR166l-5p	Os04t0693000-02	4	-1	1	21	878	898	GGAUUGUUGUCUGGUUCAAGG	CUUUGAAUCAGAUGAUGGUCG	Cleavage	Similar to dolichyl-diphosphooligosaccharide--protein glycosyltransferase 67 kDasubunit.	1
osa-miR166l-5p	Os04t0693000-01	4	-1	1	21	1120	1140	GGAUUGUUGUCUGGUUCAAGG	CUUUGAAUCAGAUGAUGGUCG	Cleavage	Similar to Ribophorin I (Fragment).	1
osa-miR166l-5p	Os09t0491100-03	4	-1	1	21	1595	1615	GGAUUGUUGUCUGGUUCAAGG	CAUUGAGCCGGACAAUAAUAA	Cleavage	Similar to Beta-glucosidase 30.	1
osa-miR166l-5p	Os03t0554900-00	4	-1	1	21	750	770	GGAUUGUUGUCUGGUUCAAGG	UCCUCAACCAGAUGACAGUCU	Cleavage	Hypothetical conserved gene.	1
osa-miR167a-3p	Os04t0672200-01	4	-1	1	22	1305	1326	AUCAUGCAUGACAGCCUCAUUU	CAUGGAGGCUGUCAUGCCUGGA	Cleavage	Poly(ADP-ribose) polymerase, catalytic region domain containing protein.	1
osa-miR167a-5p	Os01t0749400-02	4	-1	1	21	1758	1778	UGAAGCUGCCAGCAUGAUCUA	AAGAGCAUGCUGGUGGUAUCA	Cleavage	HAD-superfamily hydrolase subfamily IIB protein.	1
osa-miR167c-3p	Os07t0645400-02	4	-1	1	23	837	859	GGUCAUGCUGCGGCAGCCUCACU	CUUGGGGAUGCUGCUGCAUGGCC	Cleavage	Similar to NADH-ubiquinone oxidoreductase 51 kDa subunit.	1
osa-miR167c-3p	Os01t0662600-04	4	-1	1	23	2586	2608	GGUCAUGCUGCGGCAGCCUCACU	GAGAAGGCUGCCGAAGCAUGAGU	Translation	Similar to nifU-like N-terminal domain-containing protein.	1
osa-miR167c-3p	Os01t0662600-02	4	-1	1	23	548	570	GGUCAUGCUGCGGCAGCCUCACU	GAGAAGGCUGCCGAAGCAUGAGU	Translation	Similar to NifU-like protein.	1
osa-miR167c-3p	Os01t0662600-01	4	-1	1	23	599	621	GGUCAUGCUGCGGCAGCCUCACU	GAGAAGGCUGCCGAAGCAUGAGU	Translation	Similar to NifU-like protein.	1
osa-miR167c-3p	Os03t0243300-01	4	-1	1	23	1025	1046	GGUCAUGCUGCGGCAGCCUCACU	GCAGAGGCUGCUGUAG-AUGACC	Cleavage	Similar to 26S proteasome non-ATPase regulatory subunit 4 (26S proteasome regulatory subunit S5A) (Multiubiquitin chain binding protein).	1
osa-miR167c-3p	Os01t0662600-05	4	-1	1	23	72	94	GGUCAUGCUGCGGCAGCCUCACU	GAGAAGGCUGCCGAAGCAUGAGU	Translation	Non-protein coding transcript.	1
osa-miR167c-3p	Os07t0143600-01	4	-1	1	23	401	423	GGUCAUGCUGCGGCAGCCUCACU	CGUCGGCUUGCCGCAGCACGGCC	Cleavage	Hypothetical conserved gene.	1
osa-miR1846d-3p	Os06t0104000-01	4	-1	1	20	1759	1778	UAUCCGGCGCCGCAGGGAGG	GUUCCGUGUGGCGCUGGGUU	Cleavage	Protein of unknown function DUF3754 domain containing protein.	1
osa-miR1846d-5p	Os03t0821100-01	4	-1	1	22	2024	2044	UCCCACCGAGCAGCCGGAUCUC	AUGCUCCGGCUGCU-GGUGGGA	Cleavage	Similar to Non-cell-autonomous heat shock cognate protein 70.	1
osa-miR1860-3p	Os01t0588500-01	4	-1	1	22	1805	1826	AUCUGGAAGCUAGGUUUUCUCU	GGAGGAAACCGGGUUUCCAGAA	Cleavage	Similar to Avr9/Cf-9 induced kinase 1.	1
osa-miR1860-3p	Os10t0536100-01	4	-1	1	22	699	720	AUCUGGAAGCUAGGUUUUCUCU	AAAGAAGACCGAGCUUCUGGAG	Cleavage	Similar to MADS-box transcription factor 56.	1
osa-miR1860-5p	Os05t0353400-02	4	-1	1	21	1034	1054	AGAAAACCAGCUUCCAGAUCU	GUAUCUGGAAGCUGGCUUGCA	Cleavage	Similar to Importin beta-like protein (Fragment).	1
osa-miR1862d	Os12t0115300-01	4	-1	1	24	797	820	ACUAGGUUUGUUUAUUUUGGGACG	CGUCCCAUAAAAAAUAAACCUAAU	Cleavage	Plant lipid transfer protein and hydrophobic protein, helical domain containing protein.	1
osa-miR1863b.2	Os12t0636200-03	4	-1	1	23	1475	1496	AGAGACUUGGCUGAUGCAUUACU	CCUAAUGC-UCAGCCAGGUUUCC	Cleavage	Similar to Benzothiadiazole-induced homeodomain protein 1.	1
osa-miR1863b.2	Os12t0636200-01	4	-1	1	23	2566	2587	AGAGACUUGGCUGAUGCAUUACU	CCUAAUGC-UCAGCCAGGUUUCC	Cleavage	Similar to Prep (Fragment).	1
osa-miR1863b.2	Os07t0581000-01	4	-1	1	23	1126	1148	AGAGACUUGGCUGAUGCAUUACU	ACCUCUGCAUCGGCCGGUUCUCU	Cleavage	Protein of unknown function DUF250 domain containing protein.	1
osa-miR1871	Os01t0271500-01	4	-1	1	24	1664	1687	AUGGCUCUGAUAUCAUGUUGGUUU	ACGUCAGCAUGAUGUCAGCGUCAC	Cleavage	Similar to RUB-activating enzyme (Ubiquitin activating enzyme E1-like protein).	1
osa-miR1873	Os03t0708700-00	4	-1	1	24	1947	1970	UCAACAUGGUAUCAGAGCUGGAAG	CUGCCAGCUUUGAUGCCAGGUAGA	Cleavage	Protein of unknown function DUF593 domain containing protein.	1
osa-miR2871a-3p	Os08t0109000-01	4	-1	1	21	1431	1451	UAUUUUAGUUUCUAUGGUCAC	CAGAUUAUGGAGACUGAGGUG	Cleavage	ENTH/VHS domain containing protein.	1
osa-miR2871a-5p	Os01t0268800-02	4	-1	1	24	1019	1042	GACCGUAGAAACUAGCAUAGAAAA	AUCGCUAUGCUGGUUUCGAUGGGC	Cleavage	Ubiquitin-associated/translation elongation factor EF1B, N-terminal, eukaryote domain containing protein.	1
osa-miR2871b	Os05t0535900-01	4	-1	1	21	1111	1131	UAUUUUAGUUUCUAUGGUCAC	AUAGCCAUGGAAACUGAAAAA	Cleavage	IQ calmodulin-binding region domain containing protein.	1
osa-miR2876-3p	Os01t0917400-02	4	-1	1	21	301	321	UUCCUAUAUGAACACUGUUGC	AGGACAGUGUAAAUAUGGGAA	Translation	Zinc finger, CCCH-type domain containing protein.	1
osa-miR2878-3p	Os03t0773600-02	4	-1	1	24	468	491	CAGGAUUUUAUACAUGUAAAGAAU	GUCCUUUGCCUGUGUCAAGUCCUG	Cleavage	Hypothetical conserved gene.	1
osa-miR393a	Os03t0626600-01	4	-1	1	21	140	160	UCCAAAGGGAUCGCAUUGAUC	UUUCUAUGCGGUCCCUGUGGU	Cleavage	Zinc finger, LIM-type domain containing protein.	1
osa-miR393b-3p	Os07t0113700-01	4	-1	1	21	895	915	UCAGUGCAAUCCCUUUGGAAU	UUUCCAGAGGCAUUGCACAGG	Translation	Tetratricopeptide-like helical domain containing protein.	1
osa-miR393b-3p	Os03t0709000-01	4	-1	1	21	769	789	UCAGUGCAAUCCCUUUGGAAU	UUUGUAGAGGGGUUGUACUGU	Cleavage	Membrane-associated, eicosanoid and glutathione metabolism (MAPEG) domain containing protein.	1
osa-miR394	Os01t0328700-01	4	-1	1	20	959	978	UUGGCAUUCUGUCCACCUCC	GGAGGUGAGCAGAGUGUCAU	Cleavage	FAD-dependent pyridine nucleotide-disulphide oxidoreductase domain containing protein.	1
osa-miR394	Os07t0122400-01	4	-1	1	20	1175	1194	UUGGCAUUCUGUCCACCUCC	GGUGGUGAACAGAAUGCUAC	Cleavage	Tetratricopeptide region domain containing protein.	1
osa-miR396b-5p	Os03t0569800-02	4	-1	1	21	1010	1030	UUCCACAGCUUUCUUGAACUG	CGGUGGAAGGAAGCUGAGGAA	Cleavage	Similar to ATP binding protein.	1
osa-miR396c-3p	Os09t0133200-02	4	-1	1	21	760	780	GGUCAAGAAAGCUGUGGGAAG	GCAGCCGCAGCUUUCUUGGCA	Cleavage	Similar to Dehydrogenase/reductase SDR family member 4 (EC 1.1.1.184) (NADPH- dependent carbonyl reductase/NADP-retinol dehydrogenase) (CR) (PHCR) (Peroxisomal short-chain alcohol dehydrogenase) (NADPH-dependent retinol dehydrogenase/reductase) (NDRD) (SCAD-SRL) (humNRDR) (PSCD). Splice isoform 2.	1
osa-miR396c-3p	Os08t0198700-02	4	-1	1	21	354	374	GGUCAAGAAAGCUGUGGGAAG	AGUCCCGCAGCUGUUUUGUCC	Cleavage	Similar to Glycolate oxidase (EC 1.1.3.15) (Fragment).	1
osa-miR396c-3p	Os08t0198700-01	4	-1	1	21	654	674	GGUCAAGAAAGCUGUGGGAAG	AGUCCCGCAGCUGUUUUGUCC	Cleavage	Similar to Glycolate oxidase (EC 1.1.3.15) (Fragment).	1
osa-miR396c-5p	Os10t0463800-01	4	-1	1	21	862	882	UUCCACAGCUUUCUUGAACUU	AAGUUCAACAAAUUUGUGGAG	Cleavage	Similar to mRNA, clone: RTFL01-15-D07.	1
osa-miR396c-5p	Os05t0204900-01	4	-1	1	21	531	551	UUCCACAGCUUUCUUGAACUU	AAGUUCAAGGAAGCUCUGAAG	Cleavage	Similar to Type 5 protein serine/threonine phosphatase 62 kDa isoform.	1
osa-miR396c-5p	Os07t0657200-04	4	-1	1	21	301	321	UUCCACAGCUUUCUUGAACUU	AAUAUCGACAAAGCUGUGGAA	Cleavage	Similar to Sec31p.	1
osa-miR396c-5p	Os07t0657200-03	4	-1	1	21	491	511	UUCCACAGCUUUCUUGAACUU	AAUAUCGACAAAGCUGUGGAA	Cleavage	Similar to Sec31p.	1
osa-miR396c-5p	Os09t0565200-02	4	-1	1	21	612	632	UUCCACAGCUUUCUUGAACUU	GAGGCUGAGAAGGCUGUGGAG	Cleavage	Similar to Nucleic acid-binding protein precursor.	1
osa-miR5144-3p	Os02t0174200-01	4	-1	1	21	145	165	UCUCCUCAGCAGCACAAGAAG	AUUCUGCUGCUGCGGAGGAGG	Cleavage	ATMRK serine/threonine protein kinase-like domain containing protein.	1
osa-miR5144-3p	Os06t0196900-02	4	-1	1	21	390	410	UCUCCUCAGCAGCACAAGAAG	AGCUUGGUGCUGCAGAGGAGA	Cleavage	Similar to 20 kDa chaperonin, chloroplast precursor (Protein Cpn21) (Chloroplast protein Cpn10) (Chloroplast chaperonin 10) (Ch-CPN10) (Chaperonin 20).	1
osa-miR5144-3p	Os06t0196900-03	4	-1	1	21	390	410	UCUCCUCAGCAGCACAAGAAG	AGCUUGGUGCUGCAGAGGAGA	Cleavage	Similar to Chaperonin.	1
osa-miR5144-5p	Os04t0169100-02	4	-1	1	21	2845	2865	UUCUUGUGCUGCUGAAGAGAC	GUCACUUUAGCAGCACUGGGA	Cleavage	Ethylene receptor, Ethylene response, Floral transition and starch accumulation	1
osa-miR5150-3p	Os10t0521600-01	4	-1	1	24	1919	1942	AGAAGCUGCAGCUGUCAGAAGCUC	CAGCUUUUGGCUGCUGUAGUUUUU	Cleavage	Similar to Ankyrin-1 (Erythrocyte ankyrin).	1
osa-miR5156	Os02t0702600-03	4	-1	1	24	938	961	AGCCUGUAAAACUGCAAAAAGGAA	UUCUUUUUGGCAGUUGUACAGGGU	Cleavage	Similar to predicted protein.	1
osa-miR5159	Os04t0679900-01	4	-1	1	24	436	459	AACUAGAGUGGGUCAACGGGUACC	UGUGCUUGUUGACUUGCUCUGGUC	Cleavage	Tetraspanin domain containing protein.	1
osa-miR528-3p	Os06t0323100-01	4	-1	1	21	23	43	CCUGUGCUUGCCUCUUCCAUU	AAGAGAAGAUGCAAGCGCAGG	Cleavage	Similar to H1005F08.18 protein.	1
osa-miR528-5p	Os04t0307200-02	4	-1	1	21	217	237	UGGAAGGGGCAUGCAGAGGAG	CUCUUCCCCAUGCUCCUUCCU	Cleavage	Similar to OSIGBa0125J07.5 protein.	1
osa-miR528-5p	Os05t0567100-01	4	-1	1	21	419	439	UGGAAGGGGCAUGCAGAGGAG	CUCGAUUGCGUGCUUCUUCCA	Cleavage	Aspartic proteinase oryzasin 1 precursor (EC 3.4.23.-).	1
osa-miR529a	Os07t0553900-01	4	-1	1	20	251	270	CUGUACCCUCUCUCUUCUUC	GAGGAGGAGGAGGGGUGCAG	Translation	Conserved hypothetical protein.	1
osa-miR529a	Os07t0573700-01	4	-1	1	20	187	206	CUGUACCCUCUCUCUUCUUC	GAGGAAGAGAUGGAGUACAG	Translation	Nucleotide-sugar transporter family protein.	1
osa-miR529a	Os05t0459900-01	4	-1	1	20	310	329	CUGUACCCUCUCUCUUCUUC	GAAGAAGAGAGAGGAGAUGG	Cleavage	Similar to 60S ribosomal protein L36-1.	1
osa-miR529a	Os01t0840700-00	4	-1	1	20	54	73	CUGUACCCUCUCUCUUCUUC	GAAGAAGAGAGAGGAGAUGG	Cleavage	Similar to 60S ribosomal protein L36.	1
osa-miR530-3p	Os03t0206400-01	4	-1	1	21	424	444	AGGUGCAGAGGCAGAUGCAAC	AGAGCAUCUGCCUCUGCGCGG	Cleavage	Conserved hypothetical protein.	1
osa-miR530-3p	Os03t0206400-02	4	-1	1	21	319	339	AGGUGCAGAGGCAGAUGCAAC	AGAGCAUCUGCCUCUGCGCGG	Cleavage	Conserved hypothetical protein.	1
osa-miR530-3p	Os02t0662100-01	4	-1	1	21	343	363	AGGUGCAGAGGCAGAUGCAAC	CCGCCGUCUGUCUCUGCACCG	Cleavage	Similar to Tfm5 protein.	1
osa-miR530-5p	Os06t0691800-01	4	-1	1	20	3309	3328	UGCAUUUGCACCUGCACCUA	GACCUGCAGGUGCAGAUGUA	Cleavage	Protein kinase, core domain containing protein.	1
osa-miR530-5p	Os08t0103300-02	4	-1	1	20	1048	1067	UGCAUUUGCACCUGCACCUA	UGUGUGCAGAUGCAGGUGCA	Translation	Similar to Tubby-like F-box protein 12.	1
osa-miR530-5p	Os11t0145400-01	4	-1	1	20	150	168	UGCAUUUGCACCUGCACCUA	AAGGUGCGGGUG-AAGUGCA	Cleavage	Similar to GRF zinc finger family protein.	1
osa-miR530-5p	Os12t0143100-01	4	-1	1	20	216	234	UGCAUUUGCACCUGCACCUA	AAGGUGCGGGUG-AAGUGCA	Cleavage	Similar to GRF zinc finger family protein.	1
osa-miR530-5p	Os08t0510700-01	4	-1	1	20	2185	2204	UGCAUUUGCACCUGCACCUA	AGGCUGCGGGUGUAAAUGUU	Cleavage	Homeodomain-like containing protein.	1
osa-miR5788	Os02t0325100-01	4	-1	1	21	548	568	UGGAUGUGACAUACUCUAGUA	UAUUGGAGGAUGUGACAUCCA	Cleavage	Similar to 26S protease regulatory subunit 6B (MIP224) (MB67 interacting protein) (TAT-binding protein-7) (TBP-7).	1
osa-miR7694-3p	Os06t0308300-01	4	-1	1	22	668	689	CCAUAUUCGUAGUGCUAGGUGG	AUUGCUGGCACUACGGAGGUGG	Cleavage	Similar to 65kD microtubule associated protein.	1
osa-miR7695-3p	Os04t0563350-01	4	-1	1	21	969	989	ACGUGAUGUGCCACGUAGGCA	CGUCCACGUGGCAUGCCACGU	Cleavage	Conserved hypothetical protein.	1
osa-miR812j	Os05t0122800-03	4	-1	1	24	828	851	AAGACGGAUGAUUAAAGUUGGACA	UGUCCAACUUUGACGGUCCGUCUU	Translation	Tetraspanin domain containing protein.	1
osa-miR820c	Os08t0157600-01	4	-1	1	21	1353	1373	UCGGCCUCGUGGAUGGACCAG	AUGGUGCAUCCAGGGGGCUGG	Cleavage	MYB transcription factor, Circadian clock	1
osa-miR1432-3p	Os03t0807400-01	4.5	-1	1	21	1195	1215	CAGGUGUCAUCUCCCCUGAAC	UGCCAGAGGAGAUGACACCCA	Cleavage	Pentatricopeptide repeat domain containing protein.	1
osa-miR1432-3p	Os11t0538900-01	4.5	-1	1	21	840	860	CAGGUGUCAUCUCCCCUGAAC	CCACAGGGGUGAUGGCACUUC	Cleavage	Similar to Citrate synthase.	1
osa-miR156l-3p	Os11t0591100-01	4.5	-1	1	22	227	248	GCUCACUUCUCUUUCUGUCAGC	UCUGACUGGAAGAAAAAUGAGC	Cleavage	NAD(P)-binding domain containing protein.	1
osa-miR159f	Os04t0379600-01	4.5	-1	1	21	642	662	CUUGGAUUGAAGGGAGCUCUA	GAGAGCUUCCUUCAAUCCUCU	Cleavage	Defence response, Rin4 domain containing protein.	1
osa-miR159f	Os09t0322200-01	4.5	-1	1	21	1156	1176	CUUGGAUUGAAGGGAGCUCUA	UAGUGCUGCCUUCAGUUCAGA	Cleavage	Similar to Nudix hydrolase 24.	1
osa-miR159f	Os07t0694000-01	4.5	-1	1	21	1038	1058	CUUGGAUUGAAGGGAGCUCUA	AAGAGUUCCCUUCGCCUCAAG	Cleavage	Similar to Phospholipase C (Fragment).	1
osa-miR159f	Os05t0549100-02	4.5	-1	1	21	964	985	CUUGGAU-UGAAGGGAGCUCUA	GUGAGUUCCUUUUAGAUCCAAG	Cleavage	Similar to Serine/threonine-protein kinase SNT7, chloroplast precursor (EC 2.7.1.37) (Stt7 homolog).	1
osa-miR159f	Os09t0497400-02	4.5	-1	1	21	484	504	CUUGGAUUGAAGGGAGCUCUA	GAGGGGUCUCUUCAGUCUGAU	Cleavage	Similar to Protein pob.	1
osa-miR160a-3p	Os03t0684400-01	4.5	-1	1	21	773	793	GCGUGCAAGGAGCCAAGCAUG	AAAUCUUGGUUCCUUGCGAGC	Cleavage	Mg2+ transporter protein, CorA-like domain containing protein.	1
osa-miR160c-3p	Os02t0274900-03	4.5	-1	1	21	792	813	GCGUGCACGGAGCCA-AGCAUA	AAGGCUAUGGCUCUGUGCAUGU	Cleavage	Similar to metabolite transport protein csbC.	1
osa-miR160d-3p	Os04t0485800-01	4.5	-1	1	21	471	490	GCGUGCGAGGAGCCAAGCAUG	GAUCCUUGGUUCCUCGC-CGC	Cleavage	Cyclin-like F-box domain containing protein.	1
osa-miR166c-5p	Os05t0425000-00	4.5	-1	1	20	1485	1504	GGAAUGUUGUCUGGUCCGAG	UUUGGAGCAGACAGCAUUAA	Cleavage	Hypothetical conserved gene.	1
osa-miR166c-5p	Os06t0638200-01	4.5	-1	1	20	126	145	GGAAUGUUGUCUGGUCCGAG	GAAGGGCCAGACGACAUGCC	Cleavage	Uncharacterised protein family UPF0047 domain containing protein.	1
osa-miR166c-5p	Os03t0852900-01	4.5	-1	1	20	320	339	GGAAUGUUGUCUGGUCCGAG	CUUGGAGAAGACGACAUUCA	Cleavage	Similar to Cleavage and polyadenylation specificity factor, 73 kDa subunit (CPSF 73 kDa subunit).	1
osa-miR166c-5p	Os03t0791800-01	4.5	-1	1	20	301	320	GGAAUGUUGUCUGGUCCGAG	UUCGGACCGGAUGACACGCC	Cleavage	Rad6 (Ubiquitin carrier protein).	1
osa-miR166c-5p	Os02t0820000-01	4.5	-1	1	20	922	941	GGAAUGUUGUCUGGUCCGAG	UUCGGGCCAGACAAAGUGUC	Cleavage	Similar to Serine/threonine protein phosphatase PP1 isozyme 2 (EC 3.1.3.16).	1
osa-miR166c-5p	Os05t0345500-03	4.5	-1	1	20	1610	1629	GGAAUGUUGUCUGGUCCGAG	GUUGGAUGAGGCAACAUUUA	Cleavage	Similar to predicted protein.	1
osa-miR166e-3p	Os02t0103800-01	4.5	-1	1	21	708	728	UCGAACCAGGCUUCAUUCCCC	GUGACCUGAAGCCUGGUUCGG	Cleavage	Similar to Ferredoxin--NADP reductase.	1
osa-miR166g-5p	Os03t0583900-04	4.5	-1	1	21	1103	1123	AAUGGAGGCUGAUCCAAGAUC	GAUCUUAGAUCUGCCUCUGUG	Translation	Similar to Endoribonuclease Dicer homolog 2a.	1
osa-miR166g-5p	Os03t0583900-01	4.5	-1	1	21	3984	4004	AAUGGAGGCUGAUCCAAGAUC	GAUCUUAGAUCUGCCUCUGUG	Translation	DEAD-like helicase, N-terminal domain containing protein.	1
osa-miR166g-5p	Os10t0206800-01	4.5	-1	1	21	1359	1380	AAUGGAGGCUGAU-CCAAGAUC	UUUCUUGGCAUUGGCCUCCGUU	Cleavage	Multi antimicrobial extrusion protein MatE family protein.	1
osa-miR166h-3p	Os06t0225200-01	4.5	-1	1	21	729	749	UCGGACCAGGCUUCAUUCCUC	GAGGAGUUAGGCCUGGACCGC	Cleavage	Mitochodrial transcription termination factor-related family protein.	1
osa-miR166h-5p	Os04t0266400-01	4.5	-1	1	21	146	167	GGAAUGUUGGCUGGCU-CGAGG	GCUCGGAGCCGGCCAGCCUUCC	Cleavage	Similar to AHM2 (Fragment).	1
osa-miR166h-5p	Os01t0347600-01	4.5	-1	1	21	900	920	GGAAUGUUGGCUGGCUCGAGG	ACGCGAGCGGGCCGGCGUUCC	Cleavage	Ervatamin B (EC 3.4.22.-) (ERV-B).	1
osa-miR166l-5p	Os02t0826600-01	4.5	-1	1	21	1419	1443	GGAUUGUUGUCUGGUU----CAAGG	CUUUGUUAAAGCUAGACAACAAUCC	Cleavage	Leucine-rich repeat, typical subtype containing protein.	1
osa-miR166l-5p	Os01t0531500-02	4.5	-1	1	21	759	779	GGAUUGUUGUCUGGUUCAAGG	AUGAGAACCAGGCAGCAAUUG	Cleavage	Similar to protein usf.	1
osa-miR167a-3p	Os02t0759800-01	4.5	-1	1	22	1483	1504	AUCAUGCAUGACAGCCUCAUUU	AGGUGGGGAAGUCAUGUAUGAC	Cleavage	Similar to GAMYB-binding protein (Fragment).	1
osa-miR167a-3p	Os05t0482700-01	4.5	-1	1	22	1434	1454	AUCAUGCAUGACAGCCUCAUUU	UGAUGAGGCUGUCAAG-AUGAU	Cleavage	Similar to 2,3-bisphosphoglycerate-independent phosphoglycerate mutase (EC 5.4.2.1) (Phosphoglyceromutase) (BPG-independent PGAM) (PGAM-I).	1
osa-miR167a-3p	Os11t0482100-01	4.5	-1	1	22	697	718	AUCAUGCAUGACAGCCUCAUUU	UUUCGAGGCUGUUAUGCGUGUC	Cleavage	Similar to Protein transport protein Sec24-like CEF.	1
osa-miR1846d-3p	Os12t0573900-01	4.5	-1	1	20	579	598	UAUCCGGCGCCGCAGGGAGG	CUUUUUUGCGGUGCGGGAUG	Cleavage	Conserved hypothetical protein.	1
osa-miR1846d-3p	Os07t0598000-01	4.5	-1	1	20	885	904	UAUCCGGCGCCGCAGGGAGG	UUCCUCUGCGCCGCCGGGUA	Translation	Similar to NADPH HC toxin reductase (Fragment).	1
osa-miR1860-3p	Os01t0193600-01	4.5	-1	1	22	1131	1152	AUCUGGAAGCUAGGUUUUCUCU	UGAGAGGACUUACAUUCCAGAU	Translation	Methyltransferase small domain containing protein.	1
osa-miR1860-5p	Os04t0645100-01	4.5	-1	1	21	2074	2094	AGAAAACCAGCUUCCAGAUCU	GGAUCUGGGAGCUGGACUUCA	Cleavage	Tetratricopeptide repeat (TPR) domain containing protein, Grain size and starch quality	1
osa-miR1862a	Os05t0494500-01	4.5	-1	1	24	1421	1444	ACGAGGUUGGUUUAUUUUGGGACG	UGUUCCAGAGAAAGACAGCCUCGU	Translation	Protein of unknown function DUF250 domain containing protein.	1
osa-miR1862b	Os01t0500500-01	4.5	-1	1	24	1715	1739	ACGAGGUUGGUUUAUUU-UGGGACG	CGUCUCAGAAAUAAACCGACUACGU	Cleavage	Hypothetical conserved gene.	1
osa-miR1862c	Os05t0494500-01	4.5	-1	1	24	1421	1444	ACGAGGUUGGUUUAUUUUGGGACG	UGUUCCAGAGAAAGACAGCCUCGU	Translation	Protein of unknown function DUF250 domain containing protein.	1
osa-miR1863b	Os09t0281900-01	4.5	-1	1	24	5381	5404	AGCUCUGAUACCAUGUUAACUGUU	GACGGUAGCCAUGGUGGCAGAGCU	Cleavage	Thyroid hormone receptor-associated protein complex component TRAP170- like protein.	1
osa-miR1863b.2	Os07t0164600-01	4.5	-1	1	23	770	792	AGAGACUUGGCUGAUGCAUUACU	GCUGGUGCAUCUGCCAUGUCUCC	Cleavage	SOH1 family protein.	1
osa-miR1863b.2	Os03t0213800-01	4.5	-1	1	23	1331	1356	AGAGACUUGGCUGA---UGCAUUACU	AAAAAUGCAAUGUCAGCCAAGUUUCA	Cleavage	Mitochondrial substrate carrier family protein.	1
osa-miR1866-3p	Os02t0232900-01	4.5	-1	1	22	1182	1203	UGAAAUUCCUGUAAAAUUCUUG	CAGGAAUUUUAUAGGAAUUCUG	Cleavage	Similar to NOD26-like membrane integral protein ZmNIP1-1.	1
osa-miR1866-3p	Os08t0119500-01	4.5	-1	1	22	922	943	UGAAAUUCCUGUAAAAUUCUUG	UUGGAAUUUUGCAGGAAUGUAU	Cleavage	Methyltransferase type 11 domain containing protein.	1
osa-miR1870-5p	Os06t0497600-01	4.5	-1	1	24	1730	1753	UGCUGAAUUAGACCUAGUGGGCAU	UGGGCCACUAGGUUGUAUUUGGCA	Translation	Similar to H0321H01.8 protein.	1
osa-miR1873	Os03t0825300-02	4.5	-1	1	24	865	888	UCAACAUGGUAUCAGAGCUGGAAG	UGUACAGUUUUGGUACUAUCUUGC	Cleavage	Serine/threonine protein kinase domain containing protein.	1
osa-miR1873	Os06t0727200-01	4.5	-1	1	24	1684	1707	UCAACAUGGUAUCAGAGCUGGAAG	AAUCCAGUGGUGGUGCUAUGUUGG	Cleavage	Catalase isozyme B (EC 1.11.1.6) (CAT-B).	1
osa-miR1873	Os06t0727200-02	4.5	-1	1	24	1597	1620	UCAACAUGGUAUCAGAGCUGGAAG	AAUCCAGUGGUGGUGCUAUGUUGG	Cleavage	Catalase isozyme B (EC 1.11.1.6) (CAT-B).	1
osa-miR2118d	Os04t0372800-01	4.5	-1	1	22	1342	1363	UUCCUGAUGCCUCCCAUGCCUA	AAGGCAUGAGAGGCCGCGGGAA	Cleavage	Nucleotide-binding, alpha-beta plait domain containing protein.	1
osa-miR2871a-3p	Os01t0958900-02	4.5	-1	1	21	2347	2367	UAUUUUAGUUUCUAUGGUCAC	GUGUCUGUAGAAACUGAAGAA	Cleavage	Similar to MLH1 protein (Fragment).	1
osa-miR2876-3p	Os05t0143500-03	4.5	-1	1	21	422	442	UUCCUAUAUGAACACUGUUGC	ACAGCAGUGUUCCUCUGGGGA	Cleavage	Similar to Kinase (Fragment).	1
osa-miR2876-3p	Os05t0143500-02	4.5	-1	1	21	1894	1914	UUCCUAUAUGAACACUGUUGC	ACAGCAGUGUUCCUCUGGGGA	Cleavage	Similar to Mitogen-activated protein kinase 14.	1
osa-miR2876-3p	Os05t0143500-01	4.5	-1	1	21	1994	2014	UUCCUAUAUGAACACUGUUGC	ACAGCAGUGUUCCUCUGGGGA	Cleavage	Similar to Mitogen-activated protein kinase 14.	1
osa-miR2876-5p	Os03t0786700-01	4.5	-1	1	21	1848	1868	AAUUGCUGGCAGCACUGUUUA	UCAACGGUGCUGCCAGCACCG	Cleavage	N2,N2-dimethylguanosine tRNA methyltransferase family protein.	1
osa-miR2876-5p	Os04t0629600-02	4.5	-1	1	21	1086	1107	AAU-UGCUGGCAGCACUGUUUA	GGAACGGAGCUGCCAGCAUAUU	Cleavage	Similar to Transposase of Tn10 [Oryza sativa (japonica cultivar-group)].	1
osa-miR319b	Os06t0729900-00	4.5	-1	1	20	366	385	UUGGACUGAAGGGUGCUCCC	AUGAGCACCUUGCAGUCCUA	Cleavage	Similar to LysM domain containing protein.	1
osa-miR394	Os01t0171000-02	4.5	-1	1	20	1502	1521	UUGGCAUUCUGUCCACCUCC	GGAGGUGAUCAGAAUGCUGG	Cleavage	Similar to Leucine-rich repeat receptor-like kinase.	1
osa-miR394	Os03t0802500-01	4.5	-1	1	20	1447	1466	UUGGCAUUCUGUCCACCUCC	GGAGGUGGACAUGACGCCGG	Cleavage	ATPase, AAA-type, core domain containing protein.	1
osa-miR394	Os03t0147700-01	4.5	-1	1	20	540	559	UUGGCAUUCUGUCCACCUCC	GGAGUUGGACAGAGUGACUA	Cleavage	Similar to EMB1691 (EMBRYO DEFECTIVE 1691); S-adenosylmethionine-dependent methyltransferase/ methyltransferase/ nucleic acid binding.	1
osa-miR394	Os02t0244600-01	4.5	-1	1	20	629	648	UUGGCAUUCUGUCCACCUCC	GGAGGAGGACGGGAGGCCGG	Cleavage	Nucleotide-binding, alpha-beta plait domain containing protein.	1
osa-miR394	Os02t0105500-01	4.5	-1	1	20	1155	1174	UUGGCAUUCUGUCCACCUCC	GGAGCUGGAGGGGAUGCUAG	Translation	IQ calmodulin-binding region domain containing protein.	1
osa-miR394	Os03t0340700-01	4.5	-1	1	20	1290	1309	UUGGCAUUCUGUCCACCUCC	AAGGGUGGGCAGUAUGCUGA	Cleavage	Tetratricopeptide-like helical domain containing protein.	1
osa-miR396a-3p	Os03t0308100-03	4.5	-1	1	20	546	566	GUUCAAUA-AAGCUGUGGGAA	UUUCCACAGUUUGUAUUGGAC	Cleavage	Peptidase S14, ClpP family protein.	1
osa-miR396a-3p	Os05t0144400-01	4.5	-1	1	20	1604	1624	GUUCAAU-AAAGCUGUGGGAA	GUCCGACAGCUUUCAUUGGAC	Cleavage	Serine/threonine-specific protein phosphatase and bis(5-nucleosyl)-tetraphosphatase domain containing protein.	1
osa-miR396a-3p	Os09t0505600-01	4.5	-1	1	20	907	928	GUUCAAUAAAGCUG--UGGGAA	CUCCCAACCUGCUUUGUUGAAC	Cleavage	Proteasome subunit beta type 1 (EC 3.4.25.1) (20S proteasome alpha subunit F) (20S proteasome subunit beta-6).	1
osa-miR396b-3p	Os04t0636100-01	4.5	-1	1	20	1748	1767	GUUCAAUAAAGCUGUGGGAA	UUUCUAUGGCUUGGUUGAGC	Cleavage	Glycosyl transferase, family 8 protein.	1
osa-miR396b-3p	Os09t0505600-01	4.5	-1	1	20	907	928	GUUCAAUAAAGCUG--UGGGAA	CUCCCAACCUGCUUUGUUGAAC	Cleavage	Proteasome subunit beta type 1 (EC 3.4.25.1) (20S proteasome alpha subunit F) (20S proteasome subunit beta-6).	1
osa-miR396c-5p	Os01t0496900-01	4.5	-1	1	21	1814	1838	UUCCACAGCUUUCUU----GAACUU	GAGUUUUUGGGAGAAAGCUGUGGAA	Cleavage	Conserved hypothetical protein.	1
osa-miR396c-5p	Os02t0288000-01	4.5	-1	1	21	706	726	UUCCACAGCUUUCUUGAACUU	AGAUUCAGGAAAGCUGGGAAA	Cleavage	Cyclin-like F-box domain containing protein.	1
osa-miR399i	Os08t0290400-01	4.5	-1	1	21	814	834	UGCCAAAGGAGAGCUGCCCUG	GUACUCGGCUCUCUUUUGGUA	Cleavage	Conserved hypothetical protein.	1
osa-miR399j	Os11t0593700-01	4.5	-1	1	21	1017	1037	UGCCAAAGGAGAGUUGCCCUA	ACGGGCAGCUCUCCUUCGCCC	Cleavage	Cyclin-like F-box domain containing protein.	1
osa-miR399j	Os09t0565200-02	4.5	-1	1	21	747	766	UGCCAAAGGAGAGUUGCCCUA	GUGGGCAA-UCUCCCUUGGCA	Cleavage	Similar to Nucleic acid-binding protein precursor.	1
osa-miR440	Os10t0430900-01	4.5	-1	1	24	2949	2972	AGUGUCUCCUGAUGAUCGGGACAA	AAUCCCUUGUCAUCAGGAGACAGC	Cleavage	Tyrosine protein kinase domain containing protein.	1
osa-miR5144-5p	Os12t0502000-01	4.5	-1	1	21	414	435	UUCUUG-UGCUGCUGAAGAGAC	AUCUCUUCAGUGGCAACAAGGA	Cleavage	Similar to nitrilase-associated protein.	1
osa-miR528-5p	Os06t0216700-01	4.5	-1	1	21	684	705	UGGAAGG-GGCAUGCAGAGGAG	UUCUUCUGCAUGCCACCUUCUG	Cleavage	Cupredoxin domain containing protein.	1
osa-miR529a	Os09t0392700-01	4.5	-1	1	20	462	482	CUGUACCCUCUC-UCUUCUUC	GAAGAAGACGAGAGGGGACAG	Cleavage	Hypothetical conserved gene.	1
osa-miR529a	Os01t0263600-01	4.5	-1	1	20	526	545	CUGUACCCUCUCUCUUCUUC	GAGGAGGAGAAGGGGUACGA	Translation	U5 snRNP-associated 102 kDa protein (U5-102 kDa protein).	1
osa-miR529a	Os12t0236500-02	4.5	-1	1	20	470	489	CUGUACCCUCUCUCUUCUUC	GGAGAAGAAGGAUGGUGCAG	Cleavage	Similar to Aspartyl aminopeptidase-like protein.	1
osa-miR529a	Os07t0160300-01	4.5	-1	1	20	522	541	CUGUACCCUCUCUCUUCUUC	GGAGAAGCGAGGGGCUGCAG	Cleavage	Shikimate kinase domain containing protein.	1
osa-miR529a	Os02t0139100-01	4.5	-1	1	20	567	587	CUGUACCCU-CUCUCUUCUUC	UAAGAAGAGAGUAGGGUAUAC	Cleavage	Activator of Hsp90 ATPase, N-terminal domain containing protein.	1
osa-miR530-5p	Os02t0438200-01	4.5	-1	1	20	2801	2821	UGCAUUUGCACCUGC-ACCUA	UAGGUUGUAGGUGCAACUGUA	Cleavage	Transcription regulator cyclin domain containing protein.	1
osa-miR530-5p	Os06t0325500-02	4.5	-1	1	20	877	896	UGCAUUUGCACCUGCACCUA	AGCUUGCAGGUGUGGAUGCA	Cleavage	Uncharacterised conserved protein UCP030210 domain containing protein.	1
osa-miR5794	Os08t0224200-01	4.5	-1	1	21	219	238	UGAGGAAUCACUAGUAGUCGU	AUGACUACUAGUG-UUCCCCA	Cleavage	Similar to H0702G05.3 protein.	1
osa-miR5794	Os04t0102700-01	4.5	-1	1	21	948	968	UGAGGAAUCACUAGUAGUCGU	AGAUAUACUGGUGGUUCUUCA	Cleavage	Similar to N-acylethanolamine amidohydrolase.	1
osa-miR5794	Os04t0379500-01	4.5	-1	1	21	1332	1351	UGAGGAAUCACUAGUAGUCGU	AGGGCUAUU-GUGGUUCCUCA	Cleavage	Conserved hypothetical protein.	1
osa-miR7695-3p	Os08t0199300-01	4.5	-1	1	21	1222	1242	ACGUGAUGUGCCACGUAGGCA	GACCUACGUGGUACAGGACGG	Cleavage	Similar to YyaF/YCHF TRANSFAC/OBG family small GTpase plus RNA binding domain TGS (Fragment).	1
osa-miR812j	Os11t0550300-01	4.5	-1	1	24	2648	2672	AAGACGGAUGAUUAAA-GUUGGACA	UGUCCAACGUUUGACCAUUCGUCUU	Translation	Hypothetical protein.	1
osa-miR812j	Os02t0526650-01	4.5	-1	1	24	979	1003	AAGACGGAUGAUUAAA-GUUGGACA	AGCCCAACGUUUGACCGUCCGUCUU	Translation	Hypothetical gene.	1
osa-miR820a	Os01t0327000-01	4.5	-1	1	21	5651	5671	UCGGCCUCGUGGAUGGACCAG	CAUGUCCGUCGACGAGGUCGC	Translation	Similar to Class III peroxidase 14.	1
osa-miR820c	Os03t0248600-02	4.5	-1	1	21	1272	1292	UCGGCCUCGUGGAUGGACCAG	UUGGUUUAUCCACGGGCCAGA	Cleavage	Similar to Enolase 2 (EC 4.2.1.11) (2-phosphoglycerate dehydratase 2) (2-phospho- D-glycerate hydro-lyase 2).	1
osa-miR530-5p	Os02t0796600-01	4.75	-1	1	20	1313	1334	UGCAUUUGCAC--CUGCACCUA	UAGCUGCAGAUGUGCAAAUGCA	Translation	Esterase/lipase/thioesterase domain containing protein.	1
osa-miR1423-3p	Os02t0252200-01	5	-1	1	21	1109	1129	AGCGCCCAAGCGGUAGUUGUC	GACGGCGGCCGCUUCGGCGCC	Cleavage	Similar to GRAB2 protein.	1
osa-miR1423-3p	Os07t0122350-00	5	-1	1	21	184	204	AGCGCCCAAGCGGUAGUUGUC	GGCGGCGGCGGCUUGGGCGCA	Cleavage	Hypothetical genes.	1
osa-miR1431	Os10t0512500-02	5	-1	1	21	406	426	UUUGCGAGUUGGCCCGCUUGC	GCAAGCGGCUCAAGUCGCAGC	Cleavage	Similar to Crs1/yhby domain containing protein (Fragment).	1
osa-miR1431	Os09t0460100-01	5	-1	1	21	766	786	UUUGCGAGUUGGCCCGCUUGC	GCACGCCGGCCGACUCGUGGC	Cleavage	Conserved hypothetical protein.	1
osa-miR156c-5p	Os01t0135700-01	5	-1	1	20	652	671	UGACAGAAGAGAGUGAGCAC	GUGCUCGCUUCUGUUUGUCA	Translation	EF-HAND 2 domain containing protein.	1
osa-miR156j-3p	Os01t0151700-01	5	-1	1	22	889	910	GCUCGCUCCUCUUUCUGUCAGC	GCUGAAGGAAGAAGGAGCGAAC	Translation	Similar to Short-chain dehydrogenase Tic32.	1
osa-miR156l-5p	Os01t0700100-01	5	-1	1	21	108	129	CGACA-GAAGAGAGUGAGCAUA	UGCGCUUGCUCUCUUCCUGUCG	Cleavage	MtN3 and saliva related transmembrane protein family protein.	1
osa-miR160b-5p	Os09t0572400-01	5	-1	1	21	1547	1567	UGCCUGGCUCCCUGUAUGCCA	UGGCGUGGAGGGAGCCACACA	Cleavage	Similar to Abcf2-prov protein.	1
osa-miR164e	Os02t0557300-01	5	-1	1	21	1065	1087	UGGAGAAGCAGGGC--ACGUGAG	UUCACGUUCGUCUUGCUUCUCUU	Cleavage	Similar to RING-H2 finger protein ATL1G.	1
osa-miR166c-3p	Os03t0216600-01	5	-1	1	21	751	771	UCGGACCAGGCUUCAUUCCCC	GUGGGAUGGAGCCUCGUCCAC	Cleavage	Similar to Alpha-glucosidase (EC 3.2.1.20).	1
osa-miR166c-5p	Os01t0744300-01	5	-1	1	20	1913	1932	GGAAUGUUGUCUGGUCCGAG	CUGGGAUCAGGCUGCAUUCG	Cleavage	Similar to Casein kinase-like protein.	1
osa-miR166c-5p	Os01t0958800-02	5	-1	1	20	409	428	GGAAUGUUGUCUGGUCCGAG	ACAGGACCAGAUUGCAUUUC	Cleavage	Protein of unknown function DUF2305 domain containing protein.	1
osa-miR166e-3p	Os05t0132100-03	5	-1	1	21	12	32	UCGAACCAGGCUUCAUUCCCC	UGGGGGUGAAGCCAGGUUCCC	Cleavage	Similar to cDNA clone:001-200-C01, full insert sequence.	1
osa-miR166e-3p	Os05t0132100-02	5	-1	1	21	384	404	UCGAACCAGGCUUCAUUCCCC	UGGGGGUGAAGCCAGGUUCCC	Cleavage	AMP-dependent synthetase and ligase domain containing protein.	1
osa-miR166g-5p	Os01t0814900-01	5	-1	1	21	770	790	AAUGGAGGCUGAUCCAAGAUC	UGUCUUGAAUCAGCCUCCUGA	Cleavage	Similar to Cytochrome b5 reductase.	1
osa-miR166h-5p	Os03t0200800-01	5	-1	1	21	360	382	GGAAUGUUGGCUGGC--UCGAGG	UCUUGGAGGCCAGCCAAGAUUCC	Cleavage	ARF/SAR superfamily domain containing protein.	1
osa-miR166k-5p	Os12t0612100-01	5	-1	1	21	113	133	GGUUUGUUGUCUGGCUCGAGG	CCUUGGGUCAGACGACGACCG	Cleavage	Conserved hypothetical protein.	1
osa-miR166k-5p	Os02t0234300-01	5	-1	1	21	971	991	GGUUUGUUGUCUGGCUCGAGG	CUUCGAGCCAAACAAGGGACG	Translation	Armadillo-like helical domain containing protein.	1
osa-miR166k-5p	Os02t0600100-01	5	-1	1	21	215	235	GGUUUGUUGUCUGGCUCGAGG	CCUGGAGCCGGACGACGCGCU	Cleavage	Similar to 26S proteasome subunit RPN7.	1
osa-miR166l-3p	Os02t0153900-01	5	-1	1	21	728	748	UCGGACCAGGCUUCAAUCCCU	GGGGAUUGGAGCUUGUUCCAG	Cleavage	Protein kinase, core domain containing protein.	1
osa-miR166l-5p	Os02t0557700-01	5	-1	1	21	1848	1868	GGAUUGUUGUCUGGUUCAAGG	CCUUGGCCUAGACGACAAUGG	Cleavage	Short-chain dehydrogenase/reductase SDR domain containing protein.	1
osa-miR167a-3p	Os05t0462600-01	5	-1	1	22	2599	2620	AUCAUGCAUGACAGCCUCAUUU	AGAUGAAGCUGUCAAGCAUGCC	Cleavage	SAC3/GANP family protein.	1
osa-miR167a-3p	Os02t0554100-01	5	-1	1	22	1591	1613	AUCAUGCAUGA-CAGCCUCAUUU	CAGUGAGGUUGGUCAUGUAUGAC	Translation	Similar to UVB-resistance protein UVR8.	1
osa-miR167a-3p	Os01t0120500-01	5	-1	1	22	583	604	AUCAUGCAUGACAGCCUCAUUU	AGGGGAGGCUGUCAUGGAAGAA	Cleavage	Similar to PAP fibrillin domain containing protein,expressed.	1
osa-miR167c-3p	Os12t0263050-00	5	-1	1	23	317	339	GGUCAUGCUGCGGCAGCCUCACU	GGUGUGGUCGUCGCAGCACGGCC	Cleavage	Similar to Glutathione synthase.	1
osa-miR169a	Os01t0624500-01	5	-1	1	21	393	414	CAGCCAAG-GAUGACUUGCCGA	GUCGUGAGUCAUCACUUGGCUG	Cleavage	Similar to Sgt1.	1
osa-miR1846d-5p	Os05t0287800-01	5	-1	1	22	246	266	UCCCACCGAGCAGCCGGAUCUC	AUGGUUUGGCUGCUCG-UGGGG	Cleavage	Similar to Phosphatidic acid phosphatase-like protein.	1
osa-miR1860-3p	Os08t0464000-02	5	-1	1	22	1087	1108	AUCUGGAAGCUAGGUUUUCUCU	GGAGAGAACUCAUCUUCCAGAG	Translation	Activator of Hsp90 ATPase homologue 1-like family protein.	1
osa-miR1860-3p	Os08t0464000-01	5	-1	1	22	1197	1218	AUCUGGAAGCUAGGUUUUCUCU	GGAGAGAACUCAUCUUCCAGAG	Translation	Activator of Hsp90 ATPase homologue 1-like family protein.	1
osa-miR1862c	Os03t0737701-00	5	-1	1	24	1159	1183	ACGAGGUUGGUUUAUUU-UGGGACG	UGUUCCAUAAAUGAACUGACUUCGC	Cleavage	Carbohydrate/purine kinase domain containing protein.	1
osa-miR1863b	Os05t0567100-03	5	-1	1	24	332	355	AGCUCUGAUACCAUGUUAACUGUU	GAUGGGAAGCAUGGUGUUAGUGCU	Cleavage	Similar to Phytepsin.	1
osa-miR1863b.2	Os01t0610100-01	5	-1	1	23	498	521	AGAGACU-UGGCUGAUGCAUUACU	UCUAGUGCAUCAUCCAGAGUCUCU	Translation	Similar to Clone ZZZ51 mRNA sequence.	1
osa-miR1863b.2	Os02t0723300-01	5	-1	1	23	413	436	AGAGACUUG-GCUGAUGCAUUACU	GGUUCUGCAUCAGCUCGAGUUUCU	Cleavage	Hypothetical conserved gene.	1
osa-miR1863b.2	Os03t0690600-03	5	-1	1	23	1762	1786	AGAGACUUGGCUGA--UGCAUUACU	AUUGAUGUACCUCAGCCAGGUUUCC	Cleavage	Similar to SCARECROW-like protein.	1
osa-miR1866-3p	Os08t0319900-01	5	-1	1	22	1158	1178	UGAAAUUCCUGUAAAAUUCUUG	UAGGAAUUUUGGAGGA-UUUCA	Translation	Putative cyclase family protein.	1
osa-miR1871	Os01t0591300-02	5	-1	1	24	500	523	AUGGCUCUGAUAUCAUGUUGGUUU	UUGCCAACAUGGUGUCGAGGUCAG	Cleavage	Similar to aldehyde dehydrogenase5.	1
osa-miR1871	Os02t0717400-01	5	-1	1	24	4487	4510	AUGGCUCUGAUAUCAUGUUGGUUU	ACGCCAGCAUGGUGGCAGAGUAAU	Translation	Tetratricopeptide-like helical domain containing protein.	1
osa-miR1882e-5p	Os01t0927600-01	5	-1	1	24	1454	1478	AGAUUGCU-UUCAAGGUCAUUUCUU	AACAAAUGACCUUGAGGAGCAACCU	Cleavage	Similar to Auxin response factor 2 (ARF1-binding protein) (ARF1-BP).	1
osa-miR2118d	Os04t0543900-02	5	-1	1	22	1557	1578	UUCCUGAUGCCUCCCAUGCCUA	AGGGGAUGGGAGGCAUGAGGCC	Cleavage	Similar to Glutamate dehydrogenase 2.	1
osa-miR2118d	Os02t0181800-01	5	-1	1	22	868	889	UUCCUGAUGCCUCCCAUGCCUA	UGGACCUGGGAGGCGUCUGGAU	Cleavage	Similar to Ubiquitin fusion degradation 1-like.	1
osa-miR2118d	Os04t0653000-01	5	-1	1	22	540	560	UUCCUGAUGCCUCCCAUGCCUA	AGGGCAUGGAAG-CAUCAGGGA	Translation	Tify domain containing protein.	1
osa-miR2871a-3p	Os09t0314333-00	5	-1	1	21	622	642	UAUUUUAGUUUCUAUGGUCAC	GUGAUCAUAACAACUGAGAUG	Translation	UAA transporter family protein.	1
osa-miR2871a-3p	Os01t0547000-01	5	-1	1	21	4557	4577	UAUUUUAGUUUCUAUGGUCAC	UUCACCAUAGAAGAUAGAAAA	Cleavage	Similar to LRR19.	1
osa-miR2871b	Os08t0203900-01	5	-1	1	21	819	839	UAUUUUAGUUUCUAUGGUCAC	GUGACUAUAACAACUGAGAUG	Translation	UAA transporter family protein.	1
osa-miR2871b	Os11t0562100-01	5	-1	1	21	338	358	UAUUUUAGUUUCUAUGGUCAC	GUGACUGAAGAAACUGUGAUG	Cleavage	Squalene cyclase domain containing protein.	1
osa-miR2874	Os02t0709400-01	5	-1	1	24	3658	3681	AUGUGAACAGUGUCAAACAGUGUC	GAUGCUGGAGGACGCUGUUCACUU	Cleavage	Similar to Dek1-calpain-like protein.	1
osa-miR2876-3p	Os08t0258200-02	5	-1	1	21	1613	1633	UUCCUAUAUGAACACUGUUGC	GCGGUCGUCUUCGUAUAGGGA	Cleavage	Ankyrin domain containing protein.	1
osa-miR2876-5p	Os03t0171600-03	5	-1	1	21	787	807	AAUUGCUGGCAGCACUGUUUA	UUGGUGGUGUUGCCAGCAACA	Cleavage	Similar to kelch motif family protein.	1
osa-miR319b	Os04t0659900-02	5	-1	1	20	269	288	UUGGACUGAAGGGUGCUCCC	GGGGAUACCCUCCAGUCCGU	Cleavage	Similar to OSIGBa0132E09-OSIGBa0108L24.21 protein.	1
osa-miR319b	Os04t0659900-01	5	-1	1	20	256	275	UUGGACUGAAGGGUGCUCCC	GGGGAUACCCUCCAGUCCGU	Cleavage	Similar to OSIGBa0132E09-OSIGBa0108L24.21 protein.	1
osa-miR393b-3p	Os11t0414000-01	5	-1	1	21	667	687	UCAGUGCAAUCCCUUUGGAAU	UUUCCAAAGGGAUAGUGCUUU	Cleavage	eIF4-gamma/eIF5/eIF2-epsilon domain containing protein.	1
osa-miR393b-3p	Os02t0149800-01	5	-1	1	21	997	1017	UCAGUGCAAUCCCUUUGGAAU	GUACCAAAGGGGUAGCGCCGA	Cleavage	Stress-responsive NAC1-regulated protein phosphatase, Drought and oxidative stress tolerance	1
osa-miR394	Os10t0554900-01	5	-1	1	20	1291	1311	UUGGCAUUCUG-UCCACCUCC	GGAGAUGGAGCAGAGUGUCAA	Translation	Protein of unknown function DUF566 family protein.	1
osa-miR394	Os02t0186500-01	5	-1	1	20	279	298	UUGGCAUUCUGUCCACCUCC	GGGGGUGGACGGGGUUCUAC	Cleavage	Similar to Protein kinase-like protein.	1
osa-miR394	Os02t0186500-02	5	-1	1	20	254	273	UUGGCAUUCUGUCCACCUCC	GGGGGUGGACGGGGUUCUAC	Cleavage	Similar to Protein kinase-like protein.	1
osa-miR394	Os04t0457800-01	5	-1	1	20	1923	1942	UUGGCAUUCUGUCCACCUCC	GGAGGUGGUGAGGAUGCUGG	Translation	Similar to SERK1 (Fragment).	1
osa-miR396a-5p	Os01t0633200-02	5	-1	1	21	570	588	UUCCACAGCUUUCUUGAACUG	CAGU--AGGAGAGCUGUGGAA	Cleavage	Similar to X1 (Fragment).	1
osa-miR396b-5p	Os01t0633200-01	5	-1	1	21	2034	2052	UUCCACAGCUUUCUUGAACUG	CAGU--AGGAGAGCUGUGGAA	Cleavage	Similar to X1 (Fragment).	1
osa-miR396c-5p	Os09t0501200-01	5	-1	1	21	266	286	UUCCACAGCUUUCUUGAACUU	AAGUUCAAGAAGUUUGUGGUG	Cleavage	Similar to Ribosomal L32.	1
osa-miR396c-5p	Os04t0671900-03	5	-1	1	21	454	472	UUCCACAGCUUUCUUGAACUU	AAGUUC--GAAAGCUGUGGAC	Cleavage	Similar to Auxin response factor 12.	1
osa-miR440	Os01t0177900-02	5	-1	1	24	1363	1385	AGUGUCUCCUGAUGAUCGGGACAA	UCCUCCCGGUCA-CGGGAGAUGCU	Cleavage	Similar to Pleiotropic drug resistance protein 6.	1
osa-miR5144-3p	Os02t0180000-01	5	-1	1	21	1392	1412	UCUCCUCAGCAGCACAAGAAG	AGAUCAAUGCUGCUGAGGAGA	Cleavage	Similar to Protein phosphatase type-2C.	1
osa-miR5144-5p	Os01t0943000-01	5	-1	1	21	387	407	UUCUUGUGCUGCUGAAGAGAC	CCCUCUUCGGCAGUACAACGC	Cleavage	Hypothetical conserved gene.	1
osa-miR5156	Os07t0280200-01	5	-1	1	24	1344	1366	AGCCUGUAAAACUGCAAAAAGGAA	UUUCUUUUUGUAGUUG-ACAGGCU	Cleavage	AMP-dependent synthetase and ligase domain containing protein.	1
osa-miR5159	Os04t0249700-01	5	-1	1	24	636	658	AACUAGAGUGGGUCAACGGGUACC	GUUCCCCGUUGAUCC-CUCUGGUG	Cleavage	Similar to transposon protein.	1
osa-miR528-3p	Os10t0454200-01	5	-1	1	21	394	415	CCUGUGCUUG-CCUCUUCCAUU	GGUGGAGGAGGACAAGGACAGG	Translation	Eggshell protein family protein.	1
osa-miR529a	Os03t0159800-01	5	-1	1	20	225	245	CUGU-ACCCUCUCUCUUCUUC	GAGGGAGGGAGAGGGUCACGG	Cleavage	Complex 1 LYR protein family protein.	1
osa-miR530-5p	Os11t0516400-01	5	-1	1	20	386	406	UGCAUUUGCACC-UGCACCUA	UAGGUGUACGGUGCAAAUGUU	Cleavage	Hypothetical conserved gene.	1
osa-miR530-5p	Os06t0565900-01	5	-1	1	20	932	951	UGCAUUUGCACCUGCACCUA	UAGGUGAUGGUGCAAAUGAU	Cleavage	Similar to Potential phospholipid-transporting ATPase 4 (EC 3.6.3.1) (Aminophospholipid flippase 4).	1
osa-miR530-5p	Os02t0633100-02	5	-1	1	20	1837	1856	UGCAUUUGCACCUGCACCUA	AGAGGGCAGCUGUAAAUGCA	Translation	B-block binding subunit of TFIIIC domain containing protein.	1
osa-miR530-5p	Os01t0102800-01	5	-1	1	20	2433	2452	UGCAUUUGCACCUGCACCUA	AGGGAGCAGCUUCAGAUGCA	Translation	Similar to chromatin remodeling complex subunit.	1
osa-miR530-5p	Os01t0309900-01	5	-1	1	20	1272	1293	UGCAUUUGCACCUGCA--CCUA	UAGGGUUGCAGGUGCUGGUGCA	Cleavage	Lipase, class 3 family protein.	1
osa-miR5788	Os03t0170000-01	5	-1	1	21	2382	2401	UGGAUGUGACAUACUCUAGUA	UACUAGA-UGUGACACAUCCU	Cleavage	Conserved hypothetical protein.	1
osa-miR5794	Os10t0543500-01	5	-1	1	21	805	825	UGAGGAAUCACUAGUAGUCGU	ACUUCUGCUGGUGAUUUGUCA	Cleavage	Six-bladed beta-propeller, TolB-like domain containing protein.	1
osa-miR7695-3p	Os04t0606200-01	5	-1	1	21	605	624	ACGUGAUGUGCCACGUAGGCA	UGCCUACAUG-UGCAUCACGU	Translation	Similar to OSIGBa0113I13.1 protein.	1
osa-miR812j	Os11t0199000-01	5	-1	1	24	897	921	AAGACGGAUGAUUAAA-GUUGGACA	UGUCUAACGUUUGACCGUUCGUCUU	Translation	Similar to cDNA, clone: J065168H08, full insert sequence.	1
osa-miR812j	Os10t0134250-01	5	-1	1	24	2311	2335	AAGACGGAUGAUUAAA-GUUGGACA	UGUCUAAUGUUUGACCGUCCGUCUU	Translation	Hypothetical gene.	1
osa-miR812q	Os02t0182900-01	5	-1	1	24	294	317	ACGUUGGGUACGAAUAUCUACGGC	GCCGCGGGUGUGCGUGCCUGGCGU	Cleavage	Similar to BRCA1-associated protein (EC 6.3.2.-) (BRAP2) (Impedes mitogenic signal propagation) (IMP). Splice isoform 3.	1
osa-miR820c	Os01t0151200-01	5	-1	1	21	483	503	UCGGCCUCGUGGAUGGACCAG	CGGGUUCAUCUCCGAGGCCUU	Translation	Similar to Inner membrane protein ALBINO3, chloroplast precursor. Splice isoform 2.	1
osa-miR159f	Os01t0212500-01	5	-1	1	21	461	481	CUUGGAUUGAAGGGAGCUCUA	UUGAGCGCCCUGCAGUCGAGG	Translation	Conserved hypothetical protein.	2
osa-miR159f	Os03t0331700-02	4.5	-1	1	21	1557	1577	CUUGGAUUGAAGGGAGCUCUA	GAUAACUCUUUUAAAUCCAAG	Cleavage	Similar to cDNA clone:002-120-A09, full insert sequence.	2
osa-miR1876	Os06t0647400-02	4.5	-1	1	24	1848	1871	AUAAGUGGGUUUGUGGGCUGGCCC	AAAAUAAGCCACAAACUCGUUUAU	Cleavage	Similar to Lysosomal Pro-X carboxypeptidase.	2
osa-miR1882e-3p	Os08t0512700-01	4.5	-1	1	24	1379	1402	GAAAUGAUCUUGGACGUAAUCUAG	CAAAGACAUGUCCAAGGUGAUUUC	Cleavage	Similar to 3-hydroxy-3-methylglutaryl coenzyme A reductase (EC 1.1.1.34) (Fragment).	2
osa-miR2871b	Os03t0861100-01	3.5	-1	1	21	552	572	UAUUUUAGUUUCUAUGGUCAC	ACGACUAUAGAGUCUGAGAUA	Cleavage	Conserved hypothetical protein.	2
osa-miR2871b	Os10t0205300-01	4.5	-1	1	21	1348	1368	UAUUUUAGUUUCUAUGGUCAC	GGCGCCACAGAAACUGAGGUG	Cleavage	Glycosyl transferase, family 43 protein.	2
osa-miR394	Os12t0133600-01	5	-1	1	20	174	193	UUGGCAUUCUGUCCACCUCC	GGAGGAGGGGAGGAUGCCGC	Translation	Conserved hypothetical protein.	2
osa-miR396a-5p	Os08t0398400-01	5	-1	1	21	690	710	UUCCACAGCUUUCUUGAACUG	CAGAUCAAGAGAGCUGAAGGA	Cleavage	Hypersensitive induced reaction protein, Bacterial pathogen resistance	2
osa-miR396c-5p	Os08t0398400-01	5	-1	1	21	690	710	UUCCACAGCUUUCUUGAACUU	CAGAUCAAGAGAGCUGAAGGA	Cleavage	Hypersensitive induced reaction protein, Bacterial pathogen resistance	2
osa-miR399j	Os05t0557700-01	2	-1	1	21	980	1000	UGCCAAAGGAGAGUUGCCCUA	CGUGGUAAUUCUCCUUUGGCA	Cleavage	Conserved hypothetical protein.	6
osa-miR5144-5p	Os03t0821700-01	4.5	-1	1	21	1599	1619	UUCUUGUGCUGCUGAAGAGAC	UGCACUUCAGUGGCACAGUGA	Cleavage	Pentatricopeptide repeat domain containing protein.	2
osa-miR812j	Os09t0333600-02	4.5	-1	1	24	1730	1754	AAGACGGAUGAUUAAA-GUUGGACA	UGUCCAACAUUUAACUGUCCGUCUU	Translation	Similar to PDR20.	2
osa-miR160a-5p	Os06t0685700-01	0	-1	1	21	1995	2015	UGCCUGGCUCCCUGUAUGCCA	AGGCAUACAGGGAGCCAGGCA	Cleavage	Similar to Auxin response factor 16.	1
osa-miR160a-5p	Os04t0519700-01	0	-1	1	21	1485	1505	UGCCUGGCUCCCUGUAUGCCA	AGGCAUACAGGGAGCCAGGCA	Cleavage	Similar to Auxin response factor 10.	1
osa-miR160a-5p	Os02t0628600-01	0	-1	1	21	1400	1420	UGCCUGGCUCCCUGUAUGCCA	AGGCAUACAGGGAGCCAGGCA	Cleavage	Similar to Auxin response factor 8.	1
osa-miR160b-5p	Os04t0519700-01	0	-1	1	21	1485	1505	UGCCUGGCUCCCUGUAUGCCA	AGGCAUACAGGGAGCCAGGCA	Cleavage	Similar to Auxin response factor 10.	1
osa-miR160b-5p	Os10t0479900-01	0	-1	1	21	1638	1658	UGCCUGGCUCCCUGUAUGCCA	AGGCAUACAGGGAGCCAGGCA	Cleavage	Transcriptional factor B3 family protein.	1
osa-miR160c-5p	Os06t0685700-01	0	-1	1	21	1995	2015	UGCCUGGCUCCCUGUAUGCCA	AGGCAUACAGGGAGCCAGGCA	Cleavage	Similar to Auxin response factor 16.	1
osa-miR160c-5p	Os10t0479900-01	0	-1	1	21	1638	1658	UGCCUGGCUCCCUGUAUGCCA	AGGCAUACAGGGAGCCAGGCA	Cleavage	Transcriptional factor B3 family protein.	1
osa-miR160c-5p	Os02t0628600-01	0	-1	1	21	1400	1420	UGCCUGGCUCCCUGUAUGCCA	AGGCAUACAGGGAGCCAGGCA	Cleavage	Similar to Auxin response factor 8.	1
osa-miR160d-5p	Os04t0519700-01	0	-1	1	21	1485	1505	UGCCUGGCUCCCUGUAUGCCA	AGGCAUACAGGGAGCCAGGCA	Cleavage	Similar to Auxin response factor 10.	1
osa-miR160d-5p	Os02t0628600-01	0	-1	1	21	1400	1420	UGCCUGGCUCCCUGUAUGCCA	AGGCAUACAGGGAGCCAGGCA	Cleavage	Similar to Auxin response factor 8.	1
osa-miR169g	Os04t0394733-00	0	-1	1	21	117	137	UAGCCAAGGAUGACUUGCCUA	UAGGCAAGUCAUCCUUGGCUA	Cleavage	Non-protein coding transcript.	1
osa-miR169g	Os08t0536366-00	0	-1	1	21	113	133	UAGCCAAGGAUGACUUGCCUA	CAGGCAAGUCAUCCUUGGCUA	Cleavage	Non-protein coding transcript.	1
osa-miR1432-5p	Os03t0812800-00	0.5	-1	1	21	45	65	AUCAGGAGAGAUGACACCGAC	GUCGGUGUCGUCUCUCCUGAU	Cleavage	Similar to calcium-binding allergen Ole e 8.	1
osa-miR1432-5p	Os03t0812400-01	0.5	-1	1	21	117	137	AUCAGGAGAGAUGACACCGAC	GUCGGUGUCGUCUCUCCUGAU	Cleavage	EF-Hand type domain containing protein.	1
osa-miR812h	Os04t0558700-01	0.5	-1	1	24	658	681	AAGACGGAUGAUUAAAGUUGGACA	CGCCCAACUUUGAUCAUCCGUCUU	Cleavage	Conserved hypothetical protein.	1
osa-miR812h	Os04t0436900-01	0.5	-1	1	24	1722	1745	AAGACGGAUGAUUAAAGUUGGACA	CAACUAACUUUGAUCAUCCGUCUU	Cleavage	Hypothetical protein.	1
osa-miR812j	Os04t0558700-01	0.5	-1	1	24	658	681	AAGACGGAUGAUUAAAGUUGGACA	CGCCCAACUUUGAUCAUCCGUCUU	Cleavage	Conserved hypothetical protein.	1
osa-miR812j	Os04t0436900-01	0.5	-1	1	24	1722	1745	AAGACGGAUGAUUAAAGUUGGACA	CAACUAACUUUGAUCAUCCGUCUU	Cleavage	Hypothetical protein.	1
osa-miR156c-5p	Os02t0445200-00	1	-1	1	20	464	483	UGACAGAAGAGAGUGAGCAC	GUGCUCUCUCUCUUCUGUCA	Cleavage	Similar to SLP16.	1
osa-miR156c-5p	Os11t0496600-00	1	-1	1	20	824	843	UGACAGAAGAGAGUGAGCAC	GUGCUCUCUCUCUUCUGUCA	Cleavage	Hypothetical conserved gene.	1
osa-miR156c-5p	Os06t0663500-00	1	-1	1	20	749	768	UGACAGAAGAGAGUGAGCAC	GUGCUCUCUCUCUUCUGUCA	Cleavage	SBP domain containing protein.	1
osa-miR156c-5p	Os09t0491532-01	1	-1	1	20	675	694	UGACAGAAGAGAGUGAGCAC	GUGCUCUCUCUCUUCUGUCA	Cleavage	Similar to Squamosa-promoter binding protein 2.	1
osa-miR156c-5p	Os01t0922600-01	1	-1	1	20	620	639	UGACAGAAGAGAGUGAGCAC	GUGCUCUCUCUCUUCUGUCA	Cleavage	Similar to SBP-domain protein 4.	1
osa-miR156c-5p	Os09t0507100-00	1	-1	1	20	1034	1053	UGACAGAAGAGAGUGAGCAC	GUGCUCUCUCUCUUCUGUCA	Cleavage	Similar to Squamosa-promoter binding-like protein 11.	1
osa-miR156c-5p	Os04t0551500-01	1	-1	1	20	818	837	UGACAGAAGAGAGUGAGCAC	GUGCUCUCUCUCUUCUGUCA	Cleavage	SBP domain containing protein.	1
osa-miR156c-5p	Os02t0174100-02	1	-1	1	20	980	999	UGACAGAAGAGAGUGAGCAC	GUGCUCUCUCUCUUCUGUCA	Cleavage	SBP domain containing protein.	1
osa-miR156c-5p	Os06t0703500-03	1	-1	1	20	1085	1104	UGACAGAAGAGAGUGAGCAC	GUGCUCUCUCUCUUCUGUCA	Cleavage	Similar to Squamosa promoter-binding-like protein 12.	1
osa-miR156c-5p	Os08t0509600-01	1	-1	1	20	992	1011	UGACAGAAGAGAGUGAGCAC	GUGCUCUCUCUCUUCUGUCA	Cleavage	Squamosa promter-binding-like transcription activator, Regulation of branching in panicles and vegetative shoots, Semidominant regulator of plant architecture	1
osa-miR156c-5p	Os08t0531600-01	1	-1	1	20	1054	1073	UGACAGAAGAGAGUGAGCAC	GUGCUCUCUCUCUUCUGUCA	Cleavage	Transcription factor, Positive regulator of cell proliferation, Control of grain size, shape and quality	1
osa-miR156c-5p	Os06t0703500-01	1	-1	1	20	1686	1705	UGACAGAAGAGAGUGAGCAC	GUGCUCUCUCUCUUCUGUCA	Cleavage	Similar to SBP-domain protein 5 (Fragment).	1
osa-miR156c-5p	Os06t0703500-02	1	-1	1	20	2018	2037	UGACAGAAGAGAGUGAGCAC	GUGCUCUCUCUCUUCUGUCA	Cleavage	Similar to SBP-domain protein 5 (Fragment).	1
osa-miR156f-5p	Os02t0445200-00	1	-1	1	20	464	483	UGACAGAAGAGAGUGAGCAC	GUGCUCUCUCUCUUCUGUCA	Cleavage	Similar to SLP16.	1
osa-miR156f-5p	Os11t0496600-00	1	-1	1	20	824	843	UGACAGAAGAGAGUGAGCAC	GUGCUCUCUCUCUUCUGUCA	Cleavage	Hypothetical conserved gene.	1
osa-miR156f-5p	Os09t0491532-01	1	-1	1	20	675	694	UGACAGAAGAGAGUGAGCAC	GUGCUCUCUCUCUUCUGUCA	Cleavage	Similar to Squamosa-promoter binding protein 2.	1
osa-miR156f-5p	Os01t0922600-01	1	-1	1	20	620	639	UGACAGAAGAGAGUGAGCAC	GUGCUCUCUCUCUUCUGUCA	Cleavage	Similar to SBP-domain protein 4.	1
osa-miR156f-5p	Os09t0507100-00	1	-1	1	20	1034	1053	UGACAGAAGAGAGUGAGCAC	GUGCUCUCUCUCUUCUGUCA	Cleavage	Similar to Squamosa-promoter binding-like protein 11.	1
osa-miR156f-5p	Os04t0551500-01	1	-1	1	20	818	837	UGACAGAAGAGAGUGAGCAC	GUGCUCUCUCUCUUCUGUCA	Cleavage	SBP domain containing protein.	1
osa-miR156f-5p	Os06t0703500-03	1	-1	1	20	1085	1104	UGACAGAAGAGAGUGAGCAC	GUGCUCUCUCUCUUCUGUCA	Cleavage	Similar to Squamosa promoter-binding-like protein 12.	1
osa-miR156f-5p	Os08t0509600-01	1	-1	1	20	992	1011	UGACAGAAGAGAGUGAGCAC	GUGCUCUCUCUCUUCUGUCA	Cleavage	Squamosa promter-binding-like transcription activator, Regulation of branching in panicles and vegetative shoots, Semidominant regulator of plant architecture	1
osa-miR156f-5p	Os08t0531600-01	1	-1	1	20	1054	1073	UGACAGAAGAGAGUGAGCAC	GUGCUCUCUCUCUUCUGUCA	Cleavage	Transcription factor, Positive regulator of cell proliferation, Control of grain size, shape and quality	1
osa-miR156f-5p	Os06t0703500-01	1	-1	1	20	1686	1705	UGACAGAAGAGAGUGAGCAC	GUGCUCUCUCUCUUCUGUCA	Cleavage	Similar to SBP-domain protein 5 (Fragment).	1
osa-miR156f-5p	Os06t0703500-02	1	-1	1	20	2018	2037	UGACAGAAGAGAGUGAGCAC	GUGCUCUCUCUCUUCUGUCA	Cleavage	Similar to SBP-domain protein 5 (Fragment).	1
osa-miR156f-5p	Os02t0174100-01	1	-1	1	20	2221	2240	UGACAGAAGAGAGUGAGCAC	GUGCUCUCUCUCUUCUGUCA	Cleavage	Similar to Isoform 2 of Squamosa promoter-binding-like protein 4.	1
osa-miR156f-5p	Os02t0139400-01	1	-1	1	20	1869	1888	UGACAGAAGAGAGUGAGCAC	AUGCUCUCUCUCUUCUGUCA	Cleavage	Similar to Squamosa promoter-binding-like protein 3.	1
osa-miR156g-5p	Os02t0445200-00	1	-1	1	20	464	483	UGACAGAAGAGAGUGAGCAC	GUGCUCUCUCUCUUCUGUCA	Cleavage	Similar to SLP16.	1
osa-miR156g-5p	Os11t0496600-00	1	-1	1	20	824	843	UGACAGAAGAGAGUGAGCAC	GUGCUCUCUCUCUUCUGUCA	Cleavage	Hypothetical conserved gene.	1
osa-miR156g-5p	Os06t0663500-00	1	-1	1	20	749	768	UGACAGAAGAGAGUGAGCAC	GUGCUCUCUCUCUUCUGUCA	Cleavage	SBP domain containing protein.	1
osa-miR156g-5p	Os09t0491532-01	1	-1	1	20	675	694	UGACAGAAGAGAGUGAGCAC	GUGCUCUCUCUCUUCUGUCA	Cleavage	Similar to Squamosa-promoter binding protein 2.	1
osa-miR156g-5p	Os01t0922600-01	1	-1	1	20	620	639	UGACAGAAGAGAGUGAGCAC	GUGCUCUCUCUCUUCUGUCA	Cleavage	Similar to SBP-domain protein 4.	1
osa-miR156g-5p	Os09t0507100-00	1	-1	1	20	1034	1053	UGACAGAAGAGAGUGAGCAC	GUGCUCUCUCUCUUCUGUCA	Cleavage	Similar to Squamosa-promoter binding-like protein 11.	1
osa-miR156g-5p	Os02t0174100-02	1	-1	1	20	980	999	UGACAGAAGAGAGUGAGCAC	GUGCUCUCUCUCUUCUGUCA	Cleavage	SBP domain containing protein.	1
osa-miR156g-5p	Os06t0703500-03	1	-1	1	20	1085	1104	UGACAGAAGAGAGUGAGCAC	GUGCUCUCUCUCUUCUGUCA	Cleavage	Similar to Squamosa promoter-binding-like protein 12.	1
osa-miR156g-5p	Os08t0509600-01	1	-1	1	20	992	1011	UGACAGAAGAGAGUGAGCAC	GUGCUCUCUCUCUUCUGUCA	Cleavage	Squamosa promter-binding-like transcription activator, Regulation of branching in panicles and vegetative shoots, Semidominant regulator of plant architecture	1
osa-miR156g-5p	Os08t0531600-01	1	-1	1	20	1054	1073	UGACAGAAGAGAGUGAGCAC	GUGCUCUCUCUCUUCUGUCA	Cleavage	Transcription factor, Positive regulator of cell proliferation, Control of grain size, shape and quality	1
osa-miR156j-5p	Os02t0445200-00	1	-1	1	20	464	483	UGACAGAAGAGAGUGAGCAC	GUGCUCUCUCUCUUCUGUCA	Cleavage	Similar to SLP16.	1
osa-miR156j-5p	Os11t0496600-00	1	-1	1	20	824	843	UGACAGAAGAGAGUGAGCAC	GUGCUCUCUCUCUUCUGUCA	Cleavage	Hypothetical conserved gene.	1
osa-miR156j-5p	Os06t0663500-00	1	-1	1	20	749	768	UGACAGAAGAGAGUGAGCAC	GUGCUCUCUCUCUUCUGUCA	Cleavage	SBP domain containing protein.	1
osa-miR156j-5p	Os09t0491532-01	1	-1	1	20	675	694	UGACAGAAGAGAGUGAGCAC	GUGCUCUCUCUCUUCUGUCA	Cleavage	Similar to Squamosa-promoter binding protein 2.	1
osa-miR156j-5p	Os01t0922600-01	1	-1	1	20	620	639	UGACAGAAGAGAGUGAGCAC	GUGCUCUCUCUCUUCUGUCA	Cleavage	Similar to SBP-domain protein 4.	1
osa-miR156j-5p	Os09t0507100-00	1	-1	1	20	1034	1053	UGACAGAAGAGAGUGAGCAC	GUGCUCUCUCUCUUCUGUCA	Cleavage	Similar to Squamosa-promoter binding-like protein 11.	1
osa-miR156j-5p	Os04t0551500-01	1	-1	1	20	818	837	UGACAGAAGAGAGUGAGCAC	GUGCUCUCUCUCUUCUGUCA	Cleavage	SBP domain containing protein.	1
osa-miR156j-5p	Os08t0509600-01	1	-1	1	20	992	1011	UGACAGAAGAGAGUGAGCAC	GUGCUCUCUCUCUUCUGUCA	Cleavage	Squamosa promter-binding-like transcription activator, Regulation of branching in panicles and vegetative shoots, Semidominant regulator of plant architecture	1
osa-miR156j-5p	Os08t0531600-01	1	-1	1	20	1054	1073	UGACAGAAGAGAGUGAGCAC	GUGCUCUCUCUCUUCUGUCA	Cleavage	Transcription factor, Positive regulator of cell proliferation, Control of grain size, shape and quality	1
osa-miR156j-5p	Os06t0703500-01	1	-1	1	20	1686	1705	UGACAGAAGAGAGUGAGCAC	GUGCUCUCUCUCUUCUGUCA	Cleavage	Similar to SBP-domain protein 5 (Fragment).	1
osa-miR156j-5p	Os06t0703500-02	1	-1	1	20	2018	2037	UGACAGAAGAGAGUGAGCAC	GUGCUCUCUCUCUUCUGUCA	Cleavage	Similar to SBP-domain protein 5 (Fragment).	1
osa-miR156j-5p	Os02t0174100-01	1	-1	1	20	2221	2240	UGACAGAAGAGAGUGAGCAC	GUGCUCUCUCUCUUCUGUCA	Cleavage	Similar to Isoform 2 of Squamosa promoter-binding-like protein 4.	1
osa-miR156j-5p	Os02t0139400-01	1	-1	1	20	1869	1888	UGACAGAAGAGAGUGAGCAC	AUGCUCUCUCUCUUCUGUCA	Cleavage	Similar to Squamosa promoter-binding-like protein 3.	1
osa-miR160f-5p	Os04t0690600-01	1	-1	1	21	1282	1302	UGCCUGGCUCCCUGAAUGCCA	UGACAUUCAGGGAGCCAGGCA	Cleavage	Similar to Auxin response factor 13.	1
osa-miR160f-5p	Os06t0685700-01	1	-1	1	21	1995	2015	UGCCUGGCUCCCUGAAUGCCA	AGGCAUACAGGGAGCCAGGCA	Cleavage	Similar to Auxin response factor 16.	1
osa-miR160f-5p	Os10t0479900-01	1	-1	1	21	1638	1658	UGCCUGGCUCCCUGAAUGCCA	AGGCAUACAGGGAGCCAGGCA	Cleavage	Transcriptional factor B3 family protein.	1
osa-miR160f-5p	Os02t0628600-01	1	-1	1	21	1400	1420	UGCCUGGCUCCCUGAAUGCCA	AGGCAUACAGGGAGCCAGGCA	Cleavage	Similar to Auxin response factor 8.	1
osa-miR164e	Os06t0344900-00	1	-1	1	21	794	814	UGGAGAAGCAGGGCACGUGAG	AGCUCGUGCCCUGCUUCUCCA	Cleavage	Similar to NAM / CUC2-like protein.	1
osa-miR166a-3p	Os10t0480200-02	1	-1	1	21	694	714	UCGGACCAGGCUUCAUUCCCC	CUGGGAUGAAGCCUGGUCCGG	Cleavage	Similar to Rolled leaf1.	1
osa-miR166a-3p	Os03t0640800-01	1	-1	1	21	955	975	UCGGACCAGGCUUCAUUCCCC	UUGGGAUGAAGCCUGGUCCGG	Cleavage	Similar to HD-Zip protein (Homeodomain transcription factor) (ATHB-14) (Homeodomain-leucine zipper protein 14).	1
osa-miR166a-3p	Os12t0612700-01	1	-1	1	21	873	893	UCGGACCAGGCUUCAUUCCCC	UUGGGAUGAAGCCUGGUCCGG	Cleavage	Similar to HD-Zip protein (Homeodomain transcription factor) (ATHB-14) (Homeodomain-leucine zipper protein 14).	1
osa-miR166a-3p	Os10t0480200-01	1	-1	1	21	921	941	UCGGACCAGGCUUCAUUCCCC	CUGGGAUGAAGCCUGGUCCGG	Cleavage	Similar to Rolled leaf1.	1
osa-miR166a-3p	Os03t0109400-02	1	-1	1	21	973	993	UCGGACCAGGCUUCAUUCCCC	CUGGGAUGAAGCCUGGUCCGG	Cleavage	Homeodomain-related domain containing protein.	1
osa-miR166b-3p	Os10t0480200-02	1	-1	1	21	694	714	UCGGACCAGGCUUCAUUCCCC	CUGGGAUGAAGCCUGGUCCGG	Cleavage	Similar to Rolled leaf1.	1
osa-miR166b-3p	Os03t0640800-01	1	-1	1	21	955	975	UCGGACCAGGCUUCAUUCCCC	UUGGGAUGAAGCCUGGUCCGG	Cleavage	Similar to HD-Zip protein (Homeodomain transcription factor) (ATHB-14) (Homeodomain-leucine zipper protein 14).	1
osa-miR166b-3p	Os12t0612700-01	1	-1	1	21	873	893	UCGGACCAGGCUUCAUUCCCC	UUGGGAUGAAGCCUGGUCCGG	Cleavage	Similar to HD-Zip protein (Homeodomain transcription factor) (ATHB-14) (Homeodomain-leucine zipper protein 14).	1
osa-miR166b-3p	Os10t0480200-01	1	-1	1	21	921	941	UCGGACCAGGCUUCAUUCCCC	CUGGGAUGAAGCCUGGUCCGG	Cleavage	Similar to Rolled leaf1.	1
osa-miR166b-3p	Os03t0109400-02	1	-1	1	21	973	993	UCGGACCAGGCUUCAUUCCCC	CUGGGAUGAAGCCUGGUCCGG	Cleavage	Homeodomain-related domain containing protein.	1
osa-miR166c-3p	Os10t0480200-02	1	-1	1	21	694	714	UCGGACCAGGCUUCAUUCCCC	CUGGGAUGAAGCCUGGUCCGG	Cleavage	Similar to Rolled leaf1.	1
osa-miR166c-3p	Os03t0640800-01	1	-1	1	21	955	975	UCGGACCAGGCUUCAUUCCCC	UUGGGAUGAAGCCUGGUCCGG	Cleavage	Similar to HD-Zip protein (Homeodomain transcription factor) (ATHB-14) (Homeodomain-leucine zipper protein 14).	1
osa-miR166c-3p	Os12t0612700-01	1	-1	1	21	873	893	UCGGACCAGGCUUCAUUCCCC	UUGGGAUGAAGCCUGGUCCGG	Cleavage	Similar to HD-Zip protein (Homeodomain transcription factor) (ATHB-14) (Homeodomain-leucine zipper protein 14).	1
osa-miR166c-3p	Os10t0480200-01	1	-1	1	21	921	941	UCGGACCAGGCUUCAUUCCCC	CUGGGAUGAAGCCUGGUCCGG	Cleavage	Similar to Rolled leaf1.	1
osa-miR166c-3p	Os03t0109400-02	1	-1	1	21	973	993	UCGGACCAGGCUUCAUUCCCC	CUGGGAUGAAGCCUGGUCCGG	Cleavage	Homeodomain-related domain containing protein.	1
osa-miR166d-3p	Os10t0480200-02	1	-1	1	21	694	714	UCGGACCAGGCUUCAUUCCCC	CUGGGAUGAAGCCUGGUCCGG	Cleavage	Similar to Rolled leaf1.	1
osa-miR166d-3p	Os03t0640800-01	1	-1	1	21	955	975	UCGGACCAGGCUUCAUUCCCC	UUGGGAUGAAGCCUGGUCCGG	Cleavage	Similar to HD-Zip protein (Homeodomain transcription factor) (ATHB-14) (Homeodomain-leucine zipper protein 14).	1
osa-miR166d-3p	Os12t0612700-01	1	-1	1	21	873	893	UCGGACCAGGCUUCAUUCCCC	UUGGGAUGAAGCCUGGUCCGG	Cleavage	Similar to HD-Zip protein (Homeodomain transcription factor) (ATHB-14) (Homeodomain-leucine zipper protein 14).	1
osa-miR166d-3p	Os10t0480200-01	1	-1	1	21	921	941	UCGGACCAGGCUUCAUUCCCC	CUGGGAUGAAGCCUGGUCCGG	Cleavage	Similar to Rolled leaf1.	1
osa-miR166d-3p	Os03t0109400-02	1	-1	1	21	973	993	UCGGACCAGGCUUCAUUCCCC	CUGGGAUGAAGCCUGGUCCGG	Cleavage	Homeodomain-related domain containing protein.	1
osa-miR166f	Os10t0480200-02	1	-1	1	21	694	714	UCGGACCAGGCUUCAUUCCCC	CUGGGAUGAAGCCUGGUCCGG	Cleavage	Similar to Rolled leaf1.	1
osa-miR166f	Os03t0640800-01	1	-1	1	21	955	975	UCGGACCAGGCUUCAUUCCCC	UUGGGAUGAAGCCUGGUCCGG	Cleavage	Similar to HD-Zip protein (Homeodomain transcription factor) (ATHB-14) (Homeodomain-leucine zipper protein 14).	1
osa-miR166f	Os12t0612700-01	1	-1	1	21	873	893	UCGGACCAGGCUUCAUUCCCC	UUGGGAUGAAGCCUGGUCCGG	Cleavage	Similar to HD-Zip protein (Homeodomain transcription factor) (ATHB-14) (Homeodomain-leucine zipper protein 14).	1
osa-miR166f	Os10t0480200-01	1	-1	1	21	921	941	UCGGACCAGGCUUCAUUCCCC	CUGGGAUGAAGCCUGGUCCGG	Cleavage	Similar to Rolled leaf1.	1
osa-miR166f	Os03t0109400-02	1	-1	1	21	973	993	UCGGACCAGGCUUCAUUCCCC	CUGGGAUGAAGCCUGGUCCGG	Cleavage	Homeodomain-related domain containing protein.	1
osa-miR166g-3p	Os10t0480200-02	1	-1	1	21	694	714	UCGGACCAGGCUUCAUUCCUC	CUGGGAUGAAGCCUGGUCCGG	Cleavage	Similar to Rolled leaf1.	1
osa-miR166g-3p	Os03t0640800-01	1	-1	1	21	955	975	UCGGACCAGGCUUCAUUCCUC	UUGGGAUGAAGCCUGGUCCGG	Cleavage	Similar to HD-Zip protein (Homeodomain transcription factor) (ATHB-14) (Homeodomain-leucine zipper protein 14).	1
osa-miR166g-3p	Os03t0109400-02	1	-1	1	21	973	993	UCGGACCAGGCUUCAUUCCUC	CUGGGAUGAAGCCUGGUCCGG	Cleavage	Homeodomain-related domain containing protein.	1
osa-miR166h-3p	Os10t0480200-02	1	-1	1	21	694	714	UCGGACCAGGCUUCAUUCCUC	CUGGGAUGAAGCCUGGUCCGG	Cleavage	Similar to Rolled leaf1.	1
osa-miR166h-3p	Os03t0640800-01	1	-1	1	21	955	975	UCGGACCAGGCUUCAUUCCUC	UUGGGAUGAAGCCUGGUCCGG	Cleavage	Similar to HD-Zip protein (Homeodomain transcription factor) (ATHB-14) (Homeodomain-leucine zipper protein 14).	1
osa-miR166h-3p	Os12t0612700-01	1	-1	1	21	873	893	UCGGACCAGGCUUCAUUCCUC	UUGGGAUGAAGCCUGGUCCGG	Cleavage	Similar to HD-Zip protein (Homeodomain transcription factor) (ATHB-14) (Homeodomain-leucine zipper protein 14).	1
osa-miR166h-3p	Os10t0480200-01	1	-1	1	21	921	941	UCGGACCAGGCUUCAUUCCUC	CUGGGAUGAAGCCUGGUCCGG	Cleavage	Similar to Rolled leaf1.	1
osa-miR166h-3p	Os03t0109400-02	1	-1	1	21	973	993	UCGGACCAGGCUUCAUUCCUC	CUGGGAUGAAGCCUGGUCCGG	Cleavage	Homeodomain-related domain containing protein.	1
osa-miR166j-3p	Os10t0480200-02	1	-1	1	21	694	714	UCGGACCAGGCUUCAUUCCCC	CUGGGAUGAAGCCUGGUCCGG	Cleavage	Similar to Rolled leaf1.	1
osa-miR166j-3p	Os03t0640800-01	1	-1	1	21	955	975	UCGGACCAGGCUUCAUUCCCC	UUGGGAUGAAGCCUGGUCCGG	Cleavage	Similar to HD-Zip protein (Homeodomain transcription factor) (ATHB-14) (Homeodomain-leucine zipper protein 14).	1
osa-miR166j-3p	Os12t0612700-01	1	-1	1	21	873	893	UCGGACCAGGCUUCAUUCCCC	UUGGGAUGAAGCCUGGUCCGG	Cleavage	Similar to HD-Zip protein (Homeodomain transcription factor) (ATHB-14) (Homeodomain-leucine zipper protein 14).	1
osa-miR166j-3p	Os10t0480200-01	1	-1	1	21	921	941	UCGGACCAGGCUUCAUUCCCC	CUGGGAUGAAGCCUGGUCCGG	Cleavage	Similar to Rolled leaf1.	1
osa-miR166j-3p	Os03t0109400-02	1	-1	1	21	973	993	UCGGACCAGGCUUCAUUCCCC	CUGGGAUGAAGCCUGGUCCGG	Cleavage	Homeodomain-related domain containing protein.	1
osa-miR166m	Os10t0480200-02	1	-1	1	21	694	714	UCGGACCAGGCUUCAUUCCCU	CUGGGAUGAAGCCUGGUCCGG	Cleavage	Similar to Rolled leaf1.	1
osa-miR166m	Os03t0640800-01	1	-1	1	21	955	975	UCGGACCAGGCUUCAUUCCCU	UUGGGAUGAAGCCUGGUCCGG	Cleavage	Similar to HD-Zip protein (Homeodomain transcription factor) (ATHB-14) (Homeodomain-leucine zipper protein 14).	1
osa-miR166m	Os12t0612700-01	1	-1	1	21	873	893	UCGGACCAGGCUUCAUUCCCU	UUGGGAUGAAGCCUGGUCCGG	Cleavage	Similar to HD-Zip protein (Homeodomain transcription factor) (ATHB-14) (Homeodomain-leucine zipper protein 14).	1
osa-miR166m	Os10t0480200-01	1	-1	1	21	921	941	UCGGACCAGGCUUCAUUCCCU	CUGGGAUGAAGCCUGGUCCGG	Cleavage	Similar to Rolled leaf1.	1
osa-miR166m	Os03t0109400-02	1	-1	1	21	973	993	UCGGACCAGGCUUCAUUCCCU	CUGGGAUGAAGCCUGGUCCGG	Cleavage	Homeodomain-related domain containing protein.	1
osa-miR169a	Os04t0394733-00	1	-1	1	21	117	137	CAGCCAAGGAUGACUUGCCGA	UAGGCAAGUCAUCCUUGGCUA	Cleavage	Non-protein coding transcript.	1
osa-miR169a	Os08t0536366-00	1	-1	1	21	113	133	CAGCCAAGGAUGACUUGCCGA	CAGGCAAGUCAUCCUUGGCUA	Cleavage	Non-protein coding transcript.	1
osa-miR169a	Os07t0158500-00	1	-1	1	21	1182	1202	CAGCCAAGGAUGACUUGCCGA	GUGGCAAUUCAUCCUUGGCUG	Cleavage	Similar to HAP2 subunit of HAP complex.	1
osa-miR169g	Os06t0662150-01	1	-1	1	21	296	316	UAGCCAAGGAUGACUUGCCUA	CCGGCAAGUUGUCCUUGGCUA	Cleavage	Non-protein coding transcript.	1
osa-miR2118d	Os04t0435300-01	1	-1	1	22	351	372	UUCCUGAUGCCUCCCAUGCCUA	UAGGAAUGGGAGGCAUCAGGAA	Cleavage	Hypothetical gene.	1
osa-miR393a	Os04t0395600-01	1	-1	1	21	2209	2229	UCCAAAGGGAUCGCAUUGAUC	AGACAAUGCGAUCCCUUUGGA	Cleavage	Similar to TRANSPORT INHIBITOR RESPONSE 1 protein (F-box/LRR-repeat protein 1).	1
osa-miR5788	Os02t0179250-01	1	-1	1	21	606	626	UGGAUGUGACAUACUCUAGUA	UACUAGAAUAUGUCACAUCCA	Cleavage	Hypothetical gene.	1
osa-miR812h	Os09t0260900-01	1	-1	1	24	2098	2121	AAGACGGAUGAUUAAAGUUGGACA	UGUCUAACUUUAAUCAUUUGUCUU	Cleavage	Hypothetical gene.	1
osa-miR812h	Os02t0771600-01	1	-1	1	24	1368	1391	AAGACGGAUGAUUAAAGUUGGACA	CGUCCAACUUUGAUCGUCCGUCUU	Cleavage	Similar to 1-aminocyclopropane-1-carboxylate oxidase (Fragment).	1
osa-miR812h	Os12t0243050-01	1	-1	1	24	1173	1196	AAGACGGAUGAUUAAAGUUGGACA	CGUCUAACUUUGAUCGUCCGUCUU	Cleavage	Similar to Leucine Rich Repeat family protein.	1
osa-miR812h	Os11t0441900-01	1	-1	1	24	1471	1494	AAGACGGAUGAUUAAAGUUGGACA	UGCACAACUUUAAUUAUUCGUCUU	Cleavage	Protein kinase, core domain containing protein.	1
osa-miR812j	Os09t0260900-01	1	-1	1	24	2098	2121	AAGACGGAUGAUUAAAGUUGGACA	UGUCUAACUUUAAUCAUUUGUCUU	Cleavage	Hypothetical gene.	1
osa-miR812j	Os02t0771600-01	1	-1	1	24	1368	1391	AAGACGGAUGAUUAAAGUUGGACA	CGUCCAACUUUGAUCGUCCGUCUU	Cleavage	Similar to 1-aminocyclopropane-1-carboxylate oxidase (Fragment).	1
osa-miR812j	Os12t0243050-01	1	-1	1	24	1173	1196	AAGACGGAUGAUUAAAGUUGGACA	CGUCUAACUUUGAUCGUCCGUCUU	Cleavage	Similar to Leucine Rich Repeat family protein.	1
osa-miR812j	Os11t0441900-01	1	-1	1	24	1471	1494	AAGACGGAUGAUUAAAGUUGGACA	UGCACAACUUUAAUUAUUCGUCUU	Cleavage	Protein kinase, core domain containing protein.	1
osa-miR812j	Os07t0649200-01	1	-1	1	24	2652	2675	AAGACGGAUGAUUAAAGUUGGACA	CACUUAACUUUGAUCGUCCGUCUU	Cleavage	Hypothetical protein.	1
osa-miR156c-3p	Os11t0592550-00	1.5	-1	1	22	147	168	GCUCACUUCUCUCUCUGUCAGC	AUACACAGAGAGAGAAGUGAGU	Cleavage	Hypothetical protein.	1
osa-miR156g-3p	Os11t0592550-00	1.5	-1	1	22	147	168	GCUCACUUCUCUCUCUGUCAGC	AUACACAGAGAGAGAAGUGAGU	Cleavage	Hypothetical protein.	1
osa-miR159f	Os05t0490600-00	1.5	-1	1	21	1068	1088	CUUGGAUUGAAGGGAGCUCUA	UGGAGCUCCCUUUAAUCCAAU	Cleavage	OSMYB5.	1
osa-miR166a-3p	Os02t0729300-01	1.5	-1	1	21	2545	2565	UCGGACCAGGCUUCAUUCCCC	CGGGGAAGAAGCCUGGUCCGA	Cleavage	Zinc finger, CCHC retroviral-type domain containing protein.	1
osa-miR166a-3p	Os03t0651201-01	1.5	-1	1	21	1245	1265	UCGGACCAGGCUUCAUUCCCC	GAGGAAUGAAGCCUGAUCCGA	Cleavage	Hypothetical protein.	1
osa-miR166a-5p	Os06t0315450-00	1.5	-1	1	21	54	74	GGAAUGUUGUCUGGUUCAAGG	GUUUGGACUAGGCAACAUUCC	Cleavage	Non-protein coding transcript.	1
osa-miR166b-3p	Os03t0651201-01	1.5	-1	1	21	1245	1265	UCGGACCAGGCUUCAUUCCCC	GAGGAAUGAAGCCUGAUCCGA	Cleavage	Hypothetical protein.	1
osa-miR166c-3p	Os02t0729300-01	1.5	-1	1	21	2545	2565	UCGGACCAGGCUUCAUUCCCC	CGGGGAAGAAGCCUGGUCCGA	Cleavage	Zinc finger, CCHC retroviral-type domain containing protein.	1
osa-miR166c-3p	Os03t0651201-01	1.5	-1	1	21	1245	1265	UCGGACCAGGCUUCAUUCCCC	GAGGAAUGAAGCCUGAUCCGA	Cleavage	Hypothetical protein.	1
osa-miR166c-5p	Os06t0315450-00	1.5	-1	1	20	55	74	GGAAUGUUGUCUGGUCCGAG	UUUGGACUAGGCAACAUUCC	Cleavage	Non-protein coding transcript.	1
osa-miR166d-3p	Os02t0729300-01	1.5	-1	1	21	2545	2565	UCGGACCAGGCUUCAUUCCCC	CGGGGAAGAAGCCUGGUCCGA	Cleavage	Zinc finger, CCHC retroviral-type domain containing protein.	1
osa-miR166d-3p	Os03t0651201-01	1.5	-1	1	21	1245	1265	UCGGACCAGGCUUCAUUCCCC	GAGGAAUGAAGCCUGAUCCGA	Cleavage	Hypothetical protein.	1
osa-miR166e-5p	Os06t0315450-00	1.5	-1	1	21	54	74	GGAAUGUUGUCUGGUUCAAGG	GUUUGGACUAGGCAACAUUCC	Cleavage	Non-protein coding transcript.	1
osa-miR166f	Os02t0729300-01	1.5	-1	1	21	2545	2565	UCGGACCAGGCUUCAUUCCCC	CGGGGAAGAAGCCUGGUCCGA	Cleavage	Zinc finger, CCHC retroviral-type domain containing protein.	1
osa-miR166f	Os03t0651201-01	1.5	-1	1	21	1245	1265	UCGGACCAGGCUUCAUUCCCC	GAGGAAUGAAGCCUGAUCCGA	Cleavage	Hypothetical protein.	1
osa-miR166g-3p	Os03t0651201-01	1.5	-1	1	21	1245	1265	UCGGACCAGGCUUCAUUCCUC	GAGGAAUGAAGCCUGAUCCGA	Cleavage	Hypothetical protein.	1
osa-miR166g-3p	Os02t0729300-01	1.5	-1	1	21	2545	2565	UCGGACCAGGCUUCAUUCCUC	CGGGGAAGAAGCCUGGUCCGA	Cleavage	Zinc finger, CCHC retroviral-type domain containing protein.	1
osa-miR166h-3p	Os03t0651201-01	1.5	-1	1	21	1245	1265	UCGGACCAGGCUUCAUUCCUC	GAGGAAUGAAGCCUGAUCCGA	Cleavage	Hypothetical protein.	1
osa-miR166h-3p	Os02t0729300-01	1.5	-1	1	21	2545	2565	UCGGACCAGGCUUCAUUCCUC	CGGGGAAGAAGCCUGGUCCGA	Cleavage	Zinc finger, CCHC retroviral-type domain containing protein.	1
osa-miR166j-3p	Os02t0729300-01	1.5	-1	1	21	2545	2565	UCGGACCAGGCUUCAUUCCCC	CGGGGAAGAAGCCUGGUCCGA	Cleavage	Zinc finger, CCHC retroviral-type domain containing protein.	1
osa-miR166j-3p	Os03t0651201-01	1.5	-1	1	21	1245	1265	UCGGACCAGGCUUCAUUCCCC	GAGGAAUGAAGCCUGAUCCGA	Cleavage	Hypothetical protein.	1
osa-miR166m	Os02t0729300-01	1.5	-1	1	21	2545	2565	UCGGACCAGGCUUCAUUCCCU	CGGGGAAGAAGCCUGGUCCGA	Cleavage	Zinc finger, CCHC retroviral-type domain containing protein.	1
osa-miR166m	Os03t0651201-01	1.5	-1	1	21	1245	1265	UCGGACCAGGCUUCAUUCCCU	GAGGAAUGAAGCCUGAUCCGA	Cleavage	Hypothetical protein.	1
osa-miR167a-3p	Os03t0797000-01	1.5	-1	1	22	626	647	AUCAUGCAUGACAGCCUCAUUU	GAAUGAGGCUGUCAUGCAUGGC	Cleavage	Similar to Indole synthase.	1
osa-miR169a	Os12t0618600-01	1.5	-1	1	21	1177	1197	CAGCCAAGGAUGACUUGCCGA	UAGGCAACUCAUUCUUGGCUG	Cleavage	Similar to Transcriptional activator HAP2.	1
osa-miR169g	Os01t0259966-00	1.5	-1	1	21	221	241	UAGCCAAGGAUGACUUGCCUA	UUGGCAAGUUGUUCUUGGCUA	Cleavage	Non-protein coding transcript.	1
osa-miR1860-3p	Os11t0593500-01	1.5	-1	1	22	933	954	AUCUGGAAGCUAGGUUUUCUCU	AGCGAGAGCCUAGCUUCUAGAU	Cleavage	Cyclin-like F-box domain containing protein.	1
osa-miR1862a	Os08t0498600-02	1.5	-1	1	24	1736	1759	ACGAGGUUGGUUUAUUUUGGGACG	GGUCUCAAAAUAAAACAACCUCGU	Translation	Similar to Caffeoyl-CoA 3-O-methyltransferase (Fragment).	1
osa-miR1862a	Os08t0498600-01	1.5	-1	1	24	1839	1862	ACGAGGUUGGUUUAUUUUGGGACG	GGUCUCAAAAUAAAACAACCUCGU	Translation	Similar to Caffeoyl-CoA 3-O-methyltransferase (Fragment).	1
osa-miR1862a	Os02t0589600-01	1.5	-1	1	24	1090	1113	ACGAGGUUGGUUUAUUUUGGGACG	UAUCCCAAAAUAAACCAACCUCAU	Cleavage	Hypothetical conserved gene.	1
osa-miR1862a	Os07t0562800-02	1.5	-1	1	24	1368	1391	ACGAGGUUGGUUUAUUUUGGGACG	AUUCUCAGAAUAAAUCAACCUUGU	Cleavage	Similar to Myosin heavy chain class VIII A2 protein.	1
osa-miR1862a	Os07t0562800-01	1.5	-1	1	24	2301	2324	ACGAGGUUGGUUUAUUUUGGGACG	AUUCUCAGAAUAAAUCAACCUUGU	Cleavage	Similar to Myosin heavy chain class VIII A2 protein.	1
osa-miR1862b	Os08t0498600-02	1.5	-1	1	24	1736	1759	ACGAGGUUGGUUUAUUUUGGGACG	GGUCUCAAAAUAAAACAACCUCGU	Translation	Similar to Caffeoyl-CoA 3-O-methyltransferase (Fragment).	1
osa-miR1862b	Os08t0498600-01	1.5	-1	1	24	1839	1862	ACGAGGUUGGUUUAUUUUGGGACG	GGUCUCAAAAUAAAACAACCUCGU	Translation	Similar to Caffeoyl-CoA 3-O-methyltransferase (Fragment).	1
osa-miR1862b	Os02t0589600-01	1.5	-1	1	24	1090	1113	ACGAGGUUGGUUUAUUUUGGGACG	UAUCCCAAAAUAAACCAACCUCAU	Cleavage	Hypothetical conserved gene.	1
osa-miR1862b	Os07t0562800-01	1.5	-1	1	24	2301	2324	ACGAGGUUGGUUUAUUUUGGGACG	AUUCUCAGAAUAAAUCAACCUUGU	Cleavage	Similar to Myosin heavy chain class VIII A2 protein.	1
osa-miR1862c	Os08t0498600-02	1.5	-1	1	24	1736	1759	ACGAGGUUGGUUUAUUUUGGGACG	GGUCUCAAAAUAAAACAACCUCGU	Translation	Similar to Caffeoyl-CoA 3-O-methyltransferase (Fragment).	1
osa-miR1862c	Os08t0498600-01	1.5	-1	1	24	1839	1862	ACGAGGUUGGUUUAUUUUGGGACG	GGUCUCAAAAUAAAACAACCUCGU	Translation	Similar to Caffeoyl-CoA 3-O-methyltransferase (Fragment).	1
osa-miR1862c	Os02t0589600-01	1.5	-1	1	24	1090	1113	ACGAGGUUGGUUUAUUUUGGGACG	UAUCCCAAAAUAAACCAACCUCAU	Cleavage	Hypothetical conserved gene.	1
osa-miR1862c	Os07t0562800-02	1.5	-1	1	24	1368	1391	ACGAGGUUGGUUUAUUUUGGGACG	AUUCUCAGAAUAAAUCAACCUUGU	Cleavage	Similar to Myosin heavy chain class VIII A2 protein.	1
osa-miR1862c	Os07t0562800-01	1.5	-1	1	24	2301	2324	ACGAGGUUGGUUUAUUUUGGGACG	AUUCUCAGAAUAAAUCAACCUUGU	Cleavage	Similar to Myosin heavy chain class VIII A2 protein.	1
osa-miR319b	Os03t0785800-01	1.5	-1	1	20	1182	1201	UUGGACUGAAGGGUGCUCCC	AGGGGGACCCUUCAGUCCAA	Cleavage	Similar to Transcription factor PCF6 (Fragment).	1
osa-miR396a-5p	Os01t0510800-01	1.5	-1	1	21	521	541	UUCCACAGCUUUCUUGAACUG	CGGUUUAAGAGAGCUGUGGGA	Cleavage	Histone-fold domain containing protein.	1
osa-miR396a-5p	Os02t0804000-01	1.5	-1	1	21	423	443	UUCCACAGCUUUCUUGAACUG	AGGGUCAAGAAAGCUGUGGGA	Cleavage	Non-protein coding transcript.	1
osa-miR396b-5p	Os01t0510800-01	1.5	-1	1	21	521	541	UUCCACAGCUUUCUUGAACUG	CGGUUUAAGAGAGCUGUGGGA	Cleavage	Histone-fold domain containing protein.	1
osa-miR396b-5p	Os02t0804000-01	1.5	-1	1	21	423	443	UUCCACAGCUUUCUUGAACUG	AGGGUCAAGAAAGCUGUGGGA	Cleavage	Non-protein coding transcript.	1
osa-miR396c-5p	Os02t0804000-01	1.5	-1	1	21	423	443	UUCCACAGCUUUCUUGAACUU	AGGGUCAAGAAAGCUGUGGGA	Cleavage	Non-protein coding transcript.	1
osa-miR396c-5p	Os01t0510800-01	1.5	-1	1	21	521	541	UUCCACAGCUUUCUUGAACUU	CGGUUUAAGAGAGCUGUGGGA	Cleavage	Histone-fold domain containing protein.	1
osa-miR399d	Os08t0564000-01	1.5	-1	1	21	292	312	UGCCAAAGGAGAGUUGCCCUG	CAGGGCAACUCUUCUUUGGCU	Cleavage	Pi transporter, Pi homeostasis	1
osa-miR399j	Os08t0564000-01	1.5	-1	1	21	292	312	UGCCAAAGGAGAGUUGCCCUA	CAGGGCAACUCUUCUUUGGCU	Cleavage	Pi transporter, Pi homeostasis	1
osa-miR5144-3p	Os02t0220400-01	1.5	-1	1	21	1216	1236	UCUCCUCAGCAGCACAAGAAG	UGUUUUGUGUUGUUGAGGAGA	Cleavage	GATA transcription factor, Chloroplast development, Plant architecture	1
osa-miR530-3p	Os12t0158900-00	1.5	-1	1	21	75	95	AGGUGCAGAGGCAGAUGCAAC	GCUGCAGCUGCCUCUGCGCCU	Cleavage	Late embryogenesis abundant protein, LEA-14 domain containing protein.	1
osa-miR820a	Os01t0675800-01	1.5	-1	1	21	225	245	UCGGCCUCGUGGAUGGACCAG	GCGGUACGUCCACGAGGCCGA	Cleavage	No apical meristem (NAM) protein domain containing protein.	1
osa-miR820b	Os01t0675800-01	1.5	-1	1	21	225	245	UCGGCCUCGUGGAUGGACCAG	GCGGUACGUCCACGAGGCCGA	Cleavage	No apical meristem (NAM) protein domain containing protein.	1
osa-miR820c	Os01t0675800-01	1.5	-1	1	21	225	245	UCGGCCUCGUGGAUGGACCAG	GCGGUACGUCCACGAGGCCGA	Cleavage	No apical meristem (NAM) protein domain containing protein.	1
osa-miR156c-3p	Os03t0647600-01	2	-1	1	22	110	131	GCUCACUUCUCUCUCUGUCAGC	CUAGAGAGAGAGAGGGGUGAGC	Cleavage	Similar to Nf-Y-A subunit.	1
osa-miR156c-3p	Os05t0151150-00	2	-1	1	22	1030	1051	GCUCACUUCUCUCUCUGUCAGC	CGAGACCGAGAGAGAGGUGAGU	Cleavage	Hypothetical gene.	1
osa-miR156f-3p	Os11t0592550-00	2	-1	1	22	147	168	GCUCACUUCUCUUUCUGUCAGC	AUACACAGAGAGAGAAGUGAGU	Cleavage	Hypothetical protein.	1
osa-miR156g-3p	Os03t0647600-01	2	-1	1	22	110	131	GCUCACUUCUCUCUCUGUCAGC	CUAGAGAGAGAGAGGGGUGAGC	Cleavage	Similar to Nf-Y-A subunit.	1
osa-miR156g-3p	Os05t0151150-00	2	-1	1	22	1030	1051	GCUCACUUCUCUCUCUGUCAGC	CGAGACCGAGAGAGAGGUGAGU	Cleavage	Hypothetical gene.	1
osa-miR156j-3p	Os05t0227600-01	2	-1	1	22	1399	1420	GCUCGCUCCUCUUUCUGUCAGC	UUCGCCAGAGGGAGGAGCGAGC	Cleavage	Proline-rich glycoprotein, ABA-dependent inhibition of root growth	1
osa-miR156j-3p	Os03t0108800-01	2	-1	1	22	458	479	GCUCGCUCCUCUUUCUGUCAGC	AAGGAGAGGAGGAGGAGCGAGC	Cleavage	Similar to Cyclin-dependent kinase A-1.	1
osa-miR156l-3p	Os11t0592550-00	2	-1	1	22	147	168	GCUCACUUCUCUUUCUGUCAGC	AUACACAGAGAGAGAAGUGAGU	Cleavage	Hypothetical protein.	1
osa-miR156l-5p	Os02t0445200-00	2	-1	1	21	463	483	CGACAGAAGAGAGUGAGCAUA	UGUGCUCUCUCUCUUCUGUCA	Cleavage	Similar to SLP16.	1
osa-miR156l-5p	Os08t0531600-01	2	-1	1	21	1053	1073	CGACAGAAGAGAGUGAGCAUA	UGUGCUCUCUCUCUUCUGUCA	Cleavage	Transcription factor, Positive regulator of cell proliferation, Control of grain size, shape and quality	1
osa-miR156l-5p	Os02t0139400-01	2	-1	1	21	1868	1888	CGACAGAAGAGAGUGAGCAUA	CAUGCUCUCUCUCUUCUGUCA	Cleavage	Similar to Squamosa promoter-binding-like protein 3.	1
osa-miR156l-5p	Os06t0663500-00	2	-1	1	21	748	768	CGACAGAAGAGAGUGAGCAUA	CGUGCUCUCUCUCUUCUGUCA	Cleavage	SBP domain containing protein.	1
osa-miR156l-5p	Os04t0551500-01	2	-1	1	21	817	837	CGACAGAAGAGAGUGAGCAUA	GGUGCUCUCUCUCUUCUGUCA	Cleavage	SBP domain containing protein.	1
osa-miR156l-5p	Os02t0174100-02	2	-1	1	21	979	999	CGACAGAAGAGAGUGAGCAUA	CGUGCUCUCUCUCUUCUGUCA	Cleavage	SBP domain containing protein.	1
osa-miR156l-5p	Os06t0703500-03	2	-1	1	21	1084	1104	CGACAGAAGAGAGUGAGCAUA	CGUGCUCUCUCUCUUCUGUCA	Cleavage	Similar to Squamosa promoter-binding-like protein 12.	1
osa-miR156l-5p	Os06t0703500-01	2	-1	1	21	1685	1705	CGACAGAAGAGAGUGAGCAUA	CGUGCUCUCUCUCUUCUGUCA	Cleavage	Similar to SBP-domain protein 5 (Fragment).	1
osa-miR156l-5p	Os06t0703500-02	2	-1	1	21	2017	2037	CGACAGAAGAGAGUGAGCAUA	CGUGCUCUCUCUCUUCUGUCA	Cleavage	Similar to SBP-domain protein 5 (Fragment).	1
osa-miR156l-5p	Os02t0174100-01	2	-1	1	21	2220	2240	CGACAGAAGAGAGUGAGCAUA	CGUGCUCUCUCUCUUCUGUCA	Cleavage	Similar to Isoform 2 of Squamosa promoter-binding-like protein 4.	1
osa-miR160a-3p	Os11t0593700-01	2	-1	1	21	400	420	GCGUGCAAGGAGCCAAGCAUG	GUUGUUCGGCUCCUUGCGCGC	Cleavage	Cyclin-like F-box domain containing protein.	1
osa-miR160a-5p	Os09t0466800-01	2	-1	1	21	1451	1471	UGCCUGGCUCCCUGUAUGCCA	UGGCAUGCAGGGAGCCAGGGA	Cleavage	Conserved hypothetical protein.	1
osa-miR160a-5p	Os04t0690600-01	2	-1	1	21	1282	1302	UGCCUGGCUCCCUGUAUGCCA	UGACAUUCAGGGAGCCAGGCA	Cleavage	Similar to Auxin response factor 13.	1
osa-miR160b-3p	Os11t0593700-01	2	-1	1	21	400	420	GCGUGCAAGGAGCCAAGCAUG	GUUGUUCGGCUCCUUGCGCGC	Cleavage	Cyclin-like F-box domain containing protein.	1
osa-miR160b-5p	Os09t0466800-01	2	-1	1	21	1451	1471	UGCCUGGCUCCCUGUAUGCCA	UGGCAUGCAGGGAGCCAGGGA	Cleavage	Conserved hypothetical protein.	1
osa-miR160b-5p	Os04t0690600-01	2	-1	1	21	1282	1302	UGCCUGGCUCCCUGUAUGCCA	UGACAUUCAGGGAGCCAGGCA	Cleavage	Similar to Auxin response factor 13.	1
osa-miR160c-5p	Os09t0466800-01	2	-1	1	21	1451	1471	UGCCUGGCUCCCUGUAUGCCA	UGGCAUGCAGGGAGCCAGGGA	Cleavage	Conserved hypothetical protein.	1
osa-miR160c-5p	Os04t0690600-01	2	-1	1	21	1282	1302	UGCCUGGCUCCCUGUAUGCCA	UGACAUUCAGGGAGCCAGGCA	Cleavage	Similar to Auxin response factor 13.	1
osa-miR160d-5p	Os09t0466800-01	2	-1	1	21	1451	1471	UGCCUGGCUCCCUGUAUGCCA	UGGCAUGCAGGGAGCCAGGGA	Cleavage	Conserved hypothetical protein.	1
osa-miR160d-5p	Os04t0690600-01	2	-1	1	21	1282	1302	UGCCUGGCUCCCUGUAUGCCA	UGACAUUCAGGGAGCCAGGCA	Cleavage	Similar to Auxin response factor 13.	1
osa-miR164e	Os09t0549400-01	2	-1	1	21	514	534	UGGAGAAGCAGGGCACGUGAG	GCCACCUCCCCUGCUUCUCCA	Cleavage	Conserved hypothetical protein.	1
osa-miR166a-5p	Os08t0247600-01	2	-1	1	21	2575	2595	GGAAUGUUGUCUGGUUCAAGG	UAUUAAACCAGGCAACAUUCU	Cleavage	Leucine-rich repeat, N-terminal domain containing protein.	1
osa-miR166d-5p	Os10t0407500-00	2	-1	1	21	1165	1185	GGAAUGUUGUCUGGCUCGAGG	CCUCGAGCCAGAUGACGUUUC	Cleavage	Similar to exonuclease.	1
osa-miR166e-5p	Os08t0247600-01	2	-1	1	21	2575	2595	GGAAUGUUGUCUGGUUCAAGG	UAUUAAACCAGGCAACAUUCU	Cleavage	Leucine-rich repeat, N-terminal domain containing protein.	1
osa-miR166k-3p	Os10t0480200-02	2	-1	1	21	694	714	UCGGACCAGGCUUCAAUCCCU	CUGGGAUGAAGCCUGGUCCGG	Cleavage	Similar to Rolled leaf1.	1
osa-miR166k-3p	Os12t0612700-01	2	-1	1	21	873	893	UCGGACCAGGCUUCAAUCCCU	UUGGGAUGAAGCCUGGUCCGG	Cleavage	Similar to HD-Zip protein (Homeodomain transcription factor) (ATHB-14) (Homeodomain-leucine zipper protein 14).	1
osa-miR166k-3p	Os10t0480200-01	2	-1	1	21	921	941	UCGGACCAGGCUUCAAUCCCU	CUGGGAUGAAGCCUGGUCCGG	Cleavage	Similar to Rolled leaf1.	1
osa-miR166l-3p	Os03t0640800-01	2	-1	1	21	955	975	UCGGACCAGGCUUCAAUCCCU	UUGGGAUGAAGCCUGGUCCGG	Cleavage	Similar to HD-Zip protein (Homeodomain transcription factor) (ATHB-14) (Homeodomain-leucine zipper protein 14).	1
osa-miR166l-3p	Os10t0480200-01	2	-1	1	21	921	941	UCGGACCAGGCUUCAAUCCCU	CUGGGAUGAAGCCUGGUCCGG	Cleavage	Similar to Rolled leaf1.	1
osa-miR166l-3p	Os03t0109400-02	2	-1	1	21	973	993	UCGGACCAGGCUUCAAUCCCU	CUGGGAUGAAGCCUGGUCCGG	Cleavage	Homeodomain-related domain containing protein.	1
osa-miR169a	Os06t0662150-01	2	-1	1	21	296	316	CAGCCAAGGAUGACUUGCCGA	CCGGCAAGUUGUCCUUGGCUA	Cleavage	Non-protein coding transcript.	1
osa-miR169a	Os03t0174900-01	2	-1	1	21	993	1013	CAGCCAAGGAUGACUUGCCGA	AUGGCAAAUCAUCCUUGGCUU	Cleavage	Similar to RAPB protein.	1
osa-miR169a	Os07t0608200-01	2	-1	1	21	1165	1185	CAGCCAAGGAUGACUUGCCGA	GUGGCAAUUCAUCCUUGGCUU	Cleavage	Similar to CCAAT-binding transcription factor subunit B (CBF-B) (NF-Y protein chain A) (NF-YA) (CAAT-box DNA binding protein subunit A). Splice isoform Short.	1
osa-miR169a	Os03t0411100-02	2	-1	1	21	1241	1261	CAGCCAAGGAUGACUUGCCGA	GUGGCAAUUCAUCCUUGGCUU	Cleavage	Similar to Nuclear Y/CCAAT-box binding factor A subunit NF-YA.	1
osa-miR169a	Os03t0411100-01	2	-1	1	21	1279	1299	CAGCCAAGGAUGACUUGCCGA	GUGGCAAUUCAUCCUUGGCUU	Cleavage	Similar to Nuclear Y/CCAAT-box binding factor A subunit NF-YA.	1
osa-miR169a	Os02t0776400-01	2	-1	1	21	983	1003	CAGCCAAGGAUGACUUGCCGA	UAGGCAAUUCAUCCUUGGCUU	Cleavage	Similar to nuclear transcription factor Y subunit A-3.	1
osa-miR1860-3p	Os05t0363951-01	2	-1	1	22	2266	2286	AUCUGGAAGCUAGGUUUUCUCU	AGAGAAA-CCUAGCUUCCAGAU	Cleavage	Hypothetical gene.	1
osa-miR1860-3p	Os09t0530700-01	2	-1	1	22	1136	1157	AUCUGGAAGCUAGGUUUUCUCU	CGAGGAAAGCUAGCUUUCAGAU	Cleavage	Hypothetical conserved gene.	1
osa-miR1860-5p	Os12t0242900-01	2	-1	1	21	23	43	AGAAAACCAGCUUCCAGAUCU	AGGUCUGGAAGCUUGUUUUCU	Cleavage	DNA polymerase alpha, subunit B domain containing protein.	1
osa-miR1862a	Os07t0466200-01	2	-1	1	24	1810	1833	ACGAGGUUGGUUUAUUUUGGGACG	UGUUCCAAAAUAAACCAACAUUGU	Cleavage	Hypothetical conserved gene.	1
osa-miR1862a	Os07t0466200-02	2	-1	1	24	2161	2184	ACGAGGUUGGUUUAUUUUGGGACG	UGUUCCAAAAUAAACCAACAUUGU	Cleavage	Conserved hypothetical protein.	1
osa-miR1862b	Os07t0466200-01	2	-1	1	24	1810	1833	ACGAGGUUGGUUUAUUUUGGGACG	UGUUCCAAAAUAAACCAACAUUGU	Cleavage	Hypothetical conserved gene.	1
osa-miR1862b	Os07t0466200-02	2	-1	1	24	2161	2184	ACGAGGUUGGUUUAUUUUGGGACG	UGUUCCAAAAUAAACCAACAUUGU	Cleavage	Conserved hypothetical protein.	1
osa-miR1862c	Os07t0466200-01	2	-1	1	24	1810	1833	ACGAGGUUGGUUUAUUUUGGGACG	UGUUCCAAAAUAAACCAACAUUGU	Cleavage	Hypothetical conserved gene.	1
osa-miR1863b	Os04t0350000-03	2	-1	1	24	1215	1238	AGCUCUGAUACCAUGUUAACUGUU	UGUUCAUAACAUGGUAUCAGAGCA	Cleavage	Similar to PPR protein.	1
osa-miR1863b	Os02t0552700-01	2	-1	1	24	6	29	AGCUCUGAUACCAUGUUAACUGUU	UCACUGUAAGAUGGUAUCAGAGCU	Cleavage	Conserved hypothetical protein.	1
osa-miR1866-3p	Os03t0573001-00	2	-1	1	22	1048	1069	UGAAAUUCCUGUAAAAUUCUUG	AAGGAAAUUUAUAGGAAUUUUA	Cleavage	Conserved hypothetical protein.	1
osa-miR1866-5p	Os02t0652100-01	2	-1	1	24	835	858	GAGGGAUUUUGCGGGAAUUUCACG	UCCAAAAUUCUCGUGAAAUUCCUC	Cleavage	Similar to WRKY-like DNA-binding protein.	1
osa-miR1866-5p	Os03t0725601-01	2	-1	1	24	682	705	GAGGGAUUUUGCGGGAAUUUCACG	CUUCCAAUUUCUGCAAAAUCUUUC	Cleavage	Non-protein coding transcript.	1
osa-miR2863c	Os09t0528300-01	2	-1	1	24	1050	1073	UUAGUAGGACUAGAAUGGGCCAAA	AUUUCCUCAUUCUGGUCCUACUGG	Cleavage	Similar to RNA polymerase II mediator complex protein-related.	1
osa-miR2871a-3p	Os11t0592375-00	2	-1	1	21	687	707	UAUUUUAGUUUCUAUGGUCAC	UUGUCCACAGAAACUAAAAUA	Cleavage	Hypothetical protein.	1
osa-miR2871b	Os11t0592375-00	2	-1	1	21	687	707	UAUUUUAGUUUCUAUGGUCAC	UUGUCCACAGAAACUAAAAUA	Cleavage	Hypothetical protein.	1
osa-miR2876-5p	Os07t0228000-01	2	-1	1	21	1404	1424	AAUUGCUGGCAGCACUGUUUA	AUAACCAUGCUGCCAGCAAUU	Cleavage	Hypothetical conserved gene.	1
osa-miR319b	Os12t0616400-01	2	-1	1	20	626	645	UUGGACUGAAGGGUGCUCCC	CGGGGCACACUUCAGUCCAA	Cleavage	Similar to Isoform 2 of Transcription factor PCF8.	1
osa-miR393a	Os04t0684100-01	2	-1	1	21	285	305	UCCAAAGGGAUCGCAUUGAUC	GAUCAGUGCAAUCCCUUUGGA	Cleavage	Hypothetical conserved gene.	1
osa-miR393b-5p	Os04t0395600-03	2	-1	1	22	1	21	UCCAAAGGGAUCGCAUUGAUCU	AGA-CAAUGCGAUCCCUUUGGA	Cleavage	Similar to AFB2 (AUXIN SIGNALING F-BOX 2); auxin binding / ubiquitin-protein ligase.	1
osa-miR393b-5p	Os03t0559700-00	2	-1	1	22	689	710	UCCAAAGGGAUCGCAUUGAUCU	CAGUCUACGCGAUCCCUUUGGA	Cleavage	Conserved hypothetical protein.	1
osa-miR396a-3p	Os02t0804000-01	2	-1	1	20	322	341	GUUCAAUAAAGCUGUGGGAA	UUUCCACAGCUUUCUUGAAC	Cleavage	Non-protein coding transcript.	1
osa-miR396b-3p	Os02t0804000-01	2	-1	1	20	322	341	GUUCAAUAAAGCUGUGGGAA	UUUCCACAGCUUUCUUGAAC	Cleavage	Non-protein coding transcript.	1
osa-miR396c-3p	Os02t0804000-01	2	-1	1	21	321	341	GGUCAAGAAAGCUGUGGGAAG	CUUUCCACAGCUUUCUUGAAC	Cleavage	Non-protein coding transcript.	1
osa-miR399d	Os05t0529700-03	2	-1	1	21	1103	1123	UGCCAAAGGAGAGUUGCCCUG	CGGGGCAAAUUUCCUUUGGCA	Cleavage	Heat shock protein DnaJ family protein.	1
osa-miR399d	Os01t0600400-01	2	-1	1	21	1548	1568	UGCCAAAGGAGAGUUGCCCUG	GGGGGUAUUUCUCCUUUGGCA	Cleavage	Pentatricopeptide repeat domain containing protein.	1
osa-miR399i	Os01t0600400-01	2	-1	1	21	1548	1568	UGCCAAAGGAGAGCUGCCCUG	GGGGGUAUUUCUCCUUUGGCA	Cleavage	Pentatricopeptide repeat domain containing protein.	1
osa-miR399i	Os04t0645100-02	2	-1	1	21	1192	1212	UGCCAAAGGAGAGCUGCCCUG	CUAGCCAGCUCUCCUUUGGCA	Cleavage	Similar to H0811D08.1 protein.	1
osa-miR399i	Os04t0645100-01	2	-1	1	21	3921	3941	UGCCAAAGGAGAGCUGCCCUG	CUAGCCAGCUCUCCUUUGGCA	Cleavage	Tetratricopeptide repeat (TPR) domain containing protein, Grain size and starch quality	1
osa-miR399j	Os05t0529700-03	2	-1	1	21	1103	1123	UGCCAAAGGAGAGUUGCCCUA	CGGGGCAAAUUUCCUUUGGCA	Cleavage	Heat shock protein DnaJ family protein.	1
osa-miR399j	Os01t0600400-01	2	-1	1	21	1548	1568	UGCCAAAGGAGAGUUGCCCUA	GGGGGUAUUUCUCCUUUGGCA	Cleavage	Pentatricopeptide repeat domain containing protein.	1
osa-miR5144-5p	Os09t0103400-01	2	-1	1	21	776	796	UUCUUGUGCUGCUGAAGAGAC	GUCUCUUCGGCAGCCCAAGAA	Cleavage	Conserved hypothetical protein.	1
osa-miR5150-3p	Os06t0608100-00	2	-1	1	24	2842	2865	AGAAGCUGCAGCUGUCAGAAGCUC	UUGAACCUGACGGCUGCAGCUUUU	Cleavage	Hypothetical conserved gene.	1
osa-miR5150-3p	Os04t0627300-00	2	-1	1	24	153	176	AGAAGCUGCAGCUGUCAGAAGCUC	UGAUCUCUGGCAGCAGCAGCUUCU	Translation	Similar to H0303G06.2 protein.	1
osa-miR5150-3p	Os11t0117500-01	2	-1	1	24	379	402	AGAAGCUGCAGCUGUCAGAAGCUC	GGCCGUCUCUCAGCUGCAGCUUCU	Cleavage	DNA-binding WRKY domain containing protein.	1
osa-miR5150-3p	Os09t0572550-01	2	-1	1	24	35	58	AGAAGCUGCAGCUGUCAGAAGCUC	CGUCCUCCGGCGGCUGCAGCUUCU	Cleavage	Hypothetical gene.	1
osa-miR5150-3p	Os01t0152850-00	2	-1	1	24	2615	2638	AGAAGCUGCAGCUGUCAGAAGCUC	UGUUGUUUUGCAGCUGCAGCUUCU	Cleavage	Hypothetical protein.	1
osa-miR5150-5p	Os03t0287100-01	2	-1	1	24	954	977	AGCUUCUGACAGCUGCAGUUUCUC	AGGAGAUUGUAGCUGUCGGGAGCU	Cleavage	Similar to Phosphatidylinositol transfer protein, expressed.	1
osa-miR5156	Os11t0308100-01	2	-1	1	24	1526	1549	AGCCUGUAAAACUGCAAAAAGGAA	AAGGCAAUUGCAGUUUUACAGGCU	Cleavage	Similar to Transposase of Tn10 [Oryza sativa (japonica cultivar-group)].	1
osa-miR530-3p	Os11t0265850-00	2	-1	1	21	418	438	AGGUGCAGAGGCAGAUGCAAC	ACUGCAUCUGCAUCUGCAUCU	Translation	Conserved hypothetical protein.	1
osa-miR530-5p	Os08t0416400-01	2	-1	1	20	330	349	UGCAUUUGCACCUGCACCUA	CAGGUGCAGGUGCAGGUGCC	Cleavage	Nucleotide-binding, alpha-beta plait domain containing protein.	1
osa-miR530-5p	Os03t0766900-02	2	-1	1	20	3341	3360	UGCAUUUGCACCUGCACCUA	CAGGUGCAGGUGCAGGUGUG	Cleavage	Allene oxide synthase.	1
osa-miR530-5p	Os01t0101200-01	2	-1	1	20	48	67	UGCAUUUGCACCUGCACCUA	CAGGUGCAGAUGCAGAUGCA	Translation	2,3-diketo-5-methylthio-1-phosphopentane phosphatase domain containing protein.	1
osa-miR530-5p	Os07t0216100-01	2	-1	1	20	449	468	UGCAUUUGCACCUGCACCUA	GAGGUGCGGGUGCAGGUGCG	Cleavage	Hypothetical gene.	1
osa-miR530-5p	Os11t0141000-02	2	-1	1	20	142	161	UGCAUUUGCACCUGCACCUA	AAGAUGCAGGUGCAGAUGCG	Cleavage	Similar to PP2A regulatory subunit-like protein.	1
osa-miR530-5p	Os11t0141000-01	2	-1	1	20	146	165	UGCAUUUGCACCUGCACCUA	AAGAUGCAGGUGCAGAUGCG	Cleavage	Similar to PP2A regulatory subunit-like protein.	1
osa-miR5788	Os05t0534500-01	2	-1	1	21	1264	1284	UGGAUGUGACAUACUCUAGUA	UACUAGAAUAUGUUACAUCCG	Cleavage	Phospholipase C, phosphatidylinositol-specific , X region domain containing protein.	1
osa-miR5788	Os01t0632000-01	2	-1	1	21	10	30	UGGAUGUGACAUACUCUAGUA	UACUAGAAUAUGUCAUAUCUA	Cleavage	Conserved hypothetical protein.	1
osa-miR5788	Os08t0244800-01	2	-1	1	21	98	118	UGGAUGUGACAUACUCUAGUA	UACUAGGAUGUGUCACAUCCA	Cleavage	Non-protein coding transcript.	1
osa-miR5788	Os01t0154950-01	2	-1	1	21	1265	1285	UGGAUGUGACAUACUCUAGUA	UACUAGAAUGUGUCACAUCCG	Cleavage	Hypothetical gene.	1
osa-miR5788	Os05t0227901-01	2	-1	1	21	3293	3313	UGGAUGUGACAUACUCUAGUA	CAUUAGAAUAUGUCAUAUCCA	Cleavage	Hypothetical gene.	1
osa-miR5788	Os07t0187350-00	2	-1	1	21	1871	1891	UGGAUGUGACAUACUCUAGUA	UUUUGCAGUAUGUCACAUCCA	Cleavage	Hypothetical protein.	1
osa-miR5794	Os01t0814300-01	2	-1	1	21	1980	2000	UGAGGAAUCACUAGUAGUCGU	AGGACUUUUGGUGAUUCCUCA	Cleavage	Pentatricopeptide repeat domain containing protein.	1
osa-miR7694-3p	Os03t0683900-01	2	-1	1	22	877	898	CCAUAUUCGUAGUGCUAGGUGG	UAUCCUAGUACUACGAAUCUGG	Cleavage	Similar to UPL7; ubiquitin-protein ligase.	1
osa-miR7695-5p	Os01t0310550-01	2	-1	1	24	20	43	UGCCUAUGUGGCACGCCACGUGAA	UCCACGUGAUGUGCCACGUAGGCA	Cleavage	Non-protein coding transcript.	1
osa-miR7695-5p	Os12t0486800-01	2	-1	1	24	2264	2287	UGCCUAUGUGGCACGCCACGUGAA	CUUGUGUGGCGUGCCACGUCGGCA	Cleavage	Hypothetical protein.	1
osa-miR812h	Os11t0690866-01	2	-1	1	24	919	942	AAGACGGAUGAUUAAAGUUGGACA	UGUCUAACUUUAAACAUUCGUCUU	Translation	Non-protein coding transcript.	1
osa-miR812h	Os03t0714400-01	2	-1	1	24	1092	1115	AAGACGGAUGAUUAAAGUUGGACA	CGUUCAACUUUGACCAUCCGUCUU	Translation	Similar to ATP binding protein.	1
osa-miR812h	Os06t0681600-02	2	-1	1	24	729	752	AAGACGGAUGAUUAAAGUUGGACA	CGCCCAACUUUAAUCGUCCAUCUU	Cleavage	Similar to peroxidase 39.	1
osa-miR812j	Os11t0690866-01	2	-1	1	24	919	942	AAGACGGAUGAUUAAAGUUGGACA	UGUCUAACUUUAAACAUUCGUCUU	Translation	Non-protein coding transcript.	1
osa-miR812j	Os03t0714400-01	2	-1	1	24	1092	1115	AAGACGGAUGAUUAAAGUUGGACA	CGUUCAACUUUGACCAUCCGUCUU	Translation	Similar to ATP binding protein.	1
osa-miR812j	Os06t0681600-02	2	-1	1	24	729	752	AAGACGGAUGAUUAAAGUUGGACA	CGCCCAACUUUAAUCGUCCAUCUU	Cleavage	Similar to peroxidase 39.	1
osa-miR812q	Os11t0199000-01	2	-1	1	24	883	906	ACGUUGGGUACGAAUAUCUACGGC	GCCAUGGAUAUUCGUGUCUAACGU	Cleavage	Similar to cDNA, clone: J065168H08, full insert sequence.	1
osa-miR812q	Os11t0490850-01	2	-1	1	24	2703	2726	ACGUUGGGUACGAAUAUCUACGGC	GUUAUAGAUUUUCGUAUCUAACGU	Cleavage	Non-protein coding transcript.	1
osa-miR820a	Os03t0110800-01	2	-1	1	21	274	294	UCGGCCUCGUGGAUGGACCAG	CUGGUCCGUCCACGAGGCUGC	Cleavage	Similar to DNA methyltransferase.	1
osa-miR820a	Os05t0485800-00	2	-1	1	21	802	822	UCGGCCUCGUGGAUGGACCAG	CCGGUUCAUCCACGAGGCCAA	Cleavage	Similar to pollen-specific protein NTP303.	1
osa-miR820b	Os03t0110800-01	2	-1	1	21	274	294	UCGGCCUCGUGGAUGGACCAG	CUGGUCCGUCCACGAGGCUGC	Cleavage	Similar to DNA methyltransferase.	1
osa-miR820b	Os05t0485800-00	2	-1	1	21	802	822	UCGGCCUCGUGGAUGGACCAG	CCGGUUCAUCCACGAGGCCAA	Cleavage	Similar to pollen-specific protein NTP303.	1
osa-miR820c	Os05t0485800-00	2	-1	1	21	802	822	UCGGCCUCGUGGAUGGACCAG	CCGGUUCAUCCACGAGGCCAA	Cleavage	Similar to pollen-specific protein NTP303.	1
osa-miR1432-3p	Os07t0296000-01	2.5	-1	1	21	2815	2835	CAGGUGUCAUCUCCCCUGAAC	AGGAAGGGGAGAUGAUACCUG	Cleavage	Conserved hypothetical protein.	1
osa-miR1432-3p	Os09t0539200-01	2.5	-1	1	21	2264	2284	CAGGUGUCAUCUCCCCUGAAC	GGUGAGGAGAGAUGACAUCUG	Cleavage	Similar to Relative to SR12 protein (Fragment).	1
osa-miR1432-5p	Os04t0605500-01	2.5	-1	1	21	147	167	AUCAGGAGAGAUGACACCGAC	GUCGGUGUCAUCUCUCCUGCG	Cleavage	Similar to Calcium-transporting ATPase 8, plasma membrane-type (EC 3.6.3.8) (Ca(2+)-ATPase isoform 8).	1
osa-miR1432-5p	Os04t0605500-02	2.5	-1	1	21	107	127	AUCAGGAGAGAUGACACCGAC	GUCGGUGUCAUCUCUCCUGCG	Cleavage	Similar to Calcium-transporting ATPase 8, plasma membrane-type (EC 3.6.3.8) (Ca(2+)-ATPase isoform 8).	1
osa-miR1432-5p	Os08t0517200-01	2.5	-1	1	21	162	182	AUCAGGAGAGAUGACACCGAC	GUCGGUGUCAUCUCUCCUGUC	Cleavage	Similar to autoinhibited calcium ATPase.	1
osa-miR1432-5p	Os05t0163000-01	2.5	-1	1	21	1715	1735	AUCAGGAGAGAUGACACCGAC	AGUGGUGCCAUUUCUCUUGAU	Cleavage	Arginyl-tRNA synthetase, class Ic family protein.	1
osa-miR156c-3p	Os08t0542700-01	2.5	-1	1	22	93	114	GCUCACUUCUCUCUCUGUCAGC	GGAGAUAGAGAGAGAAGAGGGC	Cleavage	Ankyrin repeat containing protein.	1
osa-miR156c-3p	Os06t0567666-01	2.5	-1	1	22	1318	1339	GCUCACUUCUCUCUCUGUCAGC	CCAAACAAAGAGAGAAGUGGGC	Cleavage	Hypothetical gene.	1
osa-miR156c-3p	Os04t0467100-01	2.5	-1	1	22	206	227	GCUCACUUCUCUCUCUGUCAGC	AGAGAAAGAGAGAGAAGUGAAC	Cleavage	Similar to OSIGBa0115M15.9 protein.	1
osa-miR156c-3p	Os01t0356800-00	2.5	-1	1	22	4594	4615	GCUCACUUCUCUCUCUGUCAGC	UUGGAGACAGAGGGAAGUGAGC	Cleavage	Domain of unknown function DUF3406, chloroplast translocase domain containing protein.	1
osa-miR156c-5p	Os05t0143600-01	2.5	-1	1	20	518	537	UGACAGAAGAGAGUGAGCAC	AUGCGUUCUCUCUUCUGUCA	Cleavage	Similar to Jasmonate-induced protein.	1
osa-miR156f-3p	Os10t0514300-00	2.5	-1	1	22	138	159	GCUCACUUCUCUUUCUGUCAGC	AGCGACGGGAAGGGAGGUGGGC	Cleavage	Similar to Transposon protein.	1
osa-miR156f-3p	Os09t0420900-01	2.5	-1	1	22	4	25	GCUCACUUCUCUUUCUGUCAGC	GGAGAGAGAAAGAGGAGUGAGA	Cleavage	BTB domain containing protein.	1
osa-miR156f-3p	Os01t0740800-01	2.5	-1	1	22	1224	1245	GCUCACUUCUCUUUCUGUCAGC	AGGGAAGGAAAGAGAAGUGAGG	Cleavage	Conserved hypothetical protein.	1
osa-miR156f-3p	Os02t0272600-02	2.5	-1	1	22	2033	2054	GCUCACUUCUCUUUCUGUCAGC	GACGAGAGAAAGAGAAGUGAUC	Cleavage	Similar to gamma-secretase subunit APH-1B.	1
osa-miR156f-3p	Os03t0647600-01	2.5	-1	1	22	110	131	GCUCACUUCUCUUUCUGUCAGC	CUAGAGAGAGAGAGGGGUGAGC	Cleavage	Similar to Nf-Y-A subunit.	1
osa-miR156f-3p	Os02t0272600-01	2.5	-1	1	22	710	731	GCUCACUUCUCUUUCUGUCAGC	GACGAGAGAAAGAGAAGUGAUC	Cleavage	Aph-1 family protein.	1
osa-miR156f-3p	Os05t0151150-00	2.5	-1	1	22	1030	1051	GCUCACUUCUCUUUCUGUCAGC	CGAGACCGAGAGAGAGGUGAGU	Cleavage	Hypothetical gene.	1
osa-miR156f-3p	Os11t0629400-01	2.5	-1	1	22	90	111	GCUCACUUCUCUUUCUGUCAGC	GGGGAGAGGAAGAGGGGUGAGC	Cleavage	Similar to Nitrilase associated protein-like.	1
osa-miR156f-5p	Os05t0143600-01	2.5	-1	1	20	518	537	UGACAGAAGAGAGUGAGCAC	AUGCGUUCUCUCUUCUGUCA	Cleavage	Similar to Jasmonate-induced protein.	1
osa-miR156g-3p	Os08t0542700-01	2.5	-1	1	22	93	114	GCUCACUUCUCUCUCUGUCAGC	GGAGAUAGAGAGAGAAGAGGGC	Cleavage	Ankyrin repeat containing protein.	1
osa-miR156g-3p	Os06t0567666-01	2.5	-1	1	22	1318	1339	GCUCACUUCUCUCUCUGUCAGC	CCAAACAAAGAGAGAAGUGGGC	Cleavage	Hypothetical gene.	1
osa-miR156g-3p	Os04t0467100-01	2.5	-1	1	22	206	227	GCUCACUUCUCUCUCUGUCAGC	AGAGAAAGAGAGAGAAGUGAAC	Cleavage	Similar to OSIGBa0115M15.9 protein.	1
osa-miR156g-3p	Os01t0356800-00	2.5	-1	1	22	4594	4615	GCUCACUUCUCUCUCUGUCAGC	UUGGAGACAGAGGGAAGUGAGC	Cleavage	Domain of unknown function DUF3406, chloroplast translocase domain containing protein.	1
osa-miR156g-5p	Os05t0143600-01	2.5	-1	1	20	518	537	UGACAGAAGAGAGUGAGCAC	AUGCGUUCUCUCUUCUGUCA	Cleavage	Similar to Jasmonate-induced protein.	1
osa-miR156j-3p	Os09t0564200-01	2.5	-1	1	22	641	662	GCUCGCUCCUCUUUCUGUCAGC	GAUGAGAGAAAGAGGAGGGAGC	Cleavage	Hypothetical conserved gene.	1
osa-miR156j-3p	Os03t0789600-01	2.5	-1	1	22	1769	1790	GCUCGCUCCUCUUUCUGUCAGC	CCAAACAGGAGGAGGAGUGAGC	Cleavage	Conserved hypothetical protein.	1
osa-miR156j-3p	Os07t0125000-02	2.5	-1	1	22	90	111	GCUCGCUCCUCUUUCUGUCAGC	UGCAAUGGAGAGAGGAGCGAGC	Cleavage	Allergen V5/Tpx-1 related family protein.	1
osa-miR156j-3p	Os07t0126401-02	2.5	-1	1	22	90	111	GCUCGCUCCUCUUUCUGUCAGC	UGCAAUGGAGAGAGGAGCGAGC	Cleavage	Allergen V5/Tpx-1 related family protein.	1
osa-miR156j-3p	Os07t0125600-02	2.5	-1	1	22	90	111	GCUCGCUCCUCUUUCUGUCAGC	UGCAAUGGAGAGAGGAGCGAGC	Cleavage	Allergen V5/Tpx-1 related family protein.	1
osa-miR156j-3p	Os07t0127600-01	2.5	-1	1	22	90	111	GCUCGCUCCUCUUUCUGUCAGC	UGCAAUGGAGAGAGGAGCGAGC	Cleavage	Allergen V5/Tpx-1 related family protein.	1
osa-miR156j-3p	Os04t0514301-01	2.5	-1	1	22	292	313	GCUCGCUCCUCUUUCUGUCAGC	ACGGACGGGAGGGGGAGCGGGC	Cleavage	Non-protein coding transcript.	1
osa-miR156j-3p	Os09t0420900-01	2.5	-1	1	22	4	25	GCUCGCUCCUCUUUCUGUCAGC	GGAGAGAGAAAGAGGAGUGAGA	Cleavage	BTB domain containing protein.	1
osa-miR156j-3p	Os03t0647600-01	2.5	-1	1	22	110	131	GCUCGCUCCUCUUUCUGUCAGC	CUAGAGAGAGAGAGGGGUGAGC	Cleavage	Similar to Nf-Y-A subunit.	1
osa-miR156j-3p	Os05t0424300-01	2.5	-1	1	22	662	683	GCUCGCUCCUCUUUCUGUCAGC	GAGGACGAAGGGAGGAGCGAGC	Cleavage	Cytochrome P450 family protein.	1
osa-miR156j-3p	Os08t0100600-01	2.5	-1	1	22	615	636	GCUCGCUCCUCUUUCUGUCAGC	AGAGAGAGAGAGAGGGGCGGGC	Cleavage	Protein of unknown function DUF789 family protein.	1
osa-miR156j-3p	Os11t0629400-01	2.5	-1	1	22	90	111	GCUCGCUCCUCUUUCUGUCAGC	GGGGAGAGGAAGAGGGGUGAGC	Cleavage	Similar to Nitrilase associated protein-like.	1
osa-miR156j-5p	Os05t0143600-01	2.5	-1	1	20	518	537	UGACAGAAGAGAGUGAGCAC	AUGCGUUCUCUCUUCUGUCA	Cleavage	Similar to Jasmonate-induced protein.	1
osa-miR156l-3p	Os10t0514300-00	2.5	-1	1	22	138	159	GCUCACUUCUCUUUCUGUCAGC	AGCGACGGGAAGGGAGGUGGGC	Cleavage	Similar to Transposon protein.	1
osa-miR156l-3p	Os09t0420900-01	2.5	-1	1	22	4	25	GCUCACUUCUCUUUCUGUCAGC	GGAGAGAGAAAGAGGAGUGAGA	Cleavage	BTB domain containing protein.	1
osa-miR156l-3p	Os01t0740800-01	2.5	-1	1	22	1224	1245	GCUCACUUCUCUUUCUGUCAGC	AGGGAAGGAAAGAGAAGUGAGG	Cleavage	Conserved hypothetical protein.	1
osa-miR156l-3p	Os02t0272600-02	2.5	-1	1	22	2033	2054	GCUCACUUCUCUUUCUGUCAGC	GACGAGAGAAAGAGAAGUGAUC	Cleavage	Similar to gamma-secretase subunit APH-1B.	1
osa-miR156l-3p	Os03t0647600-01	2.5	-1	1	22	110	131	GCUCACUUCUCUUUCUGUCAGC	CUAGAGAGAGAGAGGGGUGAGC	Cleavage	Similar to Nf-Y-A subunit.	1
osa-miR156l-3p	Os02t0272600-01	2.5	-1	1	22	710	731	GCUCACUUCUCUUUCUGUCAGC	GACGAGAGAAAGAGAAGUGAUC	Cleavage	Aph-1 family protein.	1
osa-miR156l-3p	Os05t0151150-00	2.5	-1	1	22	1030	1051	GCUCACUUCUCUUUCUGUCAGC	CGAGACCGAGAGAGAGGUGAGU	Cleavage	Hypothetical gene.	1
osa-miR156l-3p	Os11t0629400-01	2.5	-1	1	22	90	111	GCUCACUUCUCUUUCUGUCAGC	GGGGAGAGGAAGAGGGGUGAGC	Cleavage	Similar to Nitrilase associated protein-like.	1
osa-miR156l-5p	Os02t0161500-00	2.5	-1	1	21	1635	1655	CGACAGAAGAGAGUGAGCAUA	GAGGCUUGCUUUCUUCUGUCG	Cleavage	Leucine-rich repeat domain containing protein.	1
osa-miR156l-5p	Os06t0470075-00	2.5	-1	1	21	1286	1306	CGACAGAAGAGAGUGAGCAUA	CCUCUUCAUUCUUUUCUGUCG	Cleavage	Hypothetical protein.	1
osa-miR156l-5p	Os04t0632400-04	2.5	-1	1	21	936	956	CGACAGAAGAGAGUGAGCAUA	AGUACACACUUUCUUCUGUCG	Cleavage	Hypothetical gene.	1
osa-miR159f	Os03t0578900-00	2.5	-1	1	21	1346	1366	CUUGGAUUGAAGGGAGCUCUA	CCGAGCUCCCUUCAAGCCAAU	Cleavage	Similar to MYB1.	1
osa-miR160a-3p	Os07t0562950-00	2.5	-1	1	21	1032	1052	GCGUGCAAGGAGCCAAGCAUG	GAUGCUUGGUUUCUUGCAUGG	Cleavage	Non-protein coding transcript.	1
osa-miR160b-3p	Os07t0562950-00	2.5	-1	1	21	1032	1052	GCGUGCAAGGAGCCAAGCAUG	GAUGCUUGGUUUCUUGCAUGG	Cleavage	Non-protein coding transcript.	1
osa-miR160c-3p	Os05t0515200-01	2.5	-1	1	21	274	294	GCGUGCACGGAGCCAAGCAUA	CCGGCUCGGCUCCGUGCGCGC	Cleavage	Cytochrome P450 family protein.	1
osa-miR160c-3p	Os06t0267400-00	2.5	-1	1	21	240	260	GCGUGCACGGAGCCAAGCAUA	CCGGCUCGGCUCCGUGCGCGC	Cleavage	Similar to Cytochrome P450.	1
osa-miR160d-3p	Os11t0593700-01	2.5	-1	1	21	400	420	GCGUGCGAGGAGCCAAGCAUG	GUUGUUCGGCUCCUUGCGCGC	Cleavage	Cyclin-like F-box domain containing protein.	1
osa-miR160d-3p	Os12t0105850-01	2.5	-1	1	21	765	785	GCGUGCGAGGAGCCAAGCAUG	GGUGAAUGGCUCCUCGCAUGC	Cleavage	Hypothetical protein.	1
osa-miR160f-3p	Os02t0153000-01	2.5	-1	1	21	505	525	GCAUUGAGGGAGUCAUGCAGG	CAUCCAUCAUUCCCUCAAUGC	Cleavage	Protein of unknown function DUF547 domain containing protein.	1
osa-miR160f-5p	Os09t0466800-01	2.5	-1	1	21	1451	1471	UGCCUGGCUCCCUGAAUGCCA	UGGCAUGCAGGGAGCCAGGGA	Cleavage	Conserved hypothetical protein.	1
osa-miR164e	Os03t0590700-01	2.5	-1	1	21	895	915	UGGAGAAGCAGGGCACGUGAG	CUCGUGUGCCAUGCUUCUCCA	Translation	NADH dehydrogenase [ubiquinone] 1 alpha subcomplex assembly factor 3 domain containing protein.	1
osa-miR164e	Os04t0486800-01	2.5	-1	1	21	2740	2760	UGGAGAAGCAGGGCACGUGAG	AUCUCGAGCCCUGCUUUUCCA	Cleavage	Similar to predicted protein.	1
osa-miR166a-5p	Os09t0281900-02	2.5	-1	1	21	997	1017	GGAAUGUUGUCUGGUUCAAGG	UGUUGAACCAGACAGUGUUCA	Cleavage	Similar to SWP (STRUWWELPETER).	1
osa-miR166a-5p	Os09t0281900-01	2.5	-1	1	21	3403	3423	GGAAUGUUGUCUGGUUCAAGG	UGUUGAACCAGACAGUGUUCA	Cleavage	Thyroid hormone receptor-associated protein complex component TRAP170- like protein.	1
osa-miR166a-5p	Os09t0237600-01	2.5	-1	1	21	738	758	GGAAUGUUGUCUGGUUCAAGG	GGUUAAACCAGACAAUGUUCU	Cleavage	Serine/threonine protein kinase-related domain containing protein.	1
osa-miR166b-5p	Os10t0407500-00	2.5	-1	1	21	1165	1185	GGAAUGUUGUCUGGCUCGGGG	CCUCGAGCCAGAUGACGUUUC	Cleavage	Similar to exonuclease.	1
osa-miR166e-3p	Os05t0417100-01	2.5	-1	1	21	1127	1147	UCGAACCAGGCUUCAUUCCCC	UUGGGAUGAAGCCUGAUUUGA	Cleavage	Peptidase S1C, HrtA/DegP2/Q/S family protein.	1
osa-miR166e-3p	Os10t0480200-02	2.5	-1	1	21	694	714	UCGAACCAGGCUUCAUUCCCC	CUGGGAUGAAGCCUGGUCCGG	Cleavage	Similar to Rolled leaf1.	1
osa-miR166e-3p	Os03t0640800-01	2.5	-1	1	21	955	975	UCGAACCAGGCUUCAUUCCCC	UUGGGAUGAAGCCUGGUCCGG	Cleavage	Similar to HD-Zip protein (Homeodomain transcription factor) (ATHB-14) (Homeodomain-leucine zipper protein 14).	1
osa-miR166e-3p	Os12t0612700-01	2.5	-1	1	21	873	893	UCGAACCAGGCUUCAUUCCCC	UUGGGAUGAAGCCUGGUCCGG	Cleavage	Similar to HD-Zip protein (Homeodomain transcription factor) (ATHB-14) (Homeodomain-leucine zipper protein 14).	1
osa-miR166e-3p	Os10t0480200-01	2.5	-1	1	21	921	941	UCGAACCAGGCUUCAUUCCCC	CUGGGAUGAAGCCUGGUCCGG	Cleavage	Similar to Rolled leaf1.	1
osa-miR166e-3p	Os03t0109400-02	2.5	-1	1	21	973	993	UCGAACCAGGCUUCAUUCCCC	CUGGGAUGAAGCCUGGUCCGG	Cleavage	Homeodomain-related domain containing protein.	1
osa-miR166e-5p	Os09t0281900-02	2.5	-1	1	21	997	1017	GGAAUGUUGUCUGGUUCAAGG	UGUUGAACCAGACAGUGUUCA	Cleavage	Similar to SWP (STRUWWELPETER).	1
osa-miR166e-5p	Os09t0281900-01	2.5	-1	1	21	3403	3423	GGAAUGUUGUCUGGUUCAAGG	UGUUGAACCAGACAGUGUUCA	Cleavage	Thyroid hormone receptor-associated protein complex component TRAP170- like protein.	1
osa-miR166e-5p	Os09t0237600-01	2.5	-1	1	21	738	758	GGAAUGUUGUCUGGUUCAAGG	GGUUAAACCAGACAAUGUUCU	Cleavage	Serine/threonine protein kinase-related domain containing protein.	1
osa-miR166h-5p	Os04t0563050-00	2.5	-1	1	21	679	698	GGAAUGUUGGCUGGCUCGAGG	CUUCGA-CCAGCCAACAUUCU	Cleavage	Hypothetical protein.	1
osa-miR166k-3p	Os02t0729300-01	2.5	-1	1	21	2545	2565	UCGGACCAGGCUUCAAUCCCU	CGGGGAAGAAGCCUGGUCCGA	Cleavage	Zinc finger, CCHC retroviral-type domain containing protein.	1
osa-miR166k-3p	Os03t0651201-01	2.5	-1	1	21	1245	1265	UCGGACCAGGCUUCAAUCCCU	GAGGAAUGAAGCCUGAUCCGA	Cleavage	Hypothetical protein.	1
osa-miR166k-5p	Os08t0486266-01	2.5	-1	1	21	577	597	GGUUUGUUGUCUGGCUCGAGG	CCUCGGGCCAGAUGAUAAAUC	Cleavage	Conserved hypothetical protein.	1
osa-miR166k-5p	Os10t0456900-01	2.5	-1	1	21	1217	1237	GGUUUGUUGUCUGGCUCGAGG	CUUUGAGCAAGACAACAAACU	Cleavage	Similar to Midasin.	1
osa-miR166k-5p	Os05t0333600-01	2.5	-1	1	21	1252	1272	GGUUUGUUGUCUGGCUCGAGG	GCUCGAGCUAGACAACUAGCC	Cleavage	Conserved hypothetical protein.	1
osa-miR166k-5p	Os10t0377300-01	2.5	-1	1	21	442	462	GGUUUGUUGUCUGGCUCGAGG	CUUCGAGGCGGACAACAAGCU	Cleavage	Similar to Homeobox-leucine zipper protein HOX8.	1
osa-miR166k-5p	Os06t0712700-01	2.5	-1	1	21	968	988	GGUUUGUUGUCUGGCUCGAGG	GCUCGAUCUAGAUAACAAGCC	Cleavage	Transcription factor, Development of lodicules and stamens	1
osa-miR166k-5p	Os05t0445800-00	2.5	-1	1	21	894	914	GGUUUGUUGUCUGGCUCGAGG	UGUUGAGCUAGGCAAUAAACU	Cleavage	Conserved hypothetical protein.	1
osa-miR166k-5p	Os07t0626300-02	2.5	-1	1	21	680	700	GGUUUGUUGUCUGGCUCGAGG	UGUUGAUUCAGACAACAAAUC	Cleavage	Similar to predicted protein.	1
osa-miR166k-5p	Os07t0626300-01	2.5	-1	1	21	1011	1031	GGUUUGUUGUCUGGCUCGAGG	UGUUGAUUCAGACAACAAAUC	Cleavage	UV radiation resistance protein/autophagy-related protein 14 domain containing protein.	1
osa-miR166k-5p	Os03t0835800-02	2.5	-1	1	21	1150	1170	GGUUUGUUGUCUGGCUCGAGG	UGUUGAUUCAGACAGCAAACC	Cleavage	Kelch-repeat protein, Regulator of post-Golgi vesicular traffic	1
osa-miR166k-5p	Os03t0835800-01	2.5	-1	1	21	1150	1170	GGUUUGUUGUCUGGCUCGAGG	UGUUGAUUCAGACAGCAAACC	Cleavage	Galactose oxidase/kelch, beta-propeller domain containing protein.	1
osa-miR166l-3p	Os02t0729300-01	2.5	-1	1	21	2545	2565	UCGGACCAGGCUUCAAUCCCU	CGGGGAAGAAGCCUGGUCCGA	Cleavage	Zinc finger, CCHC retroviral-type domain containing protein.	1
osa-miR166l-3p	Os03t0651201-01	2.5	-1	1	21	1245	1265	UCGGACCAGGCUUCAAUCCCU	GAGGAAUGAAGCCUGAUCCGA	Cleavage	Hypothetical protein.	1
osa-miR166l-5p	Os04t0474700-01	2.5	-1	1	21	974	994	GGAUUGUUGUCUGGUUCAAGG	GUUUGGACCAGACAGCAAUAC	Cleavage	Similar to OSIGBa0135C13.6 protein.	1
osa-miR167c-5p	Os06t0129100-01	2.5	-1	1	21	1084	1104	UGAAGCUGCCAGCAUGAUCUA	GUGUUCAUGCCGGCAGCUUCA	Translation	Short-chain dehydrogenase/reductase SDR family protein.	1
osa-miR167c-5p	Os07t0522600-02	2.5	-1	1	21	3397	3417	UGAAGCUGCCAGCAUGAUCUA	CUGGGCUUGCUGGCAGCUUCA	Cleavage	Similar to Glutamate receptor 3.4 precursor (Ligand-gated ion channel 3.4) (AtGLR4). Splice isoform 2.	1
osa-miR169a	Os01t0259966-00	2.5	-1	1	21	221	241	CAGCCAAGGAUGACUUGCCGA	UUGGCAAGUUGUUCUUGGCUA	Cleavage	Non-protein coding transcript.	1
osa-miR169a	Os11t0252400-02	2.5	-1	1	21	1071	1091	CAGCCAAGGAUGACUUGCCGA	UUGGAGGGUCGUCCUUGGCUG	Cleavage	Hypothetical conserved gene.	1
osa-miR169a	Os11t0252400-03	2.5	-1	1	21	543	563	CAGCCAAGGAUGACUUGCCGA	UUGGAGGGUCGUCCUUGGCUG	Cleavage	Hypothetical conserved gene.	1
osa-miR169a	Os11t0252400-01	2.5	-1	1	21	1151	1171	CAGCCAAGGAUGACUUGCCGA	UUGGAGGGUCGUCCUUGGCUG	Cleavage	Ankyrin repeat containing protein.	1
osa-miR169a	Os03t0647600-01	2.5	-1	1	21	1718	1738	CAGCCAAGGAUGACUUGCCGA	UAGGCAAAUCAUUCUUGGCUC	Cleavage	Similar to Nf-Y-A subunit.	1
osa-miR169a	Os03t0696300-02	2.5	-1	1	21	458	478	CAGCCAAGGAUGACUUGCCGA	CAGGCAAUUCAUUCUUGGCUU	Cleavage	Similar to nuclear transcription factor Y subunit A-1.	1
osa-miR169a	Os03t0696300-01	2.5	-1	1	21	1636	1656	CAGCCAAGGAUGACUUGCCGA	CAGGCAAUUCAUUCUUGGCUU	Cleavage	Similar to Nuclear transcription factor Y subunit A-1.	1
osa-miR169g	Os02t0302700-01	2.5	-1	1	21	1573	1593	UAGCCAAGGAUGACUUGCCUA	ACUGUAAGUCAUUCUUGGUUA	Cleavage	Similar to Nicotianamine aminotransferase A.	1
osa-miR1856	Os09t0255800-01	2.5	-1	1	21	101	121	UAUGCGUAAGACGGAUUCGUA	UCCGCGUCCGUCUUGCGCAUG	Cleavage	Hypothetical protein.	1
osa-miR1860-3p	Os07t0170900-01	2.5	-1	1	22	741	762	AUCUGGAAGCUAGGUUUUCUCU	UGAAAAAACCUAGCUUUUAGGU	Cleavage	Conserved hypothetical protein.	1
osa-miR1860-3p	Os07t0173400-01	2.5	-1	1	22	1473	1494	AUCUGGAAGCUAGGUUUUCUCU	GAAGAUGACCUAGCUUCCAGAG	Cleavage	Conserved hypothetical protein.	1
osa-miR1860-3p	Os05t0142200-00	2.5	-1	1	22	572	593	AUCUGGAAGCUAGGUUUUCUCU	UAUGUAUAUCUAGCUUCCAGAU	Cleavage	Conserved hypothetical protein.	1
osa-miR1862a	Os02t0179250-01	2.5	-1	1	24	523	546	ACGAGGUUGGUUUAUUUUGGGACG	CCGUCCAAAAAAAACCAACCUAGU	Cleavage	Hypothetical gene.	1
osa-miR1862a	Os03t0818700-00	2.5	-1	1	24	135	158	ACGAGGUUGGUUUAUUUUGGGACG	GGCGGCGAGAUCAACCAACCUCGU	Cleavage	Similar to MYB transcription factor.	1
osa-miR1862a	Os09t0296450-00	2.5	-1	1	24	171	194	ACGAGGUUGGUUUAUUUUGGGACG	GUUGAUAAAGUAAACCAACCUAGU	Cleavage	Hypothetical protein.	1
osa-miR1862a	Os02t0165200-01	2.5	-1	1	24	2438	2461	ACGAGGUUGGUUUAUUUUGGGACG	UCAGACAAAGUAAAUCAAUUUUGU	Cleavage	Hypothetical protein.	1
osa-miR1862b	Os02t0179250-01	2.5	-1	1	24	523	546	ACGAGGUUGGUUUAUUUUGGGACG	CCGUCCAAAAAAAACCAACCUAGU	Cleavage	Hypothetical gene.	1
osa-miR1862b	Os03t0818700-00	2.5	-1	1	24	135	158	ACGAGGUUGGUUUAUUUUGGGACG	GGCGGCGAGAUCAACCAACCUCGU	Cleavage	Similar to MYB transcription factor.	1
osa-miR1862b	Os09t0296450-00	2.5	-1	1	24	171	194	ACGAGGUUGGUUUAUUUUGGGACG	GUUGAUAAAGUAAACCAACCUAGU	Cleavage	Hypothetical protein.	1
osa-miR1862b	Os02t0165200-01	2.5	-1	1	24	2438	2461	ACGAGGUUGGUUUAUUUUGGGACG	UCAGACAAAGUAAAUCAAUUUUGU	Cleavage	Hypothetical protein.	1
osa-miR1862c	Os02t0179250-01	2.5	-1	1	24	523	546	ACGAGGUUGGUUUAUUUUGGGACG	CCGUCCAAAAAAAACCAACCUAGU	Cleavage	Hypothetical gene.	1
osa-miR1862c	Os03t0818700-00	2.5	-1	1	24	135	158	ACGAGGUUGGUUUAUUUUGGGACG	GGCGGCGAGAUCAACCAACCUCGU	Cleavage	Similar to MYB transcription factor.	1
osa-miR1862c	Os09t0296450-00	2.5	-1	1	24	171	194	ACGAGGUUGGUUUAUUUUGGGACG	GUUGAUAAAGUAAACCAACCUAGU	Cleavage	Hypothetical protein.	1
osa-miR1862c	Os02t0165200-01	2.5	-1	1	24	2438	2461	ACGAGGUUGGUUUAUUUUGGGACG	UCAGACAAAGUAAAUCAAUUUUGU	Cleavage	Hypothetical protein.	1
osa-miR1862d	Os10t0558900-01	2.5	-1	1	24	989	1012	ACUAGGUUUGUUUAUUUUGGGACG	CAUCCUAAAAUAAAUAAACAUAGU	Cleavage	Similar to Oxidoreductase, 2OG-Fe oxygenase family protein, expressed.	1
osa-miR1862d	Os06t0667300-01	2.5	-1	1	24	1946	1968	ACUAGGUUUGUUUAUUUUGGGACG	UGUCCCAAAA-AAACAAAUCUAGU	Cleavage	Non-protein coding transcript.	1
osa-miR1862d	Os02t0179250-01	2.5	-1	1	24	523	546	ACUAGGUUUGUUUAUUUUGGGACG	CCGUCCAAAAAAAACCAACCUAGU	Cleavage	Hypothetical gene.	1
osa-miR1862d	Os09t0296450-00	2.5	-1	1	24	171	194	ACUAGGUUUGUUUAUUUUGGGACG	GUUGAUAAAGUAAACCAACCUAGU	Cleavage	Hypothetical protein.	1
osa-miR1863b	Os02t0648000-01	2.5	-1	1	24	1155	1178	AGCUCUGAUACCAUGUUAACUGUU	GCACGUUAAUAUGGUAUUAGAGUC	Cleavage	Non-protein coding transcript.	1
osa-miR1863b	Os05t0553800-02	2.5	-1	1	24	26	49	AGCUCUGAUACCAUGUUAACUGUU	AAAUUGUGACAUGGUAUCAGAGCA	Cleavage	Hypothetical conserved gene.	1
osa-miR1863b	Os08t0197950-01	2.5	-1	1	24	26	49	AGCUCUGAUACCAUGUUAACUGUU	AAAUUGUGACAUGGUAUCAGAGCA	Cleavage	Hypothetical conserved gene.	1
osa-miR1863b	Os10t0183500-01	2.5	-1	1	24	248	271	AGCUCUGAUACCAUGUUAACUGUU	UUACCUUGAGAUGGUAUCAGAGCC	Cleavage	Conserved hypothetical protein.	1
osa-miR1863b.2	Os05t0274200-01	2.5	-1	1	23	2335	2357	AGAGACUUGGCUGAUGCAUUACU	AAAGGUGCAUCGGACAAGUCUCU	Translation	DNA mismatch repair protein MSH2 (MUS1).	1
osa-miR1863b.2	Os08t0278100-01	2.5	-1	1	23	815	837	AGAGACUUGGCUGAUGCAUUACU	CUGUAUGCAUCAGUUGAGUUUUU	Cleavage	Osteocrin domain containing protein.	1
osa-miR1866-3p	Os03t0298700-01	2.5	-1	1	22	4447	4468	UGAAAUUCCUGUAAAAUUCUUG	CAGGAAUUUCAUAGGGAUUUCA	Cleavage	Hypothetical conserved gene.	1
osa-miR1866-3p	Os12t0616800-01	2.5	-1	1	22	1157	1178	UGAAAUUCCUGUAAAAUUCUUG	GAGGAAUUUUGCAGGAGUUUUU	Cleavage	Protein of unknown function DUF761, plant domain containing protein.	1
osa-miR1866-3p	Os02t0588250-01	2.5	-1	1	22	253	274	UGAAAUUCCUGUAAAAUUCUUG	CAGAAAUUUUACAGGAUUUUCA	Cleavage	Hypothetical gene.	1
osa-miR1866-3p	Os06t0200250-01	2.5	-1	1	22	290	311	UGAAAUUCCUGUAAAAUUCUUG	UAGGAUUUUUGCGGGAAUUUUA	Cleavage	Hypothetical conserved gene.	1
osa-miR1866-3p	Os07t0117900-00	2.5	-1	1	22	1138	1159	UGAAAUUCCUGUAAAAUUCUUG	CAUGAAUUGUACAAGAAUUUCA	Cleavage	NB-ARC domain containing protein.	1
osa-miR1866-3p	Os12t0242800-01	2.5	-1	1	22	880	901	UGAAAUUCCUGUAAAAUUCUUG	AUGCAAUUUUACAGGAUUUUCA	Cleavage	TRAM, LAG1 and CLN8 homology domain containing protein.	1
osa-miR1866-3p	Os04t0499100-01	2.5	-1	1	22	1999	2020	UGAAAUUCCUGUAAAAUUCUUG	UACGAUUUUUAGAGGAAUUUCA	Translation	Biopterin transport-related protein BT1 family protein.	1
osa-miR1866-5p	Os12t0242800-01	2.5	-1	1	24	921	944	GAGGGAUUUUGCGGGAAUUUCACG	UGUGAAAUUCUUGUAAGAUCCCUU	Cleavage	TRAM, LAG1 and CLN8 homology domain containing protein.	1
osa-miR1866-5p	Os03t0371000-01	2.5	-1	1	24	730	753	GAGGGAUUUUGCGGGAAUUUCACG	CAGGAAAUUGCUGUAAAAUCUCUC	Cleavage	Similar to Cytochrome P450 family protein, expressed.	1
osa-miR1866-5p	Os06t0165000-01	2.5	-1	1	24	1264	1287	GAGGGAUUUUGCGGGAAUUUCACG	AUCAAAAUUCACGUGAAAUUCCUC	Cleavage	Hypothetical protein.	1
osa-miR1866-5p	Os06t0676300-02	2.5	-1	1	24	1737	1760	GAGGGAUUUUGCGGGAAUUUCACG	AGUUCAGUUCCCGCAAAAUUCCAC	Cleavage	Non-protein coding transcript.	1
osa-miR1868	Os01t0900750-01	2.5	-1	1	24	5469	5492	UCACGGAAAACGAGGGAGCAGCCA	ACUCAUCUCCCUCGUUUUUCGUGU	Cleavage	Hypothetical gene.	1
osa-miR1868	Os04t0651500-01	2.5	-1	1	24	4122	4145	UCACGGAAAACGAGGGAGCAGCCA	UAAUAGCUUUCUCGUUUUUCGUGC	Cleavage	Similar to OSIGBa0113E10.9 protein.	1
osa-miR1870-3p	Os07t0648233-00	2.5	-1	1	24	1057	1080	UUUAGGGCUAAUUCAGCAUGAACA	CAAAUAUGCAGGGUUAGUCCUAAA	Cleavage	Armadillo-type fold domain containing protein.	1
osa-miR1871	Os05t0114100-00	2.5	-1	1	24	347	370	AUGGCUCUGAUAUCAUGUUGGUUU	GACUCAGCAUGGUAUCAGAGCUAG	Cleavage	Similar to endonuclease/exonuclease/phosphatase family protein.	1
osa-miR1871	Os11t0608000-01	2.5	-1	1	24	730	753	AUGGCUCUGAUAUCAUGUUGGUUU	AUGACAACUUGGUAUCAGAGCCAC	Cleavage	Nucleotide-binding, alpha-beta plait domain containing protein.	1
osa-miR1871	Os11t0491600-00	2.5	-1	1	24	184	207	AUGGCUCUGAUAUCAUGUUGGUUU	CUAAAAAUAUGGUAUCAGAGCCGC	Cleavage	Hypothetical conserved gene.	1
osa-miR1871	Os06t0561501-01	2.5	-1	1	24	5849	5872	AUGGCUCUGAUAUCAUGUUGGUUU	GCGACAAGCUGGUAUCAGAGCCAU	Cleavage	Conserved hypothetical protein.	1
osa-miR1873	Os08t0367400-01	2.5	-1	1	24	1045	1068	UCAACAUGGUAUCAGAGCUGGAAG	GCGAAAGUUCUGAUAACGUGUUGA	Cleavage	Hypothetical protein.	1
osa-miR1873	Os10t0409566-01	2.5	-1	1	24	1105	1128	UCAACAUGGUAUCAGAGCUGGAAG	UAAGAACCUCUGAUACCAUGUAGA	Cleavage	Hypothetical gene.	1
osa-miR1876	Os02t0152900-01	2.5	-1	1	24	782	805	AUAAGUGGGUUUGUGGGCUGGCCC	GGGCUGACCCGUAAACCCACUUAU	Cleavage	Conserved hypothetical protein.	1
osa-miR1876	Os04t0117300-01	2.5	-1	1	24	2006	2029	AUAAGUGGGUUUGUGGGCUGGCCC	GGGCUUGUCCGCAAACCCGCUUAU	Cleavage	Similar to H0207B04.10 protein.	1
osa-miR1876	Os04t0117300-02	2.5	-1	1	24	46	69	AUAAGUGGGUUUGUGGGCUGGCCC	GGGCUUGUCCGCAAACCCGCUUAU	Cleavage	SEC7-like domain containing protein.	1
osa-miR1876	Os06t0704000-01	2.5	-1	1	24	1438	1461	AUAAGUGGGUUUGUGGGCUGGCCC	UUUGAAGCUUACGGAUCCACUUAU	Cleavage	Protein of unknown function DUF659 domain containing protein.	1
osa-miR1882a	Os03t0110800-01	2.5	-1	1	24	367	390	AGAUUGCUUUCAAGGUCAUUUCUU	AAGAAAUGAUCUUGAAAGCGAUUA	Cleavage	Similar to DNA methyltransferase.	1
osa-miR1882a	Os11t0603200-02	2.5	-1	1	24	54	77	AGAUUGCUUUCAAGGUCAUUUCUU	CAAUUAUUACCUUGAAAGGAAUCU	Cleavage	Similar to ABCF-type protein.	1
osa-miR1882a	Os11t0603200-01	2.5	-1	1	24	1972	1995	AGAUUGCUUUCAAGGUCAUUUCUU	CAAUUAUUACCUUGAAAGGAAUCU	Cleavage	Similar to ABCF-type protein.	1
osa-miR1882c	Os03t0110800-01	2.5	-1	1	24	367	390	AGAUUGCUUUCAAGGUCAUUUCUU	AAGAAAUGAUCUUGAAAGCGAUUA	Cleavage	Similar to DNA methyltransferase.	1
osa-miR1882c	Os11t0603200-02	2.5	-1	1	24	54	77	AGAUUGCUUUCAAGGUCAUUUCUU	CAAUUAUUACCUUGAAAGGAAUCU	Cleavage	Similar to ABCF-type protein.	1
osa-miR1882c	Os11t0603200-01	2.5	-1	1	24	1972	1995	AGAUUGCUUUCAAGGUCAUUUCUU	CAAUUAUUACCUUGAAAGGAAUCU	Cleavage	Similar to ABCF-type protein.	1
osa-miR1882d	Os03t0110800-01	2.5	-1	1	24	367	390	AGAUUGCUUUCAAGGUCAUUUCUU	AAGAAAUGAUCUUGAAAGCGAUUA	Cleavage	Similar to DNA methyltransferase.	1
osa-miR1882d	Os11t0603200-02	2.5	-1	1	24	54	77	AGAUUGCUUUCAAGGUCAUUUCUU	CAAUUAUUACCUUGAAAGGAAUCU	Cleavage	Similar to ABCF-type protein.	1
osa-miR1882d	Os11t0603200-01	2.5	-1	1	24	1972	1995	AGAUUGCUUUCAAGGUCAUUUCUU	CAAUUAUUACCUUGAAAGGAAUCU	Cleavage	Similar to ABCF-type protein.	1
osa-miR1882e-5p	Os03t0110800-01	2.5	-1	1	24	367	390	AGAUUGCUUUCAAGGUCAUUUCUU	AAGAAAUGAUCUUGAAAGCGAUUA	Cleavage	Similar to DNA methyltransferase.	1
osa-miR1882e-5p	Os11t0603200-02	2.5	-1	1	24	54	77	AGAUUGCUUUCAAGGUCAUUUCUU	CAAUUAUUACCUUGAAAGGAAUCU	Cleavage	Similar to ABCF-type protein.	1
osa-miR1882e-5p	Os11t0603200-01	2.5	-1	1	24	1972	1995	AGAUUGCUUUCAAGGUCAUUUCUU	CAAUUAUUACCUUGAAAGGAAUCU	Cleavage	Similar to ABCF-type protein.	1
osa-miR1882f	Os03t0110800-01	2.5	-1	1	24	367	390	AGAUUGCUUUCAAGGUCAUUUCUU	AAGAAAUGAUCUUGAAAGCGAUUA	Cleavage	Similar to DNA methyltransferase.	1
osa-miR1882f	Os11t0603200-02	2.5	-1	1	24	54	77	AGAUUGCUUUCAAGGUCAUUUCUU	CAAUUAUUACCUUGAAAGGAAUCU	Cleavage	Similar to ABCF-type protein.	1
osa-miR1882f	Os11t0603200-01	2.5	-1	1	24	1972	1995	AGAUUGCUUUCAAGGUCAUUUCUU	CAAUUAUUACCUUGAAAGGAAUCU	Cleavage	Similar to ABCF-type protein.	1
osa-miR1882g	Os03t0110800-01	2.5	-1	1	24	367	390	AGAUUGCUUUCAAGGUCAUUUCUU	AAGAAAUGAUCUUGAAAGCGAUUA	Cleavage	Similar to DNA methyltransferase.	1
osa-miR1882g	Os11t0603200-02	2.5	-1	1	24	54	77	AGAUUGCUUUCAAGGUCAUUUCUU	CAAUUAUUACCUUGAAAGGAAUCU	Cleavage	Similar to ABCF-type protein.	1
osa-miR1882g	Os11t0603200-01	2.5	-1	1	24	1972	1995	AGAUUGCUUUCAAGGUCAUUUCUU	CAAUUAUUACCUUGAAAGGAAUCU	Cleavage	Similar to ABCF-type protein.	1
osa-miR1882h	Os03t0110800-01	2.5	-1	1	24	367	390	AGAUUGCUUUCAAGGUCAUUUCUU	AAGAAAUGAUCUUGAAAGCGAUUA	Cleavage	Similar to DNA methyltransferase.	1
osa-miR1882h	Os11t0603200-02	2.5	-1	1	24	54	77	AGAUUGCUUUCAAGGUCAUUUCUU	CAAUUAUUACCUUGAAAGGAAUCU	Cleavage	Similar to ABCF-type protein.	1
osa-miR1882h	Os11t0603200-01	2.5	-1	1	24	1972	1995	AGAUUGCUUUCAAGGUCAUUUCUU	CAAUUAUUACCUUGAAAGGAAUCU	Cleavage	Similar to ABCF-type protein.	1
osa-miR1883a	Os01t0575901-01	2.5	-1	1	24	5991	6014	ACCUGUGACGGGCCGAGAAUGGAA	GGCGUUUUUCGGCCUGUCACACGU	Cleavage	Hypothetical conserved gene.	1
osa-miR2118d	Os04t0375300-00	2.5	-1	1	22	749	770	UUCCUGAUGCCUCCCAUGCCUA	UUGGUAUGGGCGGCAUCGGGAA	Cleavage	Similar to NBS-LRR protein (Fragment).	1
osa-miR2118d	Os01t0798900-00	2.5	-1	1	22	509	530	UUCCUGAUGCCUCCCAUGCCUA	UCGGCAUGGGCGGCGUCGGGAA	Cleavage	Similar to disease resistance protein RGA4.	1
osa-miR2118d	Os01t0877600-01	2.5	-1	1	22	2848	2869	UUCCUGAUGCCUCCCAUGCCUA	GUUGCAUAGGAGGCAUCUGGAA	Cleavage	Hypothetical protein.	1
osa-miR2118d	Os01t0877600-02	2.5	-1	1	22	795	816	UUCCUGAUGCCUCCCAUGCCUA	GUUGCAUAGGAGGCAUCUGGAA	Cleavage	Non-protein coding transcript.	1
osa-miR2118d	Os12t0434400-00	2.5	-1	1	22	1345	1366	UUCCUGAUGCCUCCCAUGCCUA	GCCGCAUAUGAGGCAUCAGGAG	Cleavage	Similar to predicted protein.	1
osa-miR2871a-3p	Os09t0298266-00	2.5	-1	1	21	669	689	UAUUUUAGUUUCUAUGGUCAC	ACGGUCAUAGAAGCUAAAAUC	Cleavage	Hypothetical gene.	1
osa-miR2871a-3p	Os04t0662700-02	2.5	-1	1	21	1092	1112	UAUUUUAGUUUCUAUGGUCAC	UAGAUCAUACAAACUAGAAUA	Cleavage	Similar to GTP cyclohydrolase 1 isoform TaA.	1
osa-miR2871a-3p	Os04t0662700-01	2.5	-1	1	21	1586	1606	UAUUUUAGUUUCUAUGGUCAC	UAGAUCAUACAAACUAGAAUA	Cleavage	Similar to GTP cyclohydrolase 1 isoform TaA.	1
osa-miR2871b	Os09t0298266-00	2.5	-1	1	21	669	689	UAUUUUAGUUUCUAUGGUCAC	ACGGUCAUAGAAGCUAAAAUC	Cleavage	Hypothetical gene.	1
osa-miR2871b	Os04t0662700-02	2.5	-1	1	21	1092	1112	UAUUUUAGUUUCUAUGGUCAC	UAGAUCAUACAAACUAGAAUA	Cleavage	Similar to GTP cyclohydrolase 1 isoform TaA.	1
osa-miR2871b	Os04t0662700-01	2.5	-1	1	21	1586	1606	UAUUUUAGUUUCUAUGGUCAC	UAGAUCAUACAAACUAGAAUA	Cleavage	Similar to GTP cyclohydrolase 1 isoform TaA.	1
osa-miR2874	Os06t0286310-01	2.5	-1	1	24	1853	1876	AUGUGAACAGUGUCAAACAGUGUC	GAUGGUGUUUGCCACUGUUUGCAU	Cleavage	Similar to Oxidoreductase-like protein.	1
osa-miR2874	Os04t0117500-00	2.5	-1	1	24	434	457	AUGUGAACAGUGUCAAACAGUGUC	UCCUCUGUGUGACACUGUUUGCGU	Cleavage	Potassium channel, voltage-dependent, EAG/ELK/ERG domain containing protein.	1
osa-miR2874	Os07t0167100-01	2.5	-1	1	24	730	753	AUGUGAACAGUGUCAAACAGUGUC	ACGUUUAUUUUACACUGUUUACAU	Cleavage	Similar to Yarrowia lipolytica chromosome A of strain CLIB99 of Yarrowia lipolytica.	1
osa-miR2876-3p	Os08t0104100-03	2.5	-1	1	21	725	745	UUCCUAUAUGAACACUGUUGC	AAAACAGUGUUUAUUUAGGGA	Cleavage	Similar to Transmembrane protein 18.	1
osa-miR2876-3p	Os08t0104100-02	2.5	-1	1	21	2457	2477	UUCCUAUAUGAACACUGUUGC	AAAACAGUGUUUAUUUAGGGA	Cleavage	Similar to transmembrane protein 18.	1
osa-miR2876-5p	Os10t0188275-00	2.5	-1	1	21	869	889	AAUUGCUGGCAGCACUGUUUA	UGCUCAGUGUUGCCAGCAAUU	Cleavage	Hypothetical protein.	1
osa-miR2878-5p	Os07t0179000-01	2.5	-1	1	24	3485	3509	UACAUGUAUAAAAUUCUGAGG-AUG	CAUGUCUCAAUAUUUUAUGCAUGUA	Cleavage	Pentatricopeptide repeat domain containing protein.	1
osa-miR393b-3p	Os11t0209300-00	2.5	-1	1	21	691	711	UCAGUGCAAUCCCUUUGGAAU	GAUCCGAAGGCAUUGCAUUGA	Translation	Hypothetical protein.	1
osa-miR393b-3p	Os07t0106000-02	2.5	-1	1	21	368	388	UCAGUGCAAUCCCUUUGGAAU	ACUCCAGCGGGAUUGCGCUGG	Cleavage	Similar to predicted protein.	1
osa-miR393b-3p	Os07t0106000-01	2.5	-1	1	21	2337	2357	UCAGUGCAAUCCCUUUGGAAU	ACUCCAGCGGGAUUGCGCUGG	Cleavage	Metallophosphoesterase domain containing protein.	1
osa-miR394	Os05t0589200-01	2.5	-1	1	20	1401	1420	UUGGCAUUCUGUCCACCUCC	GGAGUUGGACAGAAUGCAAA	Cleavage	RNA polymerase sigma factor, region 2 domain containing protein.	1
osa-miR394	Os03t0401366-01	2.5	-1	1	20	681	700	UUGGCAUUCUGUCCACCUCC	UGAAGUGGAUAGAAUGCUAG	Cleavage	Non-protein coding transcript.	1
osa-miR396a-5p	Os01t0725800-01	2.5	-1	1	21	2356	2376	UUCCACAGCUUUCUUGAACUG	UGGUUCAGUGAAGCUGUGGAA	Cleavage	WD40/YVTN repeat-like domain containing protein.	1
osa-miR396a-5p	Os04t0609900-00	2.5	-1	1	21	3011	3031	UUCCACAGCUUUCUUGAACUG	UCCUUCAAGGAAGCUGUGGAU	Cleavage	Similar to H0702G05.11 protein.	1
osa-miR396a-5p	Os09t0521700-01	2.5	-1	1	21	780	800	UUCCACAGCUUUCUUGAACUG	UUGUUUAAGGGAGUUGUGGGA	Cleavage	Similar to cDNA clone:001-118-F04, full insert sequence.	1
osa-miR396a-5p	Os07t0599201-00	2.5	-1	1	21	955	975	UUCCACAGCUUUCUUGAACUG	AUGUUCAAGAGAGGUGUGGAG	Cleavage	Hypothetical conserved gene.	1
osa-miR396a-5p	Os01t0180800-03	2.5	-1	1	21	61	81	UUCCACAGCUUUCUUGAACUG	GAGUUGCAGAAGGCUGUGGAA	Cleavage	Similar to heat shock 70 kDa protein 4.	1
osa-miR396a-5p	Os01t0180800-01	2.5	-1	1	21	1988	2008	UUCCACAGCUUUCUUGAACUG	GAGUUGCAGAAGGCUGUGGAA	Cleavage	Heat shock protein Hsp70 family protein.	1
osa-miR396a-5p	Os08t0513300-02	2.5	-1	1	21	510	530	UUCCACAGCUUUCUUGAACUG	AUGAUCAAGAAGGCUGUGGAU	Cleavage	Helix-hairpin-helix motif, class 2 domain containing protein.	1
osa-miR396a-5p	Os08t0513300-01	2.5	-1	1	21	532	552	UUCCACAGCUUUCUUGAACUG	AUGAUCAAGAAGGCUGUGGAU	Cleavage	Helix-hairpin-helix motif, class 2 domain containing protein.	1
osa-miR396b-5p	Os01t0725800-01	2.5	-1	1	21	2356	2376	UUCCACAGCUUUCUUGAACUG	UGGUUCAGUGAAGCUGUGGAA	Cleavage	WD40/YVTN repeat-like domain containing protein.	1
osa-miR396b-5p	Os04t0609900-00	2.5	-1	1	21	3011	3031	UUCCACAGCUUUCUUGAACUG	UCCUUCAAGGAAGCUGUGGAU	Cleavage	Similar to H0702G05.11 protein.	1
osa-miR396b-5p	Os09t0521700-01	2.5	-1	1	21	780	800	UUCCACAGCUUUCUUGAACUG	UUGUUUAAGGGAGUUGUGGGA	Cleavage	Similar to cDNA clone:001-118-F04, full insert sequence.	1
osa-miR396b-5p	Os07t0599201-00	2.5	-1	1	21	955	975	UUCCACAGCUUUCUUGAACUG	AUGUUCAAGAGAGGUGUGGAG	Cleavage	Hypothetical conserved gene.	1
osa-miR396b-5p	Os01t0180800-03	2.5	-1	1	21	61	81	UUCCACAGCUUUCUUGAACUG	GAGUUGCAGAAGGCUGUGGAA	Cleavage	Similar to heat shock 70 kDa protein 4.	1
osa-miR396b-5p	Os11t0303500-01	2.5	-1	1	21	612	632	UUCCACAGCUUUCUUGAACUG	CUGUCCAAGAAGGCUGUGGAU	Cleavage	Nucleotide-binding, alpha-beta plait domain containing protein.	1
osa-miR396b-5p	Os01t0180800-01	2.5	-1	1	21	1988	2008	UUCCACAGCUUUCUUGAACUG	GAGUUGCAGAAGGCUGUGGAA	Cleavage	Heat shock protein Hsp70 family protein.	1
osa-miR396b-5p	Os08t0513300-02	2.5	-1	1	21	510	530	UUCCACAGCUUUCUUGAACUG	AUGAUCAAGAAGGCUGUGGAU	Cleavage	Helix-hairpin-helix motif, class 2 domain containing protein.	1
osa-miR396b-5p	Os08t0513300-01	2.5	-1	1	21	532	552	UUCCACAGCUUUCUUGAACUG	AUGAUCAAGAAGGCUGUGGAU	Cleavage	Helix-hairpin-helix motif, class 2 domain containing protein.	1
osa-miR396c-3p	Os10t0315900-00	2.5	-1	1	21	421	441	GGUCAAGAAAGCUGUGGGAAG	CUUUCUGCAGCUUUCUUGAUU	Cleavage	Hypothetical protein.	1
osa-miR396c-3p	Os12t0204550-01	2.5	-1	1	21	1028	1048	GGUCAAGAAAGCUGUGGGAAG	GGUCUCACACCUUUCUUGGCC	Cleavage	Hypothetical gene.	1
osa-miR396c-3p	Os01t0114650-00	2.5	-1	1	21	897	917	GGUCAAGAAAGCUGUGGGAAG	AGUCCCAUAGCUUCCUUGGCC	Cleavage	Non-protein coding transcript.	1
osa-miR396c-3p	Os11t0479300-01	2.5	-1	1	21	1906	1926	GGUCAAGAAAGCUGUGGGAAG	ACUUCCUCAGUUUUCUUGGCC	Cleavage	Similar to OSIGBa0135C09.4 protein.	1
osa-miR396c-5p	Os01t0180800-03	2.5	-1	1	21	61	81	UUCCACAGCUUUCUUGAACUU	GAGUUGCAGAAGGCUGUGGAA	Cleavage	Similar to heat shock 70 kDa protein 4.	1
osa-miR396c-5p	Os07t0599201-00	2.5	-1	1	21	955	975	UUCCACAGCUUUCUUGAACUU	AUGUUCAAGAGAGGUGUGGAG	Cleavage	Hypothetical conserved gene.	1
osa-miR396c-5p	Os01t0180800-01	2.5	-1	1	21	1988	2008	UUCCACAGCUUUCUUGAACUU	GAGUUGCAGAAGGCUGUGGAA	Cleavage	Heat shock protein Hsp70 family protein.	1
osa-miR396c-5p	Os09t0521700-01	2.5	-1	1	21	780	800	UUCCACAGCUUUCUUGAACUU	UUGUUUAAGGGAGUUGUGGGA	Cleavage	Similar to cDNA clone:001-118-F04, full insert sequence.	1
osa-miR396c-5p	Os08t0513300-02	2.5	-1	1	21	510	530	UUCCACAGCUUUCUUGAACUU	AUGAUCAAGAAGGCUGUGGAU	Cleavage	Helix-hairpin-helix motif, class 2 domain containing protein.	1
osa-miR396c-5p	Os11t0303500-01	2.5	-1	1	21	612	632	UUCCACAGCUUUCUUGAACUU	CUGUCCAAGAAGGCUGUGGAU	Cleavage	Nucleotide-binding, alpha-beta plait domain containing protein.	1
osa-miR399d	Os04t0645100-02	2.5	-1	1	21	1192	1212	UGCCAAAGGAGAGUUGCCCUG	CUAGCCAGCUCUCCUUUGGCA	Cleavage	Similar to H0811D08.1 protein.	1
osa-miR399d	Os04t0645100-01	2.5	-1	1	21	3921	3941	UGCCAAAGGAGAGUUGCCCUG	CUAGCCAGCUCUCCUUUGGCA	Cleavage	Tetratricopeptide repeat (TPR) domain containing protein, Grain size and starch quality	1
osa-miR399i	Os08t0564000-01	2.5	-1	1	21	292	312	UGCCAAAGGAGAGCUGCCCUG	CAGGGCAACUCUUCUUUGGCU	Cleavage	Pi transporter, Pi homeostasis	1
osa-miR399j	Os04t0645100-02	2.5	-1	1	21	1192	1212	UGCCAAAGGAGAGUUGCCCUA	CUAGCCAGCUCUCCUUUGGCA	Cleavage	Similar to H0811D08.1 protein.	1
osa-miR399j	Os04t0645100-01	2.5	-1	1	21	3921	3941	UGCCAAAGGAGAGUUGCCCUA	CUAGCCAGCUCUCCUUUGGCA	Cleavage	Tetratricopeptide repeat (TPR) domain containing protein, Grain size and starch quality	1
osa-miR440	Os07t0457400-01	2.5	-1	1	24	331	354	AGUGUCUCCUGAUGAUCGGGACAA	GAAUUCUGAUCAUCAGGAGAUUCU	Cleavage	Hypothetical conserved gene.	1
osa-miR5144-3p	Os07t0492500-01	2.5	-1	1	21	1686	1706	UCUCCUCAGCAGCACAAGAAG	CUUCUUGGGCAGCUGAGGAGA	Translation	Conserved hypothetical protein.	1
osa-miR5144-5p	Os05t0581800-03	2.5	-1	1	21	802	822	UUCUUGUGCUGCUGAAGAGAC	AUCUCUUCAGCAGAGCGAGAA	Cleavage	Hypothetical conserved gene.	1
osa-miR5144-5p	Os05t0581800-02	2.5	-1	1	21	2271	2291	UUCUUGUGCUGCUGAAGAGAC	AUCUCUUCAGCAGAGCGAGAA	Cleavage	Protein of unknown function DUF1296 domain containing protein.	1
osa-miR5144-5p	Os05t0581800-01	2.5	-1	1	21	2454	2474	UUCUUGUGCUGCUGAAGAGAC	AUCUCUUCAGCAGAGCGAGAA	Cleavage	Protein of unknown function DUF1296 family protein.	1
osa-miR5144-5p	Os03t0125650-01	2.5	-1	1	21	1364	1384	UUCUUGUGCUGCUGAAGAGAC	GUCAGUUCAGCAGCACAAGAG	Cleavage	Hypothetical gene.	1
osa-miR5144-5p	Os04t0432000-01	2.5	-1	1	21	903	923	UUCUUGUGCUGCUGAAGAGAC	UUCUGUCCAGCAGCACAGGAA	Cleavage	Similar to Serine/threonine-protein kinase SAPK7.	1
osa-miR5144-5p	Os04t0432000-02	2.5	-1	1	21	1188	1208	UUCUUGUGCUGCUGAAGAGAC	UUCUGUCCAGCAGCACAGGAA	Cleavage	Serine/threonine-protein kinase SAPK7 (EC 2.7.1.37) (Osmotic stress/abscisic acid-activated protein kinase 7).	1
osa-miR5144-5p	Os11t0100100-01	2.5	-1	1	21	542	562	UUCUUGUGCUGCUGAAGAGAC	UUCUCCUGAGCGGCACAAGAA	Cleavage	Similar to Autophagy-related protein 8D.	1
osa-miR5144-5p	Os12t0106900-02	2.5	-1	1	21	502	522	UUCUUGUGCUGCUGAAGAGAC	GCCUCUUGGGCAGUACAGGAA	Cleavage	Hypothetical conserved gene.	1
osa-miR5144-5p	Os12t0106900-01	2.5	-1	1	21	854	874	UUCUUGUGCUGCUGAAGAGAC	GCCUCUUGGGCAGUACAGGAA	Cleavage	Hemopexin domain containing protein.	1
osa-miR5150-3p	Os11t0697100-01	2.5	-1	1	24	1116	1139	AGAAGCUGCAGCUGUCAGAAGCUC	GAGCUUCUCCCAGCUGCAGCUUUU	Cleavage	Non-protein coding transcript.	1
osa-miR5150-3p	Os10t0134250-01	2.5	-1	1	24	1731	1754	AGAAGCUGCAGCUGUCAGAAGCUC	GAGCUUCUCCCAGCUGCAGCUUUU	Cleavage	Hypothetical gene.	1
osa-miR5150-3p	Os10t0132500-01	2.5	-1	1	24	2833	2856	AGAAGCUGCAGCUGUCAGAAGCUC	GGAAAUCGGACAGCUGCAGCAUCU	Cleavage	Hypothetical conserved gene.	1
osa-miR5150-5p	Os10t0422000-01	2.5	-1	1	24	538	561	AGCUUCUGACAGCUGCAGUUUCUC	GAGAUGCUGCAGCUGUGGGAAGCU	Cleavage	Conserved hypothetical protein.	1
osa-miR5156	Os02t0518800-01	2.5	-1	1	24	2342	2365	AGCCUGUAAAACUGCAAAAAGGAA	GAUUUCUUUGCAGUUUUACCGGCU	Cleavage	Conserved hypothetical protein.	1
osa-miR528-3p	Os06t0717200-01	2.5	-1	1	21	2890	2910	CCUGUGCUUGCCUCUUCCAUU	CGUGGAGGAGGCGAGCACGGC	Cleavage	Serine/threonine protein kinase domain containing protein.	1
osa-miR528-3p	Os03t0591300-01	2.5	-1	1	21	122	142	CCUGUGCUUGCCUCUUCCAUU	UUGGGAAGAGGCAAGGACAGG	Cleavage	Helix-loop-helix DNA-binding domain containing protein.	1
osa-miR528-5p	Os07t0160800-00	2.5	-1	1	21	153	173	UGGAAGGGGCAUGCAGAGGAG	UCACUUGGCAUGCCCCUUCCA	Cleavage	Hypothetical protein.	1
osa-miR528-5p	Os10t0469100-01	2.5	-1	1	21	679	699	UGGAAGGGGCAUGCAGAGGAG	AGUUUCUUCAUGUCCCUUCCA	Cleavage	Hypothetical protein.	1
osa-miR528-5p	Os10t0469100-03	2.5	-1	1	21	577	597	UGGAAGGGGCAUGCAGAGGAG	AGUUUCUUCAUGUCCCUUCCA	Cleavage	Hypothetical protein.	1
osa-miR529a	Os03t0405400-01	2.5	-1	1	20	3068	3087	CUGUACCCUCUCUCUUCUUC	GAGAGAGAGAGAGGGUGCAG	Cleavage	Non-protein coding transcript.	1
osa-miR529a	Os02t0802500-01	2.5	-1	1	20	11	30	CUGUACCCUCUCUCUUCUUC	AGAGGAGAGAGAGAGUACAG	Cleavage	Similar to H(+)-translocating (Pyrophosphate-ENERGIZED) inorganic pyrophosphatase beta-1 polypeptide (EC 3.6.1.1) (Fragment).	1
osa-miR529a	Os06t0324000-01	2.5	-1	1	20	1091	1110	CUGUACCCUCUCUCUUCUUC	AAGGAAGAGAGAGGGUGCUG	Cleavage	Conserved hypothetical protein.	1
osa-miR530-3p	Os03t0161200-01	2.5	-1	1	21	1473	1493	AGGUGCAGAGGCAGAUGCAAC	UCUGCGUCUGCCUCGGCGCCU	Cleavage	Similar to Sulphate transporter.	1
osa-miR530-3p	Os12t0506700-01	2.5	-1	1	21	1596	1616	AGGUGCAGAGGCAGAUGCAAC	ACUGCAUCUGCCUAUGUACUU	Cleavage	Carbamoyl phosphate synthetase, large subunit, ATP-binding domain containing protein.	1
osa-miR530-5p	Os12t0640900-01	2.5	-1	1	20	902	921	UGCAUUUGCACCUGCACCUA	GAGGUGCAGCUGCAAAUGCU	Translation	Myosin II heavy chain-like family protein.	1
osa-miR530-5p	Os03t0299800-01	2.5	-1	1	20	1772	1791	UGCAUUUGCACCUGCACCUA	CGGGUGCGGGUGCGAGUGCG	Cleavage	Protein of unknown function Cys-rich family protein.	1
osa-miR530-5p	Os03t0299800-03	2.5	-1	1	20	1695	1714	UGCAUUUGCACCUGCACCUA	CGGGUGCGGGUGCGAGUGCG	Cleavage	Protein of unknown function Cys-rich family protein.	1
osa-miR530-5p	Os03t0299800-02	2.5	-1	1	20	1355	1374	UGCAUUUGCACCUGCACCUA	CGGGUGCGGGUGCGAGUGCG	Cleavage	Hypothetical conserved gene.	1
osa-miR530-5p	Os04t0665500-01	2.5	-1	1	20	384	403	UGCAUUUGCACCUGCACCUA	CAGGUGCAGGUGCAGGCGCA	Cleavage	Similar to H1005F08.9 protein.	1
osa-miR530-5p	Os02t0726833-01	2.5	-1	1	20	676	695	UGCAUUUGCACCUGCACCUA	GAAGCGCAGGUGCAAAUGCG	Cleavage	Non-protein coding transcript.	1
osa-miR530-5p	Os05t0541800-01	2.5	-1	1	20	1111	1130	UGCAUUUGCACCUGCACCUA	CAGCAGCAGGUGCAAGUGCA	Cleavage	Similar to Ipomoelin.	1
osa-miR5788	Os03t0170400-01	2.5	-1	1	21	2560	2580	UGGAUGUGACAUACUCUAGUA	UAUUAGGAUAUGUCACAUUCA	Cleavage	Similar to serine/threonine-protein kinase NAK.	1
osa-miR5788	Os01t0544200-02	2.5	-1	1	21	1355	1375	UGGAUGUGACAUACUCUAGUA	UAUUAGGAUAUGUCAUAUCCA	Cleavage	Similar to Bx2-like protein.	1
osa-miR5788	Os02t0188201-01	2.5	-1	1	21	937	957	UGGAUGUGACAUACUCUAGUA	UACUAGAAUAUGUUACAUUUA	Cleavage	Conserved hypothetical protein.	1
osa-miR5788	Os09t0392666-01	2.5	-1	1	21	900	920	UGGAUGUGACAUACUCUAGUA	CACUAUAAUAUGUCAUAUCCA	Cleavage	Conserved hypothetical protein.	1
osa-miR5788	Os04t0380300-02	2.5	-1	1	21	1021	1040	UGGAUGUGACAUACUCUAGUA	GACUAGA-UAUGUCACAUCCG	Cleavage	Non-protein coding transcript.	1
osa-miR5814	Os03t0644000-01	2.5	-1	1	24	1516	1539	AAUCAAGUUAGGAACCAUGCAAGU	CAUGACAUGGUUUCUGACUUGCUU	Cleavage	Autophagy protein 6 domain containing protein.	1
osa-miR5814	Os01t0918500-01	2.5	-1	1	24	1178	1201	AAUCAAGUUAGGAACCAUGCAAGU	AGGUACGUGCUUUCUAAUUUGAUU	Cleavage	Conserved hypothetical protein.	1
osa-miR7694-3p	Os09t0573200-03	2.5	-1	1	22	162	183	CCAUAUUCGUAGUGCUAGGUGG	UAAUCUAGUACAACGAAUAUGG	Translation	Similar to predicted protein.	1
osa-miR7694-3p	Os02t0452000-01	2.5	-1	1	22	119	140	CCAUAUUCGUAGUGCUAGGUGG	UAUCCUAGUACUAUGAAUCUGG	Cleavage	Non-protein coding transcript.	1
osa-miR7694-3p	Os10t0406701-01	2.5	-1	1	22	4123	4144	CCAUAUUCGUAGUGCUAGGUGG	CAUUCUAGUACUACGAAUCUGG	Cleavage	Conserved hypothetical protein.	1
osa-miR7695-5p	Os09t0545051-00	2.5	-1	1	24	821	844	UGCCUAUGUGGCACGCCACGUGAA	UCCACGUGGCGUGCCACGUAUGUA	Cleavage	Conserved hypothetical protein.	1
osa-miR7695-5p	Os01t0280200-01	2.5	-1	1	24	1366	1389	UGCCUAUGUGGCACGCCACGUGAA	UCCACAUUGCGUGCCACGUAGGCA	Cleavage	IQ motif, EF-hand binding site domain containing protein.	1
osa-miR7695-5p	Os07t0246300-01	2.5	-1	1	24	340	363	UGCCUAUGUGGCACGCCACGUGAA	CCUGUGUGGCGUGUCGCAUGGGCC	Cleavage	Conserved hypothetical protein.	1
osa-miR812h	Os10t0113100-02	2.5	-1	1	24	1022	1045	AAGACGGAUGAUUAAAGUUGGACA	AAUUCAAUUUUAAUCUUCUGUCUU	Cleavage	Similar to cDNA clone:J033143K18, full insert sequence.	1
osa-miR812h	Os10t0113100-01	2.5	-1	1	24	1069	1092	AAGACGGAUGAUUAAAGUUGGACA	AAUUCAAUUUUAAUCUUCUGUCUU	Cleavage	Aldo/keto reductase family protein.	1
osa-miR812h	Os01t0890300-01	2.5	-1	1	24	1147	1170	AAGACGGAUGAUUAAAGUUGGACA	UAGUAAACUUUAGUUAUCCGUUUA	Cleavage	Conserved hypothetical protein.	1
osa-miR812j	Os10t0113100-02	2.5	-1	1	24	1022	1045	AAGACGGAUGAUUAAAGUUGGACA	AAUUCAAUUUUAAUCUUCUGUCUU	Cleavage	Similar to cDNA clone:J033143K18, full insert sequence.	1
osa-miR812j	Os10t0113100-01	2.5	-1	1	24	1069	1092	AAGACGGAUGAUUAAAGUUGGACA	AAUUCAAUUUUAAUCUUCUGUCUU	Cleavage	Aldo/keto reductase family protein.	1
osa-miR812j	Os01t0890300-01	2.5	-1	1	24	1147	1170	AAGACGGAUGAUUAAAGUUGGACA	UAGUAAACUUUAGUUAUCCGUUUA	Cleavage	Conserved hypothetical protein.	1
osa-miR820a	Os07t0539200-01	2.5	-1	1	21	81	101	UCGGCCUCGUGGAUGGACCAG	GCCGUCCAUCCGUGAGGUCGA	Cleavage	Conserved hypothetical protein.	1
osa-miR820a	Os05t0548100-02	2.5	-1	1	21	419	439	UCGGCCUCGUGGAUGGACCAG	GAAGUCCAACCACGAGGCCGA	Cleavage	Similar to VIP1 protein.	1
osa-miR820a	Os03t0743900-01	2.5	-1	1	21	362	382	UCGGCCUCGUGGAUGGACCAG	AGGGUUCAUGCGCGAGGCCGA	Cleavage	Similar to ATP sulfurylase.	1
osa-miR820a	Os02t0612800-01	2.5	-1	1	21	349	369	UCGGCCUCGUGGAUGGACCAG	CAAGCUCAUCCACGAGGCCGA	Cleavage	AT hook, DNA-binding, conserved site domain containing protein.	1
osa-miR820a	Os10t0431900-01	2.5	-1	1	21	824	844	UCGGCCUCGUGGAUGGACCAG	CGCGUUCCUCCACGAGGCCGA	Cleavage	Serine/threonine protein kinase-related domain containing protein.	1
osa-miR820a	Os10t0431900-02	2.5	-1	1	21	786	806	UCGGCCUCGUGGAUGGACCAG	CGCGUUCCUCCACGAGGCCGA	Cleavage	Serine/threonine protein kinase-related domain containing protein.	1
osa-miR820b	Os07t0539200-01	2.5	-1	1	21	81	101	UCGGCCUCGUGGAUGGACCAG	GCCGUCCAUCCGUGAGGUCGA	Cleavage	Conserved hypothetical protein.	1
osa-miR820b	Os05t0548100-02	2.5	-1	1	21	419	439	UCGGCCUCGUGGAUGGACCAG	GAAGUCCAACCACGAGGCCGA	Cleavage	Similar to VIP1 protein.	1
osa-miR820b	Os03t0743900-01	2.5	-1	1	21	362	382	UCGGCCUCGUGGAUGGACCAG	AGGGUUCAUGCGCGAGGCCGA	Cleavage	Similar to ATP sulfurylase.	1
osa-miR820b	Os10t0431900-01	2.5	-1	1	21	824	844	UCGGCCUCGUGGAUGGACCAG	CGCGUUCCUCCACGAGGCCGA	Cleavage	Serine/threonine protein kinase-related domain containing protein.	1
osa-miR820b	Os10t0431900-02	2.5	-1	1	21	786	806	UCGGCCUCGUGGAUGGACCAG	CGCGUUCCUCCACGAGGCCGA	Cleavage	Serine/threonine protein kinase-related domain containing protein.	1
osa-miR820c	Os07t0539200-01	2.5	-1	1	21	81	101	UCGGCCUCGUGGAUGGACCAG	GCCGUCCAUCCGUGAGGUCGA	Cleavage	Conserved hypothetical protein.	1
osa-miR820c	Os05t0548100-02	2.5	-1	1	21	419	439	UCGGCCUCGUGGAUGGACCAG	GAAGUCCAACCACGAGGCCGA	Cleavage	Similar to VIP1 protein.	1
osa-miR820c	Os03t0743900-01	2.5	-1	1	21	362	382	UCGGCCUCGUGGAUGGACCAG	AGGGUUCAUGCGCGAGGCCGA	Cleavage	Similar to ATP sulfurylase.	1
osa-miR820c	Os02t0612800-01	2.5	-1	1	21	349	369	UCGGCCUCGUGGAUGGACCAG	CAAGCUCAUCCACGAGGCCGA	Cleavage	AT hook, DNA-binding, conserved site domain containing protein.	1
osa-miR820c	Os10t0431900-01	2.5	-1	1	21	824	844	UCGGCCUCGUGGAUGGACCAG	CGCGUUCCUCCACGAGGCCGA	Cleavage	Serine/threonine protein kinase-related domain containing protein.	1
osa-miR820c	Os10t0431900-02	2.5	-1	1	21	786	806	UCGGCCUCGUGGAUGGACCAG	CGCGUUCCUCCACGAGGCCGA	Cleavage	Serine/threonine protein kinase-related domain containing protein.	1
osa-miR1423-5p	Os08t0240200-01	3	-1	1	24	711	734	AGGCAACUACACGUUGGGCGCUCG	CGGAUGUCCGACGUGUAGUCGUCU	Cleavage	Conserved hypothetical protein.	1
osa-miR1423-5p	Os04t0568400-01	3	-1	1	24	2245	2268	AGGCAACUACACGUUGGGCGCUCG	UGCUGGCCCAGCGUGUGGUUACUU	Cleavage	WD40 repeat-like domain containing protein.	1
osa-miR1431	Os03t0302700-01	3	-1	1	21	336	356	UUUGCGAGUUGGCCCGCUUGC	UCAAGUGGGUCAAUUCUCAAA	Cleavage	Zinc finger, RING/FYVE/PHD-type domain containing protein.	1
osa-miR1431	Os03t0302700-02	3	-1	1	21	279	299	UUUGCGAGUUGGCCCGCUUGC	UCAAGUGGGUCAAUUCUCAAA	Cleavage	Zinc finger, RING/FYVE/PHD-type domain containing protein.	1
osa-miR1431	Os02t0456500-01	3	-1	1	21	716	736	UUUGCGAGUUGGCCCGCUUGC	AGAGGCGGGCAGACUCGCGAA	Translation	Similar to GTP-binding protein.	1
osa-miR1431	Os02t0476700-01	3	-1	1	21	756	776	UUUGCGAGUUGGCCCGCUUGC	AAAAGCGGGUCAACCUGCGAA	Cleavage	Hypothetical gene.	1
osa-miR1431	Os04t0441700-01	3	-1	1	21	1151	1171	UUUGCGAGUUGGCCCGCUUGC	CGAGGUGCGCCGGCUCGCAAA	Cleavage	Hypothetical protein.	1
osa-miR1432-3p	Os10t0442000-01	3	-1	1	21	2312	2332	CAGGUGUCAUCUCCCCUGAAC	AUUUGGGGGAGAUGGCGUUUG	Cleavage	Similar to Lectin-like receptor kinase 7;2.	1
osa-miR1432-3p	Os05t0489700-01	3	-1	1	21	822	842	CAGGUGUCAUCUCCCCUGAAC	CCCUGGGGGAGAUGACGCUUG	Cleavage	Similar to BZIP protein BZO2H3 (Fragment).	1
osa-miR1432-3p	Os01t0859300-01	3	-1	1	21	309	329	CAGGUGUCAUCUCCCCUGAAC	CACUAGGUGAGAUGACACUUG	Cleavage	Similar to ABA response element binding factor (Fragment).	1
osa-miR1432-3p	Os01t0526200-01	3	-1	1	21	62	82	CAGGUGUCAUCUCCCCUGAAC	CCCCAGUGGAGAUGGCGCCUG	Cleavage	TRAUB family protein.	1
osa-miR1432-5p	Os04t0436100-01	3	-1	1	21	485	505	AUCAGGAGAGAUGACACCGAC	GUCGGUGUUGUCUCUGUUGAU	Cleavage	Thioesterase superfamily domain containing protein.	1
osa-miR1432-5p	Os05t0164800-01	3	-1	1	21	1140	1160	AUCAGGAGAGAUGACACCGAC	GUCGAUCUCAUUUCUCUUGAU	Cleavage	Similar to Zinc transporter 6, chloroplast precursor (ZRT/IRT-like protein 6).	1
osa-miR1432-5p	Os05t0164800-02	3	-1	1	21	1112	1132	AUCAGGAGAGAUGACACCGAC	GUCGAUCUCAUUUCUCUUGAU	Cleavage	Similar to Zinc transporter 6, chloroplast precursor (ZRT/IRT-like protein 6).	1
osa-miR1432-5p	Os01t0170700-01	3	-1	1	21	1800	1820	AUCAGGAGAGAUGACACCGAC	GCCGGUUUUAUCUCUCUUGAA	Cleavage	Thiol-activated cytolysin family protein.	1
osa-miR1432-5p	Os07t0669600-01	3	-1	1	21	685	705	AUCAGGAGAGAUGACACCGAC	GCUGUUGUCAUUUUUCUUGAU	Cleavage	Conserved hypothetical protein.	1
osa-miR1432-5p	Os05t0494500-02	3	-1	1	21	1207	1227	AUCAGGAGAGAUGACACCGAC	GGCUGUGUUAUCUCUUUUGGU	Cleavage	Protein of unknown function DUF250 domain containing protein.	1
osa-miR1432-5p	Os03t0268000-01	3	-1	1	21	677	697	AUCAGGAGAGAUGACACCGAC	CAUGGUGGCCUCUCUCCUGAU	Cleavage	Similar to Protein phosphatase 1, catalytic gsmms subunit.	1
osa-miR1432-5p	Os05t0155700-01	3	-1	1	21	878	898	AUCAGGAGAGAUGACACCGAC	UGCAGUGUUAACUCUCCUGAU	Translation	Ribosomal protein S2, conserved site domain containing protein.	1
osa-miR156c-3p	Os05t0481000-02	3	-1	1	22	722	743	GCUCACUUCUCUCUCUGUCAGC	UUUGACAGAGGGAGAAGAGAGG	Cleavage	Similar to ATNSI (NUCLEAR SHUTTLE INTERACTING); N-acetyltransferase.	1
osa-miR156c-3p	Os05t0481000-03	3	-1	1	22	674	695	GCUCACUUCUCUCUCUGUCAGC	UUUGACAGAGGGAGAAGAGAGG	Cleavage	Similar to ATNSI (NUCLEAR SHUTTLE INTERACTING); N-acetyltransferase.	1
osa-miR156c-3p	Os03t0727000-02	3	-1	1	22	817	838	GCUCACUUCUCUCUCUGUCAGC	AUUGAGAGGGAGAGGAGUGAGA	Cleavage	Knotted1-like homeobox protein, Shoot apical meristem maintenance, Embryogenesis	1
osa-miR156c-3p	Os08t0135900-01	3	-1	1	22	1101	1122	GCUCACUUCUCUCUCUGUCAGC	UUUGACAAAGGGAGAAGUGGGA	Cleavage	Similar to Tryptophan synthase beta chain 1 (EC 4.2.1.20) (Orange pericarp 1) (Fragment).	1
osa-miR156c-3p	Os08t0135900-02	3	-1	1	22	585	606	GCUCACUUCUCUCUCUGUCAGC	UUUGACAAAGGGAGAAGUGGGA	Cleavage	Similar to Tryptophan synthase beta-subunit.	1
osa-miR156c-3p	Os08t0135900-03	3	-1	1	22	298	319	GCUCACUUCUCUCUCUGUCAGC	UUUGACAAAGGGAGAAGUGGGA	Cleavage	Similar to Tryptophan synthase beta-subunit.	1
osa-miR156c-3p	Os03t0226400-01	3	-1	1	22	1	22	GCUCACUUCUCUCUCUGUCAGC	GGAGACAGGGAGAGAAGAGAGA	Cleavage	Similar to Metal tolerance protein 4.	1
osa-miR156c-3p	Os03t0596400-01	3	-1	1	22	1709	1730	GCUCACUUCUCUCUCUGUCAGC	GGAGACAGAGAGAGGGGUGGCC	Cleavage	Conserved hypothetical protein.	1
osa-miR156c-3p	Os06t0729000-01	3	-1	1	22	1316	1337	GCUCACUUCUCUCUCUGUCAGC	GGAGGCAGAGAGAGGGGUGACC	Cleavage	Phytoene synthase 1 (EC 2.5.1.32).	1
osa-miR156c-3p	Os06t0729000-02	3	-1	1	22	760	781	GCUCACUUCUCUCUCUGUCAGC	GGAGGCAGAGAGAGGGGUGACC	Cleavage	Similar to Phytoene synthase.	1
osa-miR156c-3p	Os06t0729000-03	3	-1	1	22	335	356	GCUCACUUCUCUCUCUGUCAGC	GGAGGCAGAGAGAGGGGUGACC	Cleavage	Similar to Phytoene synthase.	1
osa-miR156c-3p	Os03t0237600-04	3	-1	1	22	255	276	GCUCACUUCUCUCUCUGUCAGC	GGAGAGAGAGAGAGGAGUGGGA	Cleavage	MAP65/ASE1 family protein.	1
osa-miR156c-3p	Os03t0237600-02	3	-1	1	22	256	277	GCUCACUUCUCUCUCUGUCAGC	GGAGAGAGAGAGAGGAGUGGGA	Cleavage	MAP65/ASE1 family protein.	1
osa-miR156c-3p	Os03t0237600-01	3	-1	1	22	299	320	GCUCACUUCUCUCUCUGUCAGC	GGAGAGAGAGAGAGGAGUGGGA	Cleavage	Similar to ATMAP65-6; microtubule binding.	1
osa-miR156c-3p	Os12t0611000-01	3	-1	1	22	79	100	GCUCACUUCUCUCUCUGUCAGC	AGGGAGAGAGGGAGGAGUGAGA	Cleavage	Similar to Zinc-finger protein Lsd1.	1
osa-miR156c-3p	Os09t0482821-01	3	-1	1	22	2666	2687	GCUCACUUCUCUCUCUGUCAGC	CGGGAGAGAGAGGGGAGUGGGU	Cleavage	Conserved hypothetical protein.	1
osa-miR156c-3p	Os05t0181000-01	3	-1	1	22	150	171	GCUCACUUCUCUCUCUGUCAGC	AGAGAGAGAGAGAGAAGGGAGU	Cleavage	Heat shock protein Hsp70 family protein.	1
osa-miR156c-3p	Os06t0664300-01	3	-1	1	22	304	325	GCUCACUUCUCUCUCUGUCAGC	AGAGAGAGAGAGAGAGGUGAUC	Cleavage	Similar to Vacuolar sorting receptor 6 precursor (AtVSR6) (Epidermal growth factor receptor-like protein 6) (AtELP6) (BP80-like protein d) (AtBP80d).	1
osa-miR156c-3p	Os02t0164300-01	3	-1	1	22	117	138	GCUCACUUCUCUCUCUGUCAGC	AGAGAGAGAGAGAGAGCUGAGC	Cleavage	Similar to beta-1,3-galactosyltransferase sqv-2.	1
osa-miR156c-3p	Os03t0728800-01	3	-1	1	22	297	318	GCUCACUUCUCUCUCUGUCAGC	AGAGGAGGAGAGGGAGGUGAGC	Cleavage	Similar to RNA helicase (Fragment).	1
osa-miR156c-3p	Os07t0666900-02	3	-1	1	22	7	28	GCUCACUUCUCUCUCUGUCAGC	AGAGAGAGAGAGAGAAGAGAGU	Cleavage	Similar to Sodium/hydrogen exchanger.	1
osa-miR156c-3p	Os05t0454200-01	3	-1	1	22	279	300	GCUCACUUCUCUCUCUGUCAGC	GGAGGAGGAGAGGGAGGUGAGC	Cleavage	Similar to Pollen-specific kinase partner protein.	1
osa-miR156c-3p	Os03t0748700-01	3	-1	1	22	75	96	GCUCACUUCUCUCUCUGUCAGC	AGAGAGAGAGAGAGAGGAGAGC	Cleavage	Iron hydrogenase domain containing protein.	1
osa-miR156c-3p	Os05t0464100-01	3	-1	1	22	94	115	GCUCACUUCUCUCUCUGUCAGC	CUCGCCGGAGAGAGAAGGGAGC	Cleavage	MCM family protein.	1
osa-miR156c-3p	Os01t0243450-00	3	-1	1	22	1004	1025	GCUCACUUCUCUCUCUGUCAGC	AGAGAGAGAGAGAGAGGUAAGC	Cleavage	Non-protein coding transcript.	1
osa-miR156c-3p	Os04t0648900-01	3	-1	1	22	69	90	GCUCACUUCUCUCUCUGUCAGC	AGAGAGAGAGAGAGAAGAGGGC	Cleavage	Similar to Dehydration responsive element binding protein 2F (DREB2F protein).	1
osa-miR156c-3p	Os04t0648900-02	3	-1	1	22	37	58	GCUCACUUCUCUCUCUGUCAGC	AGAGAGAGAGAGAGAAGAGGGC	Cleavage	Similar to Dehydration responsive element binding protein 2F (DREB2F protein).	1
osa-miR156c-3p	Os07t0601000-01	3	-1	1	22	12	33	GCUCACUUCUCUCUCUGUCAGC	AGAGAGAGAGAGAGAGAUGAGC	Cleavage	Similar to NADPH HC toxin reductase (Fragment).	1
osa-miR156c-3p	Os02t0538550-00	3	-1	1	22	699	720	GCUCACUUCUCUCUCUGUCAGC	AGAGAGAGAGAGAGGAGUAAGC	Cleavage	Conserved hypothetical protein.	1
osa-miR156c-3p	Os01t0622066-00	3	-1	1	22	507	528	GCUCACUUCUCUCUCUGUCAGC	CGAGGCUGAGGGAGAGGUGGGC	Cleavage	Conserved hypothetical protein.	1
osa-miR156c-5p	Os01t0187200-01	3	-1	1	20	663	683	UGACAGA-AGAGAGUGAGCAC	GUGCUCACUCUCUAUCUGUCA	Cleavage	Non-protein coding transcript.	1
osa-miR156c-5p	Os06t0674000-01	3	-1	1	20	3605	3624	UGACAGAAGAGAGUGAGCAC	GCGCUCGCUCUCUUCUAUCA	Cleavage	Conserved hypothetical protein.	1
osa-miR156c-5p	Os02t0161500-00	3	-1	1	20	1636	1655	UGACAGAAGAGAGUGAGCAC	AGGCUUGCUUUCUUCUGUCG	Cleavage	Leucine-rich repeat domain containing protein.	1
osa-miR156c-5p	Os03t0783700-00	3	-1	1	20	801	820	UGACAGAAGAGAGUGAGCAC	AUGUUUGCUCUCUUUUGUUG	Cleavage	Similar to AP-1 complex subunit sigma-2.	1
osa-miR156c-5p	Os09t0339800-00	3	-1	1	20	1263	1282	UGACAGAAGAGAGUGAGCAC	CUGUUCACUUCUUUCUGUCA	Translation	Glycerophosphoryl diester phosphodiesterase domain containing protein.	1
osa-miR156c-5p	Os12t0597650-01	3	-1	1	20	861	880	UGACAGAAGAGAGUGAGCAC	UUGUUCACUUCCUUUUGUCA	Translation	Non-protein coding transcript.	1
osa-miR156c-5p	Os09t0513100-01	3	-1	1	20	1323	1342	UGACAGAAGAGAGUGAGCAC	GUAGUCGCUCUUUUCUGUCA	Cleavage	Similar to Phospholipase A1.	1
osa-miR156c-5p	Os04t0632400-04	3	-1	1	20	937	956	UGACAGAAGAGAGUGAGCAC	GUACACACUUUCUUCUGUCG	Cleavage	Hypothetical gene.	1
osa-miR156c-5p	Os02t0650500-02	3	-1	1	20	507	526	UGACAGAAGAGAGUGAGCAC	CUGCUUUCUCUUUUUUGUUA	Cleavage	Hypothetical conserved gene.	1
osa-miR156c-5p	Os06t0470075-00	3	-1	1	20	1287	1306	UGACAGAAGAGAGUGAGCAC	CUCUUCAUUCUUUUCUGUCG	Cleavage	Hypothetical protein.	1
osa-miR156c-5p	Os02t0650500-01	3	-1	1	20	2004	2023	UGACAGAAGAGAGUGAGCAC	CUGCUUUCUCUUUUUUGUUA	Cleavage	Similar to Protein kinase-like (Protein serine/threonine kinase).	1
osa-miR156c-5p	Os04t0107650-00	3	-1	1	20	1881	1899	UGACAGAAGAGAGUGAGCAC	CUGUUC-CUUUCUUCUGUCA	Cleavage	Similar to Arginine decarboxylase.	1
osa-miR156f-3p	Os01t0121950-00	3	-1	1	22	193	213	GCUCACUUCUCUUUCUGUCAGC	GUUGA-GGAAGGAGAAGUGAGC	Cleavage	Hypothetical conserved gene.	1
osa-miR156f-3p	Os02t0488600-01	3	-1	1	22	76	97	GCUCACUUCUCUUUCUGUCAGC	GCGGAGAGGAGGAGGAGUGGGC	Cleavage	Armadillo-like helical domain containing protein.	1
osa-miR156f-3p	Os09t0564200-01	3	-1	1	22	641	662	GCUCACUUCUCUUUCUGUCAGC	GAUGAGAGAAAGAGGAGGGAGC	Cleavage	Hypothetical conserved gene.	1
osa-miR156f-3p	Os03t0752700-01	3	-1	1	22	1827	1848	GCUCACUUCUCUUUCUGUCAGC	GGGCACAGGAGGAGGAGUGGGC	Cleavage	Heat shock protein DnaJ, N-terminal domain containing protein.	1
osa-miR156f-3p	Os07t0653300-01	3	-1	1	22	333	354	GCUCACUUCUCUUUCUGUCAGC	AGCCGCAGAAAGAGAAGGGAGC	Cleavage	Hypothetical gene.	1
osa-miR156f-3p	Os08t0542700-01	3	-1	1	22	93	114	GCUCACUUCUCUUUCUGUCAGC	GGAGAUAGAGAGAGAAGAGGGC	Cleavage	Ankyrin repeat containing protein.	1
osa-miR156f-3p	Os08t0519600-02	3	-1	1	22	195	216	GCUCACUUCUCUUUCUGUCAGC	GAAGACAAAAAGGGGAGUGAGG	Cleavage	Similar to predicted protein.	1
osa-miR156f-3p	Os06t0567666-01	3	-1	1	22	1318	1339	GCUCACUUCUCUUUCUGUCAGC	CCAAACAAAGAGAGAAGUGGGC	Cleavage	Hypothetical gene.	1
osa-miR156f-3p	Os06t0494250-00	3	-1	1	22	493	514	GCUCACUUCUCUUUCUGUCAGC	AUGCAAAGGAAGGGAAGUGAGC	Cleavage	Hypothetical protein.	1
osa-miR156f-3p	Os03t0111600-01	3	-1	1	22	1610	1631	GCUCACUUCUCUUUCUGUCAGC	GGAGAGAGGAGGAGAAGUGAGA	Cleavage	Protein of unknown function DUF1618 domain containing protein.	1
osa-miR156f-3p	Os08t0519600-01	3	-1	1	22	264	285	GCUCACUUCUCUUUCUGUCAGC	GAAGACAAAAAGGGGAGUGAGG	Cleavage	Protein of unknown function DUF1666 family protein.	1
osa-miR156f-3p	Os04t0408900-01	3	-1	1	22	59	80	GCUCACUUCUCUUUCUGUCAGC	GGGGGGAGGAAGAGAAGUGAGA	Cleavage	Similar to DNA-binding protein S1FA.	1
osa-miR156f-3p	Os04t0467100-01	3	-1	1	22	206	227	GCUCACUUCUCUUUCUGUCAGC	AGAGAAAGAGAGAGAAGUGAAC	Cleavage	Similar to OSIGBa0115M15.9 protein.	1
osa-miR156f-3p	Os02t0778800-00	3	-1	1	22	804	825	GCUCACUUCUCUUUCUGUCAGC	AGAGAGAGGAAGAGAAGGGAGC	Cleavage	Hypothetical protein.	1
osa-miR156f-5p	Os01t0187200-01	3	-1	1	20	663	683	UGACAGA-AGAGAGUGAGCAC	GUGCUCACUCUCUAUCUGUCA	Cleavage	Non-protein coding transcript.	1
osa-miR156f-5p	Os06t0674000-01	3	-1	1	20	3605	3624	UGACAGAAGAGAGUGAGCAC	GCGCUCGCUCUCUUCUAUCA	Cleavage	Conserved hypothetical protein.	1
osa-miR156f-5p	Os02t0161500-00	3	-1	1	20	1636	1655	UGACAGAAGAGAGUGAGCAC	AGGCUUGCUUUCUUCUGUCG	Cleavage	Leucine-rich repeat domain containing protein.	1
osa-miR156f-5p	Os03t0783700-00	3	-1	1	20	801	820	UGACAGAAGAGAGUGAGCAC	AUGUUUGCUCUCUUUUGUUG	Cleavage	Similar to AP-1 complex subunit sigma-2.	1
osa-miR156f-5p	Os09t0339800-00	3	-1	1	20	1263	1282	UGACAGAAGAGAGUGAGCAC	CUGUUCACUUCUUUCUGUCA	Translation	Glycerophosphoryl diester phosphodiesterase domain containing protein.	1
osa-miR156f-5p	Os12t0597650-01	3	-1	1	20	861	880	UGACAGAAGAGAGUGAGCAC	UUGUUCACUUCCUUUUGUCA	Translation	Non-protein coding transcript.	1
osa-miR156f-5p	Os09t0513100-01	3	-1	1	20	1323	1342	UGACAGAAGAGAGUGAGCAC	GUAGUCGCUCUUUUCUGUCA	Cleavage	Similar to Phospholipase A1.	1
osa-miR156f-5p	Os04t0632400-04	3	-1	1	20	937	956	UGACAGAAGAGAGUGAGCAC	GUACACACUUUCUUCUGUCG	Cleavage	Hypothetical gene.	1
osa-miR156f-5p	Os02t0650500-02	3	-1	1	20	507	526	UGACAGAAGAGAGUGAGCAC	CUGCUUUCUCUUUUUUGUUA	Cleavage	Hypothetical conserved gene.	1
osa-miR156f-5p	Os06t0470075-00	3	-1	1	20	1287	1306	UGACAGAAGAGAGUGAGCAC	CUCUUCAUUCUUUUCUGUCG	Cleavage	Hypothetical protein.	1
osa-miR156f-5p	Os02t0650500-01	3	-1	1	20	2004	2023	UGACAGAAGAGAGUGAGCAC	CUGCUUUCUCUUUUUUGUUA	Cleavage	Similar to Protein kinase-like (Protein serine/threonine kinase).	1
osa-miR156f-5p	Os04t0107650-00	3	-1	1	20	1881	1899	UGACAGAAGAGAGUGAGCAC	CUGUUC-CUUUCUUCUGUCA	Cleavage	Similar to Arginine decarboxylase.	1
osa-miR156g-3p	Os05t0481000-02	3	-1	1	22	722	743	GCUCACUUCUCUCUCUGUCAGC	UUUGACAGAGGGAGAAGAGAGG	Cleavage	Similar to ATNSI (NUCLEAR SHUTTLE INTERACTING); N-acetyltransferase.	1
osa-miR156g-3p	Os05t0481000-03	3	-1	1	22	674	695	GCUCACUUCUCUCUCUGUCAGC	UUUGACAGAGGGAGAAGAGAGG	Cleavage	Similar to ATNSI (NUCLEAR SHUTTLE INTERACTING); N-acetyltransferase.	1
osa-miR156g-3p	Os03t0727000-02	3	-1	1	22	817	838	GCUCACUUCUCUCUCUGUCAGC	AUUGAGAGGGAGAGGAGUGAGA	Cleavage	Knotted1-like homeobox protein, Shoot apical meristem maintenance, Embryogenesis	1
osa-miR156g-3p	Os08t0135900-01	3	-1	1	22	1101	1122	GCUCACUUCUCUCUCUGUCAGC	UUUGACAAAGGGAGAAGUGGGA	Cleavage	Similar to Tryptophan synthase beta chain 1 (EC 4.2.1.20) (Orange pericarp 1) (Fragment).	1
osa-miR156g-3p	Os08t0135900-02	3	-1	1	22	585	606	GCUCACUUCUCUCUCUGUCAGC	UUUGACAAAGGGAGAAGUGGGA	Cleavage	Similar to Tryptophan synthase beta-subunit.	1
osa-miR156g-3p	Os08t0135900-03	3	-1	1	22	298	319	GCUCACUUCUCUCUCUGUCAGC	UUUGACAAAGGGAGAAGUGGGA	Cleavage	Similar to Tryptophan synthase beta-subunit.	1
osa-miR156g-3p	Os03t0596400-01	3	-1	1	22	1709	1730	GCUCACUUCUCUCUCUGUCAGC	GGAGACAGAGAGAGGGGUGGCC	Cleavage	Conserved hypothetical protein.	1
osa-miR156g-3p	Os06t0729000-01	3	-1	1	22	1316	1337	GCUCACUUCUCUCUCUGUCAGC	GGAGGCAGAGAGAGGGGUGACC	Cleavage	Phytoene synthase 1 (EC 2.5.1.32).	1
osa-miR156g-3p	Os06t0729000-02	3	-1	1	22	760	781	GCUCACUUCUCUCUCUGUCAGC	GGAGGCAGAGAGAGGGGUGACC	Cleavage	Similar to Phytoene synthase.	1
osa-miR156g-3p	Os06t0729000-03	3	-1	1	22	335	356	GCUCACUUCUCUCUCUGUCAGC	GGAGGCAGAGAGAGGGGUGACC	Cleavage	Similar to Phytoene synthase.	1
osa-miR156g-3p	Os03t0237600-04	3	-1	1	22	255	276	GCUCACUUCUCUCUCUGUCAGC	GGAGAGAGAGAGAGGAGUGGGA	Cleavage	MAP65/ASE1 family protein.	1
osa-miR156g-3p	Os03t0237600-02	3	-1	1	22	256	277	GCUCACUUCUCUCUCUGUCAGC	GGAGAGAGAGAGAGGAGUGGGA	Cleavage	MAP65/ASE1 family protein.	1
osa-miR156g-3p	Os03t0237600-01	3	-1	1	22	299	320	GCUCACUUCUCUCUCUGUCAGC	GGAGAGAGAGAGAGGAGUGGGA	Cleavage	Similar to ATMAP65-6; microtubule binding.	1
osa-miR156g-3p	Os12t0611000-01	3	-1	1	22	79	100	GCUCACUUCUCUCUCUGUCAGC	AGGGAGAGAGGGAGGAGUGAGA	Cleavage	Similar to Zinc-finger protein Lsd1.	1
osa-miR156g-3p	Os09t0482821-01	3	-1	1	22	2666	2687	GCUCACUUCUCUCUCUGUCAGC	CGGGAGAGAGAGGGGAGUGGGU	Cleavage	Conserved hypothetical protein.	1
osa-miR156g-3p	Os05t0181000-01	3	-1	1	22	150	171	GCUCACUUCUCUCUCUGUCAGC	AGAGAGAGAGAGAGAAGGGAGU	Cleavage	Heat shock protein Hsp70 family protein.	1
osa-miR156g-3p	Os06t0664300-01	3	-1	1	22	304	325	GCUCACUUCUCUCUCUGUCAGC	AGAGAGAGAGAGAGAGGUGAUC	Cleavage	Similar to Vacuolar sorting receptor 6 precursor (AtVSR6) (Epidermal growth factor receptor-like protein 6) (AtELP6) (BP80-like protein d) (AtBP80d).	1
osa-miR156g-3p	Os02t0164300-01	3	-1	1	22	117	138	GCUCACUUCUCUCUCUGUCAGC	AGAGAGAGAGAGAGAGCUGAGC	Cleavage	Similar to beta-1,3-galactosyltransferase sqv-2.	1
osa-miR156g-3p	Os03t0728800-01	3	-1	1	22	297	318	GCUCACUUCUCUCUCUGUCAGC	AGAGGAGGAGAGGGAGGUGAGC	Cleavage	Similar to RNA helicase (Fragment).	1
osa-miR156g-3p	Os07t0666900-02	3	-1	1	22	7	28	GCUCACUUCUCUCUCUGUCAGC	AGAGAGAGAGAGAGAAGAGAGU	Cleavage	Similar to Sodium/hydrogen exchanger.	1
osa-miR156g-3p	Os05t0454200-01	3	-1	1	22	279	300	GCUCACUUCUCUCUCUGUCAGC	GGAGGAGGAGAGGGAGGUGAGC	Cleavage	Similar to Pollen-specific kinase partner protein.	1
osa-miR156g-3p	Os03t0748700-01	3	-1	1	22	75	96	GCUCACUUCUCUCUCUGUCAGC	AGAGAGAGAGAGAGAGGAGAGC	Cleavage	Iron hydrogenase domain containing protein.	1
osa-miR156g-3p	Os05t0464100-01	3	-1	1	22	94	115	GCUCACUUCUCUCUCUGUCAGC	CUCGCCGGAGAGAGAAGGGAGC	Cleavage	MCM family protein.	1
osa-miR156g-3p	Os01t0243450-00	3	-1	1	22	1004	1025	GCUCACUUCUCUCUCUGUCAGC	AGAGAGAGAGAGAGAGGUAAGC	Cleavage	Non-protein coding transcript.	1
osa-miR156g-3p	Os04t0648900-01	3	-1	1	22	69	90	GCUCACUUCUCUCUCUGUCAGC	AGAGAGAGAGAGAGAAGAGGGC	Cleavage	Similar to Dehydration responsive element binding protein 2F (DREB2F protein).	1
osa-miR156g-3p	Os04t0648900-02	3	-1	1	22	37	58	GCUCACUUCUCUCUCUGUCAGC	AGAGAGAGAGAGAGAAGAGGGC	Cleavage	Similar to Dehydration responsive element binding protein 2F (DREB2F protein).	1
osa-miR156g-3p	Os07t0601000-01	3	-1	1	22	12	33	GCUCACUUCUCUCUCUGUCAGC	AGAGAGAGAGAGAGAGAUGAGC	Cleavage	Similar to NADPH HC toxin reductase (Fragment).	1
osa-miR156g-3p	Os02t0538550-00	3	-1	1	22	699	720	GCUCACUUCUCUCUCUGUCAGC	AGAGAGAGAGAGAGGAGUAAGC	Cleavage	Conserved hypothetical protein.	1
osa-miR156g-3p	Os01t0622066-00	3	-1	1	22	507	528	GCUCACUUCUCUCUCUGUCAGC	CGAGGCUGAGGGAGAGGUGGGC	Cleavage	Conserved hypothetical protein.	1
osa-miR156g-5p	Os01t0187200-01	3	-1	1	20	663	683	UGACAGA-AGAGAGUGAGCAC	GUGCUCACUCUCUAUCUGUCA	Cleavage	Non-protein coding transcript.	1
osa-miR156g-5p	Os02t0161500-00	3	-1	1	20	1636	1655	UGACAGAAGAGAGUGAGCAC	AGGCUUGCUUUCUUCUGUCG	Cleavage	Leucine-rich repeat domain containing protein.	1
osa-miR156g-5p	Os03t0783700-00	3	-1	1	20	801	820	UGACAGAAGAGAGUGAGCAC	AUGUUUGCUCUCUUUUGUUG	Cleavage	Similar to AP-1 complex subunit sigma-2.	1
osa-miR156g-5p	Os09t0339800-00	3	-1	1	20	1263	1282	UGACAGAAGAGAGUGAGCAC	CUGUUCACUUCUUUCUGUCA	Translation	Glycerophosphoryl diester phosphodiesterase domain containing protein.	1
osa-miR156g-5p	Os12t0597650-01	3	-1	1	20	861	880	UGACAGAAGAGAGUGAGCAC	UUGUUCACUUCCUUUUGUCA	Translation	Non-protein coding transcript.	1
osa-miR156g-5p	Os09t0513100-01	3	-1	1	20	1323	1342	UGACAGAAGAGAGUGAGCAC	GUAGUCGCUCUUUUCUGUCA	Cleavage	Similar to Phospholipase A1.	1
osa-miR156g-5p	Os04t0632400-04	3	-1	1	20	937	956	UGACAGAAGAGAGUGAGCAC	GUACACACUUUCUUCUGUCG	Cleavage	Hypothetical gene.	1
osa-miR156g-5p	Os02t0650500-02	3	-1	1	20	507	526	UGACAGAAGAGAGUGAGCAC	CUGCUUUCUCUUUUUUGUUA	Cleavage	Hypothetical conserved gene.	1
osa-miR156g-5p	Os06t0470075-00	3	-1	1	20	1287	1306	UGACAGAAGAGAGUGAGCAC	CUCUUCAUUCUUUUCUGUCG	Cleavage	Hypothetical protein.	1
osa-miR156g-5p	Os02t0650500-01	3	-1	1	20	2004	2023	UGACAGAAGAGAGUGAGCAC	CUGCUUUCUCUUUUUUGUUA	Cleavage	Similar to Protein kinase-like (Protein serine/threonine kinase).	1
osa-miR156g-5p	Os04t0107650-00	3	-1	1	20	1881	1899	UGACAGAAGAGAGUGAGCAC	CUGUUC-CUUUCUUCUGUCA	Cleavage	Similar to Arginine decarboxylase.	1
osa-miR156j-3p	Os02t0149600-01	3	-1	1	22	356	377	GCUCGCUCCUCUUUCUGUCAGC	CGUGGCGGGAGGAGGAGCGAGA	Cleavage	Zinc finger, C2H2-like domain containing protein.	1
osa-miR156j-3p	Os01t0706700-01	3	-1	1	22	131	152	GCUCGCUCCUCUUUCUGUCAGC	GAUGAGGGAAGGGGGAGCGGGC	Cleavage	Protein of unknown function DUF590 family protein.	1
osa-miR156j-3p	Os02t0488600-01	3	-1	1	22	76	97	GCUCGCUCCUCUUUCUGUCAGC	GCGGAGAGGAGGAGGAGUGGGC	Cleavage	Armadillo-like helical domain containing protein.	1
osa-miR156j-3p	Os03t0752700-01	3	-1	1	22	1827	1848	GCUCGCUCCUCUUUCUGUCAGC	GGGCACAGGAGGAGGAGUGGGC	Cleavage	Heat shock protein DnaJ, N-terminal domain containing protein.	1
osa-miR156j-3p	Os01t0127700-01	3	-1	1	22	2212	2233	GCUCGCUCCUCUUUCUGUCAGC	CUAGACAGAAAGAAGAGCGUGC	Cleavage	Conserved hypothetical protein.	1
osa-miR156j-3p	Os02t0326100-01	3	-1	1	22	782	803	GCUCGCUCCUCUUUCUGUCAGC	GGCGGCGGAAAGAGGAGAGGGC	Cleavage	Hypothetical gene.	1
osa-miR156j-3p	Os08t0519600-02	3	-1	1	22	195	216	GCUCGCUCCUCUUUCUGUCAGC	GAAGACAAAAAGGGGAGUGAGG	Cleavage	Similar to predicted protein.	1
osa-miR156j-3p	Os05t0372800-01	3	-1	1	22	11	32	GCUCGCUCCUCUUUCUGUCAGC	AAACAAAGAAAGAGGAGCGAGA	Cleavage	Cyclin-like F-box domain containing protein.	1
osa-miR156j-3p	Os08t0519600-01	3	-1	1	22	264	285	GCUCGCUCCUCUUUCUGUCAGC	GAAGACAAAAAGGGGAGUGAGG	Cleavage	Protein of unknown function DUF1666 family protein.	1
osa-miR156j-3p	Os08t0180300-03	3	-1	1	22	2768	2788	GCUCGCUCCUCUUUCUGUCAGC	UUUUACA-AAAGAGGAGCGAGC	Cleavage	DEAD-like helicase, N-terminal domain containing protein.	1
osa-miR156j-3p	Os08t0180300-01	3	-1	1	22	2442	2462	GCUCGCUCCUCUUUCUGUCAGC	UUUUACA-AAAGAGGAGCGAGC	Cleavage	DEAD-like helicase, N-terminal domain containing protein.	1
osa-miR156j-3p	Os03t0122600-01	3	-1	1	22	55	76	GCUCGCUCCUCUUUCUGUCAGC	UCGGGGAGAAAGAAGAGCGAGC	Cleavage	MIKC-type MADS-box protein, Flowering time, Short-day/long-day promotion	1
osa-miR156j-3p	Os07t0163066-00	3	-1	1	22	1641	1662	GCUCGCUCCUCUUUCUGUCAGC	GAGGAGAGGGGGAGGAGCGGGC	Cleavage	Hypothetical protein.	1
osa-miR156j-5p	Os01t0187200-01	3	-1	1	20	663	683	UGACAGA-AGAGAGUGAGCAC	GUGCUCACUCUCUAUCUGUCA	Cleavage	Non-protein coding transcript.	1
osa-miR156j-5p	Os06t0674000-01	3	-1	1	20	3605	3624	UGACAGAAGAGAGUGAGCAC	GCGCUCGCUCUCUUCUAUCA	Cleavage	Conserved hypothetical protein.	1
osa-miR156j-5p	Os02t0161500-00	3	-1	1	20	1636	1655	UGACAGAAGAGAGUGAGCAC	AGGCUUGCUUUCUUCUGUCG	Cleavage	Leucine-rich repeat domain containing protein.	1
osa-miR156j-5p	Os03t0783700-00	3	-1	1	20	801	820	UGACAGAAGAGAGUGAGCAC	AUGUUUGCUCUCUUUUGUUG	Cleavage	Similar to AP-1 complex subunit sigma-2.	1
osa-miR156j-5p	Os09t0339800-00	3	-1	1	20	1263	1282	UGACAGAAGAGAGUGAGCAC	CUGUUCACUUCUUUCUGUCA	Translation	Glycerophosphoryl diester phosphodiesterase domain containing protein.	1
osa-miR156j-5p	Os12t0597650-01	3	-1	1	20	861	880	UGACAGAAGAGAGUGAGCAC	UUGUUCACUUCCUUUUGUCA	Translation	Non-protein coding transcript.	1
osa-miR156j-5p	Os09t0513100-01	3	-1	1	20	1323	1342	UGACAGAAGAGAGUGAGCAC	GUAGUCGCUCUUUUCUGUCA	Cleavage	Similar to Phospholipase A1.	1
osa-miR156j-5p	Os04t0632400-04	3	-1	1	20	937	956	UGACAGAAGAGAGUGAGCAC	GUACACACUUUCUUCUGUCG	Cleavage	Hypothetical gene.	1
osa-miR156j-5p	Os02t0650500-02	3	-1	1	20	507	526	UGACAGAAGAGAGUGAGCAC	CUGCUUUCUCUUUUUUGUUA	Cleavage	Hypothetical conserved gene.	1
osa-miR156j-5p	Os06t0470075-00	3	-1	1	20	1287	1306	UGACAGAAGAGAGUGAGCAC	CUCUUCAUUCUUUUCUGUCG	Cleavage	Hypothetical protein.	1
osa-miR156j-5p	Os02t0650500-01	3	-1	1	20	2004	2023	UGACAGAAGAGAGUGAGCAC	CUGCUUUCUCUUUUUUGUUA	Cleavage	Similar to Protein kinase-like (Protein serine/threonine kinase).	1
osa-miR156j-5p	Os04t0107650-00	3	-1	1	20	1881	1899	UGACAGAAGAGAGUGAGCAC	CUGUUC-CUUUCUUCUGUCA	Cleavage	Similar to Arginine decarboxylase.	1
osa-miR156l-3p	Os01t0121950-00	3	-1	1	22	193	213	GCUCACUUCUCUUUCUGUCAGC	GUUGA-GGAAGGAGAAGUGAGC	Cleavage	Hypothetical conserved gene.	1
osa-miR156l-3p	Os02t0488600-01	3	-1	1	22	76	97	GCUCACUUCUCUUUCUGUCAGC	GCGGAGAGGAGGAGGAGUGGGC	Cleavage	Armadillo-like helical domain containing protein.	1
osa-miR156l-3p	Os09t0564200-01	3	-1	1	22	641	662	GCUCACUUCUCUUUCUGUCAGC	GAUGAGAGAAAGAGGAGGGAGC	Cleavage	Hypothetical conserved gene.	1
osa-miR156l-3p	Os03t0752700-01	3	-1	1	22	1827	1848	GCUCACUUCUCUUUCUGUCAGC	GGGCACAGGAGGAGGAGUGGGC	Cleavage	Heat shock protein DnaJ, N-terminal domain containing protein.	1
osa-miR156l-3p	Os07t0653300-01	3	-1	1	22	333	354	GCUCACUUCUCUUUCUGUCAGC	AGCCGCAGAAAGAGAAGGGAGC	Cleavage	Hypothetical gene.	1
osa-miR156l-3p	Os08t0542700-01	3	-1	1	22	93	114	GCUCACUUCUCUUUCUGUCAGC	GGAGAUAGAGAGAGAAGAGGGC	Cleavage	Ankyrin repeat containing protein.	1
osa-miR156l-3p	Os08t0519600-02	3	-1	1	22	195	216	GCUCACUUCUCUUUCUGUCAGC	GAAGACAAAAAGGGGAGUGAGG	Cleavage	Similar to predicted protein.	1
osa-miR156l-3p	Os06t0567666-01	3	-1	1	22	1318	1339	GCUCACUUCUCUUUCUGUCAGC	CCAAACAAAGAGAGAAGUGGGC	Cleavage	Hypothetical gene.	1
osa-miR156l-3p	Os06t0494250-00	3	-1	1	22	493	514	GCUCACUUCUCUUUCUGUCAGC	AUGCAAAGGAAGGGAAGUGAGC	Cleavage	Hypothetical protein.	1
osa-miR156l-3p	Os03t0111600-01	3	-1	1	22	1610	1631	GCUCACUUCUCUUUCUGUCAGC	GGAGAGAGGAGGAGAAGUGAGA	Cleavage	Protein of unknown function DUF1618 domain containing protein.	1
osa-miR156l-3p	Os08t0519600-01	3	-1	1	22	264	285	GCUCACUUCUCUUUCUGUCAGC	GAAGACAAAAAGGGGAGUGAGG	Cleavage	Protein of unknown function DUF1666 family protein.	1
osa-miR156l-3p	Os02t0517531-01	3	-1	1	22	3721	3742	GCUCACUUCUCUUUCUGUCAGC	AGAGAGAGAAAGAGAGGAGAGC	Cleavage	Nucleotide-binding, alpha-beta plait domain containing protein.	1
osa-miR156l-3p	Os04t0467100-01	3	-1	1	22	206	227	GCUCACUUCUCUUUCUGUCAGC	AGAGAAAGAGAGAGAAGUGAAC	Cleavage	Similar to OSIGBa0115M15.9 protein.	1
osa-miR156l-3p	Os02t0778800-00	3	-1	1	22	804	825	GCUCACUUCUCUUUCUGUCAGC	AGAGAGAGGAAGAGAAGGGAGC	Cleavage	Hypothetical protein.	1
osa-miR156l-5p	Os12t0456700-01	3	-1	1	21	335	355	CGACAGAAGAGAGUGAGCAUA	UUAGCUCACUUGCUUCUGUCG	Translation	PLC-like phosphodiesterase, TIM beta/alpha-barrel domain domain containing protein.	1
osa-miR156l-5p	Os05t0156200-01	3	-1	1	21	514	534	CGACAGAAGAGAGUGAGCAUA	GCUGCUCACUCUCGUCGGUCG	Cleavage	Conserved hypothetical protein.	1
osa-miR156l-5p	Os05t0456800-01	3	-1	1	21	976	996	CGACAGAAGAGAGUGAGCAUA	GUUGCUUAAUUUCUUCUGUUG	Cleavage	Hypothetical gene.	1
osa-miR159f	Os01t0680900-02	3	-1	1	21	469	489	CUUGGAUUGAAGGGAGCUCUA	GAGGGCUUCCUCCAGUCCAAG	Translation	Cytochrome b561/ferric reductase transmembrane domain containing protein.	1
osa-miR159f	Os01t0680900-01	3	-1	1	21	582	602	CUUGGAUUGAAGGGAGCUCUA	GAGGGCUUCCUCCAGUCCAAG	Translation	Similar to Dopamine beta-monooxygenase.	1
osa-miR159f	Os06t0679400-01	3	-1	1	21	1068	1088	CUUGGAUUGAAGGGAGCUCUA	GCGAGCUCCCUUCGAACCAAU	Cleavage	Similar to Myb-related protein Pp2.	1
osa-miR159f	Os05t0352750-00	3	-1	1	21	1521	1541	CUUGGAUUGAAGGGAGCUCUA	GCGGUUUUUCUUCAAUCCAAG	Cleavage	Zinc finger, RING-type domain containing protein.	1
osa-miR159f	Os09t0570900-01	3	-1	1	21	158	178	CUUGGAUUGAAGGGAGCUCUA	GCGAGCGUCCUCCAAUCCAAG	Translation	Amino acid-binding ACT domain containing protein.	1
osa-miR159f	Os05t0492100-01	3	-1	1	21	1824	1844	CUUGGAUUGAAGGGAGCUCUA	GCGUGCUCUCUUAAAUCCAAG	Cleavage	Hypothetical protein.	1
osa-miR160a-3p	Os02t0724100-01	3	-1	1	21	780	800	GCGUGCAAGGAGCCAAGCAUG	CGAGCUUGGAUUCUUGCACGC	Cleavage	Conserved hypothetical protein.	1
osa-miR160a-3p	Os08t0549200-02	3	-1	1	21	2149	2169	GCGUGCAAGGAGCCAAGCAUG	CAUGCUCAGCUCCUUGUAUGC	Cleavage	Similar to Beta-galactosidase.	1
osa-miR160a-3p	Os08t0549200-01	3	-1	1	21	2772	2792	GCGUGCAAGGAGCCAAGCAUG	CAUGCUCAGCUCCUUGUAUGC	Cleavage	Glycoside hydrolase, family 35 protein.	1
osa-miR160a-3p	Os07t0557400-01	3	-1	1	21	12	32	GCGUGCAAGGAGCCAAGCAUG	AAUCCUUGGCUCCUUGCAUCC	Cleavage	Delayed-early response protein/equilibrative nucleoside transporter family protein.	1
osa-miR160a-3p	Os03t0323100-01	3	-1	1	21	948	968	GCGUGCAAGGAGCCAAGCAUG	ACUGUUUGGCUGUUUGCAUGC	Translation	Conserved hypothetical protein.	1
osa-miR160a-3p	Os03t0607800-01	3	-1	1	21	181	201	GCGUGCAAGGAGCCAAGCAUG	GGGGGUUGGCUUCUUGCGCGC	Cleavage	Conserved hypothetical protein.	1
osa-miR160a-5p	Os07t0496300-01	3	-1	1	21	890	910	UGCCUGGCUCCCUGUAUGCCA	ACGCGGACAGGGUGCCAGGCA	Cleavage	MULE transposase, conserved domain domain containing protein.	1
osa-miR160a-5p	Os09t0123200-01	3	-1	1	21	373	393	UGCCUGGCUCCCUGUAUGCCA	GCGAGUACGGGGAGCCGGGUA	Cleavage	Similar to Flowering time control protein isoform OsFCA-1.	1
osa-miR160a-5p	Os10t0522000-01	3	-1	1	21	390	410	UGCCUGGCUCCCUGUAUGCCA	AUGCAUGGAGGGAGCUGGGCG	Cleavage	Similar to Methyltransferase family protein, expressed.	1
osa-miR160b-3p	Os02t0724100-01	3	-1	1	21	780	800	GCGUGCAAGGAGCCAAGCAUG	CGAGCUUGGAUUCUUGCACGC	Cleavage	Conserved hypothetical protein.	1
osa-miR160b-3p	Os08t0549200-02	3	-1	1	21	2149	2169	GCGUGCAAGGAGCCAAGCAUG	CAUGCUCAGCUCCUUGUAUGC	Cleavage	Similar to Beta-galactosidase.	1
osa-miR160b-3p	Os08t0549200-01	3	-1	1	21	2772	2792	GCGUGCAAGGAGCCAAGCAUG	CAUGCUCAGCUCCUUGUAUGC	Cleavage	Glycoside hydrolase, family 35 protein.	1
osa-miR160b-3p	Os07t0557400-01	3	-1	1	21	12	32	GCGUGCAAGGAGCCAAGCAUG	AAUCCUUGGCUCCUUGCAUCC	Cleavage	Delayed-early response protein/equilibrative nucleoside transporter family protein.	1
osa-miR160b-3p	Os03t0323100-01	3	-1	1	21	948	968	GCGUGCAAGGAGCCAAGCAUG	ACUGUUUGGCUGUUUGCAUGC	Translation	Conserved hypothetical protein.	1
osa-miR160b-3p	Os03t0607800-01	3	-1	1	21	181	201	GCGUGCAAGGAGCCAAGCAUG	GGGGGUUGGCUUCUUGCGCGC	Cleavage	Conserved hypothetical protein.	1
osa-miR160b-5p	Os07t0496300-01	3	-1	1	21	890	910	UGCCUGGCUCCCUGUAUGCCA	ACGCGGACAGGGUGCCAGGCA	Cleavage	MULE transposase, conserved domain domain containing protein.	1
osa-miR160b-5p	Os09t0123200-01	3	-1	1	21	373	393	UGCCUGGCUCCCUGUAUGCCA	GCGAGUACGGGGAGCCGGGUA	Cleavage	Similar to Flowering time control protein isoform OsFCA-1.	1
osa-miR160b-5p	Os10t0522000-01	3	-1	1	21	390	410	UGCCUGGCUCCCUGUAUGCCA	AUGCAUGGAGGGAGCUGGGCG	Cleavage	Similar to Methyltransferase family protein, expressed.	1
osa-miR160c-3p	Os03t0246800-01	3	-1	1	21	637	657	GCGUGCACGGAGCCAAGCAUA	CCUGCUUCGCGCCGUGCGCGC	Translation	Similar to Guanine nucleotide-exchange protein GEP2.	1
osa-miR160c-3p	Os03t0246800-02	3	-1	1	21	473	493	GCGUGCACGGAGCCAAGCAUA	CCUGCUUCGCGCCGUGCGCGC	Translation	Similar to Guanine nucleotide-exchange protein GEP2.	1
osa-miR160c-3p	Os03t0246800-03	3	-1	1	21	473	493	GCGUGCACGGAGCCAAGCAUA	CCUGCUUCGCGCCGUGCGCGC	Translation	Similar to Guanine nucleotide-exchange protein GEP2.	1
osa-miR160c-5p	Os07t0496300-01	3	-1	1	21	890	910	UGCCUGGCUCCCUGUAUGCCA	ACGCGGACAGGGUGCCAGGCA	Cleavage	MULE transposase, conserved domain domain containing protein.	1
osa-miR160c-5p	Os09t0123200-01	3	-1	1	21	373	393	UGCCUGGCUCCCUGUAUGCCA	GCGAGUACGGGGAGCCGGGUA	Cleavage	Similar to Flowering time control protein isoform OsFCA-1.	1
osa-miR160c-5p	Os10t0522000-01	3	-1	1	21	390	410	UGCCUGGCUCCCUGUAUGCCA	AUGCAUGGAGGGAGCUGGGCG	Cleavage	Similar to Methyltransferase family protein, expressed.	1
osa-miR160d-3p	Os07t0562950-00	3	-1	1	21	1032	1052	GCGUGCGAGGAGCCAAGCAUG	GAUGCUUGGUUUCUUGCAUGG	Cleavage	Non-protein coding transcript.	1
osa-miR160d-3p	Os02t0804000-02	3	-1	1	21	496	516	GCGUGCGAGGAGCCAAGCAUG	CAUGUAGGGCUCCUCGCAUGC	Cleavage	Non-protein coding transcript.	1
osa-miR160d-3p	Os01t0801500-01	3	-1	1	21	546	566	GCGUGCGAGGAGCCAAGCAUG	GGUGCUGGGCUCCUCGUACCC	Cleavage	Beta-1,3-glucanase precursor.	1
osa-miR160d-3p	Os09t0356300-01	3	-1	1	21	13	33	GCGUGCGAGGAGCCAAGCAUG	CCUCUUUGGCUCCUCGCCCGC	Cleavage	Hypothetical conserved gene.	1
osa-miR160d-3p	Os02t0733800-01	3	-1	1	21	59	79	GCGUGCGAGGAGCCAAGCAUG	ACUGCUCUGCUCUUCGCGCGC	Cleavage	SET domain containing protein.	1
osa-miR160d-5p	Os07t0496300-01	3	-1	1	21	890	910	UGCCUGGCUCCCUGUAUGCCA	ACGCGGACAGGGUGCCAGGCA	Cleavage	MULE transposase, conserved domain domain containing protein.	1
osa-miR160d-5p	Os09t0123200-01	3	-1	1	21	373	393	UGCCUGGCUCCCUGUAUGCCA	GCGAGUACGGGGAGCCGGGUA	Cleavage	Similar to Flowering time control protein isoform OsFCA-1.	1
osa-miR160d-5p	Os10t0522000-01	3	-1	1	21	390	410	UGCCUGGCUCCCUGUAUGCCA	AUGCAUGGAGGGAGCUGGGCG	Cleavage	Similar to Methyltransferase family protein, expressed.	1
osa-miR160f-3p	Os06t0661733-00	3	-1	1	21	375	395	GCAUUGAGGGAGUCAUGCAGG	UUUGCAUGGUUACCUCAAUGU	Translation	Hypothetical protein.	1
osa-miR160f-3p	Os08t0494200-01	3	-1	1	21	190	210	GCAUUGAGGGAGUCAUGCAGG	GCUGCCUGGCUCCCUGAAUGC	Cleavage	Conserved hypothetical protein.	1
osa-miR160f-3p	Os12t0574500-01	3	-1	1	21	109	129	GCAUUGAGGGAGUCAUGCAGG	GUUGGAUGACUCUCUUGAUGU	Cleavage	Hypothetical protein.	1
osa-miR160f-3p	Os08t0124000-01	3	-1	1	21	1656	1676	GCAUUGAGGGAGUCAUGCAGG	GUUGGAUGAGUCCUUCAAUGC	Cleavage	Similar to Resistance protein candidate (Fragment).	1
osa-miR160f-3p	Os08t0124000-02	3	-1	1	21	1647	1667	GCAUUGAGGGAGUCAUGCAGG	GUUGGAUGAGUCCUUCAAUGC	Cleavage	Hypothetical conserved gene.	1
osa-miR160f-3p	Os11t0462100-02	3	-1	1	21	885	905	GCAUUGAGGGAGUCAUGCAGG	GAUGCAGGGCUCCCUCCAUGC	Cleavage	Glycoside hydrolase, family 18 protein.	1
osa-miR160f-3p	Os04t0510200-01	3	-1	1	21	1375	1395	GCAUUGAGGGAGUCAUGCAGG	GGUGCAUUACUUCCCCAAUGC	Cleavage	Similar to STYLOSA protein.	1
osa-miR160f-3p	Os11t0462100-01	3	-1	1	21	932	952	GCAUUGAGGGAGUCAUGCAGG	GAUGCAGGGCUCCCUCCAUGC	Cleavage	Glycoside hydrolase, family 18 protein.	1
osa-miR160f-3p	Os06t0572350-00	3	-1	1	21	626	646	GCAUUGAGGGAGUCAUGCAGG	AGUACAUUGCUCCCUCAAUGU	Cleavage	Hypothetical protein.	1
osa-miR160f-5p	Os08t0494200-01	3	-1	1	21	251	271	UGCCUGGCUCCCUGAAUGCCA	UGGCAUUGAGGGAGUCAUGCA	Cleavage	Conserved hypothetical protein.	1
osa-miR160f-5p	Os06t0703800-01	3	-1	1	21	881	901	UGCCUGGCUCCCUGAAUGCCA	UUGUAUUCAGGUAGCCAGGCC	Translation	Activator of Hsp90 ATPase, N-terminal domain containing protein.	1
osa-miR164e	Os10t0571100-01	3	-1	1	21	1187	1207	UGGAGAAGCAGGGCACGUGAG	UUUGUGUGCCAUGCUUCUCCA	Translation	Protein of unknown function DUF498 domain containing protein.	1
osa-miR164e	Os10t0133133-00	3	-1	1	21	1292	1312	UGGAGAAGCAGGGCACGUGAG	CUCACCUCCCCUGCUUCUUUA	Cleavage	Non-protein coding transcript.	1
osa-miR164e	Os07t0481000-03	3	-1	1	20	1	20	UGGAGAAGCAGGGCACGUGA	GUAUGUGUUCUGUUUUUCCA	Cleavage	Hypothetical gene.	1
osa-miR164e	Os10t0360100-02	3	-1	1	21	1071	1091	UGGAGAAGCAGGGCACGUGAG	AGCAUGUGCUCUGCUUCUGUA	Cleavage	Conserved hypothetical protein.	1
osa-miR164e	Os06t0710700-01	3	-1	1	21	786	806	UGGAGAAGCAGGGCACGUGAG	UGCGCGUGCCCUUCUUCUUCG	Cleavage	Similar to Benzoyl coenzyme A: benzyl alcohol benzoyl transferase (Benzoyl- CoA:benzyl alcohol/phenylethanol benzoyltransferase).	1
osa-miR164e	Os06t0590800-00	3	-1	1	21	496	516	UGGAGAAGCAGGGCACGUGAG	ACGGCAUGUCCUGCUUCUCCA	Cleavage	Hypothetical conserved gene.	1
osa-miR164e	Os11t0673100-01	3	-1	1	21	245	265	UGGAGAAGCAGGGCACGUGAG	CGCACGUCCUCUGCUUCGCCA	Cleavage	Conserved hypothetical protein.	1
osa-miR164e	Os03t0573500-00	3	-1	1	21	1326	1346	UGGAGAAGCAGGGCACGUGAG	UGCACGGGCUCUGUUUUUCCG	Cleavage	Disease resistance protein domain containing protein.	1
osa-miR164e	Os01t0329800-01	3	-1	1	21	1448	1468	UGGAGAAGCAGGGCACGUGAG	ACCAAGUGCCCUGUUUUUCUG	Cleavage	YT521-B-like protein family protein.	1
osa-miR164e	Os04t0441900-02	3	-1	1	21	1431	1451	UGGAGAAGCAGGGCACGUGAG	UCCUUGUGUUCUGUUUCUCCA	Cleavage	Similar to transmembrane CLPTM1 family protein.	1
osa-miR164e	Os04t0441900-01	3	-1	1	21	1390	1410	UGGAGAAGCAGGGCACGUGAG	UCCUUGUGUUCUGUUUCUCCA	Cleavage	Cleft lip and palate transmembrane 1 family protein.	1
osa-miR164e	Os12t0480000-01	3	-1	1	21	1026	1046	UGGAGAAGCAGGGCACGUGAG	UCUACGUCUUCUGCUUCUCUA	Cleavage	Zinc finger, DHHC-type domain containing protein.	1
osa-miR164e	Os04t0441900-03	3	-1	1	21	733	753	UGGAGAAGCAGGGCACGUGAG	UCCUUGUGUUCUGUUUCUCCA	Cleavage	Similar to predicted protein.	1
osa-miR164e	Os03t0163000-01	3	-1	1	21	400	420	UGGAGAAGCAGGGCACGUGAG	UCCGGGUGACCUGCUUCUCCA	Cleavage	Hypothetical conserved gene.	1
osa-miR164e	Os06t0699301-00	3	-1	1	21	334	354	UGGAGAAGCAGGGCACGUGAG	UGCACGCGCCUUGCUUUUUCG	Cleavage	Hypothetical conserved gene.	1
osa-miR164e	Os02t0154600-01	3	-1	1	21	3372	3391	UGGAGAAGCAGGGCACGUGAG	AUCAC-UACCCUGCUUCUCCA	Cleavage	Domain of unknown function DUF250 domain containing protein.	1
osa-miR164e	Os08t0250900-01	3	-1	1	21	52	72	UGGAGAAGCAGGGCACGUGAG	CGCUCGAGCUCUGCUUCUCCG	Cleavage	Conserved hypothetical protein.	1
osa-miR166a-3p	Os04t0298501-00	3	-1	1	21	1497	1517	UCGGACCAGGCUUCAUUCCCC	AGGGGAUGAAGCCUGGUCCCU	Cleavage	Conserved hypothetical protein.	1
osa-miR166a-3p	Os02t0676400-00	3	-1	1	21	177	197	UCGGACCAGGCUUCAUUCCCC	GGUGAAGGAAGCCUGGUCCGU	Cleavage	Multi antimicrobial extrusion protein MatE family protein.	1
osa-miR166a-3p	Os04t0571600-01	3	-1	1	21	400	420	UCGGACCAGGCUUCAUUCCCC	GGUGAACGAAGCCUGGUCCGU	Cleavage	Multi antimicrobial extrusion protein MatE family protein.	1
osa-miR166a-3p	Os07t0581366-00	3	-1	1	21	1692	1712	UCGGACCAGGCUUCAUUCCCC	UGGAAAUGGAGCCUGGGCCGA	Cleavage	Zinc finger, C2H2 domain containing protein.	1
osa-miR166a-3p	Os05t0417100-01	3	-1	1	21	1127	1147	UCGGACCAGGCUUCAUUCCCC	UUGGGAUGAAGCCUGAUUUGA	Cleavage	Peptidase S1C, HrtA/DegP2/Q/S family protein.	1
osa-miR166a-5p	Os04t0278550-00	3	-1	1	21	419	439	GGAAUGUUGUCUGGUUCAAGG	CCUUGAAUCAUAUAAUAUUCC	Translation	Hypothetical protein.	1
osa-miR166a-5p	Os03t0815332-00	3	-1	1	21	285	305	GGAAUGUUGUCUGGUUCAAGG	CUUUGAAUCGGAUAACGUUUU	Cleavage	Conserved hypothetical protein.	1
osa-miR166a-5p	Os07t0439000-01	3	-1	1	21	2445	2465	GGAAUGUUGUCUGGUUCAAGG	UUAUGAAUCAGAUAACAUUUU	Cleavage	Hypothetical conserved gene.	1
osa-miR166a-5p	Os04t0378575-00	3	-1	1	21	594	614	GGAAUGUUGUCUGGUUCAAGG	GAUUGAACAAGACAACGUUCA	Cleavage	Similar to NBS-LRR protein (Fragment).	1
osa-miR166a-5p	Os06t0102700-01	3	-1	1	21	1917	1937	GGAAUGUUGUCUGGUUCAAGG	GCAUGAAGCAGACAACAUUCA	Cleavage	Similar to predicted protein.	1
osa-miR166a-5p	Os01t0773100-02	3	-1	1	21	1764	1784	GGAAUGUUGUCUGGUUCAAGG	GAUUGAAGCAGACAACAUCUC	Cleavage	Similar to F20D22.3 protein.	1
osa-miR166a-5p	Os01t0773100-01	3	-1	1	21	1813	1833	GGAAUGUUGUCUGGUUCAAGG	GAUUGAAGCAGACAACAUCUC	Cleavage	Similar to F20D22.3 protein.	1
osa-miR166a-5p	Os06t0524500-01	3	-1	1	21	1188	1208	GGAAUGUUGUCUGGUUCAAGG	GGUUAAAUCAGACAAUAUUUU	Cleavage	Conserved hypothetical protein.	1
osa-miR166b-3p	Os04t0298501-00	3	-1	1	21	1497	1517	UCGGACCAGGCUUCAUUCCCC	AGGGGAUGAAGCCUGGUCCCU	Cleavage	Conserved hypothetical protein.	1
osa-miR166b-3p	Os02t0676400-00	3	-1	1	21	177	197	UCGGACCAGGCUUCAUUCCCC	GGUGAAGGAAGCCUGGUCCGU	Cleavage	Multi antimicrobial extrusion protein MatE family protein.	1
osa-miR166b-3p	Os04t0571600-01	3	-1	1	21	400	420	UCGGACCAGGCUUCAUUCCCC	GGUGAACGAAGCCUGGUCCGU	Cleavage	Multi antimicrobial extrusion protein MatE family protein.	1
osa-miR166b-3p	Os07t0581366-00	3	-1	1	21	1692	1712	UCGGACCAGGCUUCAUUCCCC	UGGAAAUGGAGCCUGGGCCGA	Cleavage	Zinc finger, C2H2 domain containing protein.	1
osa-miR166b-3p	Os05t0417100-01	3	-1	1	21	1127	1147	UCGGACCAGGCUUCAUUCCCC	UUGGGAUGAAGCCUGAUUUGA	Cleavage	Peptidase S1C, HrtA/DegP2/Q/S family protein.	1
osa-miR166b-5p	Os01t0220900-01	3	-1	1	21	1265	1285	GGAAUGUUGUCUGGCUCGGGG	CCCUGAGCCAUAUAACAUUUC	Translation	Hypothetical conserved gene.	1
osa-miR166b-5p	Os05t0551000-01	3	-1	1	21	806	826	GGAAUGUUGUCUGGCUCGGGG	UUCUGGCCCAGAUAACAUUUC	Cleavage	Zinc finger, RING-type domain containing protein.	1
osa-miR166b-5p	Os02t0769200-01	3	-1	1	21	801	821	GGAAUGUUGUCUGGCUCGGGG	CGCCGCGCCGGGCGACAUUCU	Cleavage	Similar to erwinia induced protein 1.	1
osa-miR166b-5p	Os12t0163200-01	3	-1	1	21	867	887	GGAAUGUUGUCUGGCUCGGGG	UUCCGAAGCAGACAACAUUUU	Cleavage	Uncharacterised protein family UPF0120 domain containing protein.	1
osa-miR166c-3p	Os04t0298501-00	3	-1	1	21	1497	1517	UCGGACCAGGCUUCAUUCCCC	AGGGGAUGAAGCCUGGUCCCU	Cleavage	Conserved hypothetical protein.	1
osa-miR166c-3p	Os02t0676400-00	3	-1	1	21	177	197	UCGGACCAGGCUUCAUUCCCC	GGUGAAGGAAGCCUGGUCCGU	Cleavage	Multi antimicrobial extrusion protein MatE family protein.	1
osa-miR166c-3p	Os04t0571600-01	3	-1	1	21	400	420	UCGGACCAGGCUUCAUUCCCC	GGUGAACGAAGCCUGGUCCGU	Cleavage	Multi antimicrobial extrusion protein MatE family protein.	1
osa-miR166c-3p	Os07t0581366-00	3	-1	1	21	1692	1712	UCGGACCAGGCUUCAUUCCCC	UGGAAAUGGAGCCUGGGCCGA	Cleavage	Zinc finger, C2H2 domain containing protein.	1
osa-miR166c-3p	Os05t0417100-01	3	-1	1	21	1127	1147	UCGGACCAGGCUUCAUUCCCC	UUGGGAUGAAGCCUGAUUUGA	Cleavage	Peptidase S1C, HrtA/DegP2/Q/S family protein.	1
osa-miR166d-3p	Os04t0298501-00	3	-1	1	21	1497	1517	UCGGACCAGGCUUCAUUCCCC	AGGGGAUGAAGCCUGGUCCCU	Cleavage	Conserved hypothetical protein.	1
osa-miR166d-3p	Os02t0676400-00	3	-1	1	21	177	197	UCGGACCAGGCUUCAUUCCCC	GGUGAAGGAAGCCUGGUCCGU	Cleavage	Multi antimicrobial extrusion protein MatE family protein.	1
osa-miR166d-3p	Os04t0571600-01	3	-1	1	21	400	420	UCGGACCAGGCUUCAUUCCCC	GGUGAACGAAGCCUGGUCCGU	Cleavage	Multi antimicrobial extrusion protein MatE family protein.	1
osa-miR166d-3p	Os07t0581366-00	3	-1	1	21	1692	1712	UCGGACCAGGCUUCAUUCCCC	UGGAAAUGGAGCCUGGGCCGA	Cleavage	Zinc finger, C2H2 domain containing protein.	1
osa-miR166d-3p	Os05t0417100-01	3	-1	1	21	1127	1147	UCGGACCAGGCUUCAUUCCCC	UUGGGAUGAAGCCUGAUUUGA	Cleavage	Peptidase S1C, HrtA/DegP2/Q/S family protein.	1
osa-miR166d-5p	Os06t0315450-00	3	-1	1	21	54	74	GGAAUGUUGUCUGGCUCGAGG	GUUUGGACUAGGCAACAUUCC	Cleavage	Non-protein coding transcript.	1
osa-miR166d-5p	Os07t0580200-01	3	-1	1	21	319	339	GGAAUGUUGUCUGGCUCGAGG	CAUCGGCCCGGAUAACGUUCC	Cleavage	Conserved hypothetical protein.	1
osa-miR166d-5p	Os01t0117200-01	3	-1	1	21	1552	1572	GGAAUGUUGUCUGGCUCGAGG	CAUCAAGCCAGACAACAUCCU	Cleavage	Similar to ARK protein (Fragment).	1
osa-miR166d-5p	Os10t0378300-01	3	-1	1	21	736	756	GGAAUGUUGUCUGGCUCGAGG	UGUGGAGUUAGACGACAUUUC	Cleavage	Similar to Truncated copper-binding protein CUTA.	1
osa-miR166d-5p	Os10t0378300-02	3	-1	1	21	708	728	GGAAUGUUGUCUGGCUCGAGG	UGUGGAGUUAGACGACAUUUC	Cleavage	Similar to Protein CutA 1, chloroplastic.	1
osa-miR166d-5p	Os01t0114400-00	3	-1	1	21	405	425	GGAAUGUUGUCUGGCUCGAGG	UAUCAAGCCAGACAACAUCCU	Cleavage	Similar to Receptor-like kinase.	1
osa-miR166d-5p	Os01t0116200-01	3	-1	1	21	1548	1568	GGAAUGUUGUCUGGCUCGAGG	UAUCAAGCCAGACAACAUCCU	Cleavage	Protein kinase, core domain containing protein.	1
osa-miR166e-3p	Os09t0415050-01	3	-1	1	21	2774	2794	UCGAACCAGGCUUCAUUCCCC	GGCGAAUGAGGCCUUGUUCGA	Cleavage	Hypothetical gene.	1
osa-miR166e-3p	Os02t0550600-01	3	-1	1	21	1811	1831	UCGAACCAGGCUUCAUUCCCC	AGGCAAUGAAGCCUGUUUUGA	Cleavage	Plant neutral invertase family protein.	1
osa-miR166e-3p	Os08t0447200-01	3	-1	1	21	1709	1729	UCGAACCAGGCUUCAUUCCCC	UGGCAAUGAAGCCGGGUUUGA	Cleavage	SGT1 family protein.	1
osa-miR166e-3p	Os02t0729300-01	3	-1	1	21	2545	2565	UCGAACCAGGCUUCAUUCCCC	CGGGGAAGAAGCCUGGUCCGA	Cleavage	Zinc finger, CCHC retroviral-type domain containing protein.	1
osa-miR166e-3p	Os03t0651201-01	3	-1	1	21	1245	1265	UCGAACCAGGCUUCAUUCCCC	GAGGAAUGAAGCCUGAUCCGA	Cleavage	Hypothetical protein.	1
osa-miR166e-5p	Os04t0278550-00	3	-1	1	21	419	439	GGAAUGUUGUCUGGUUCAAGG	CCUUGAAUCAUAUAAUAUUCC	Translation	Hypothetical protein.	1
osa-miR166e-5p	Os03t0815332-00	3	-1	1	21	285	305	GGAAUGUUGUCUGGUUCAAGG	CUUUGAAUCGGAUAACGUUUU	Cleavage	Conserved hypothetical protein.	1
osa-miR166e-5p	Os07t0439000-01	3	-1	1	21	2445	2465	GGAAUGUUGUCUGGUUCAAGG	UUAUGAAUCAGAUAACAUUUU	Cleavage	Hypothetical conserved gene.	1
osa-miR166e-5p	Os04t0378575-00	3	-1	1	21	594	614	GGAAUGUUGUCUGGUUCAAGG	GAUUGAACAAGACAACGUUCA	Cleavage	Similar to NBS-LRR protein (Fragment).	1
osa-miR166e-5p	Os01t0773100-02	3	-1	1	21	1764	1784	GGAAUGUUGUCUGGUUCAAGG	GAUUGAAGCAGACAACAUCUC	Cleavage	Similar to F20D22.3 protein.	1
osa-miR166e-5p	Os01t0773100-01	3	-1	1	21	1813	1833	GGAAUGUUGUCUGGUUCAAGG	GAUUGAAGCAGACAACAUCUC	Cleavage	Similar to F20D22.3 protein.	1
osa-miR166e-5p	Os06t0524500-01	3	-1	1	21	1188	1208	GGAAUGUUGUCUGGUUCAAGG	GGUUAAAUCAGACAAUAUUUU	Cleavage	Conserved hypothetical protein.	1
osa-miR166f	Os04t0298501-00	3	-1	1	21	1497	1517	UCGGACCAGGCUUCAUUCCCC	AGGGGAUGAAGCCUGGUCCCU	Cleavage	Conserved hypothetical protein.	1
osa-miR166f	Os02t0676400-00	3	-1	1	21	177	197	UCGGACCAGGCUUCAUUCCCC	GGUGAAGGAAGCCUGGUCCGU	Cleavage	Multi antimicrobial extrusion protein MatE family protein.	1
osa-miR166f	Os04t0571600-01	3	-1	1	21	400	420	UCGGACCAGGCUUCAUUCCCC	GGUGAACGAAGCCUGGUCCGU	Cleavage	Multi antimicrobial extrusion protein MatE family protein.	1
osa-miR166f	Os07t0581366-00	3	-1	1	21	1692	1712	UCGGACCAGGCUUCAUUCCCC	UGGAAAUGGAGCCUGGGCCGA	Cleavage	Zinc finger, C2H2 domain containing protein.	1
osa-miR166f	Os05t0417100-01	3	-1	1	21	1127	1147	UCGGACCAGGCUUCAUUCCCC	UUGGGAUGAAGCCUGAUUUGA	Cleavage	Peptidase S1C, HrtA/DegP2/Q/S family protein.	1
osa-miR166g-3p	Os04t0298501-00	3	-1	1	21	1497	1517	UCGGACCAGGCUUCAUUCCUC	AGGGGAUGAAGCCUGGUCCCU	Cleavage	Conserved hypothetical protein.	1
osa-miR166g-3p	Os02t0676400-00	3	-1	1	21	177	197	UCGGACCAGGCUUCAUUCCUC	GGUGAAGGAAGCCUGGUCCGU	Cleavage	Multi antimicrobial extrusion protein MatE family protein.	1
osa-miR166g-3p	Os04t0571600-01	3	-1	1	21	400	420	UCGGACCAGGCUUCAUUCCUC	GGUGAACGAAGCCUGGUCCGU	Cleavage	Multi antimicrobial extrusion protein MatE family protein.	1
osa-miR166g-3p	Os05t0417100-01	3	-1	1	21	1127	1147	UCGGACCAGGCUUCAUUCCUC	UUGGGAUGAAGCCUGAUUUGA	Cleavage	Peptidase S1C, HrtA/DegP2/Q/S family protein.	1
osa-miR166g-3p	Os07t0581366-00	3	-1	1	21	1692	1712	UCGGACCAGGCUUCAUUCCUC	UGGAAAUGGAGCCUGGGCCGA	Cleavage	Zinc finger, C2H2 domain containing protein.	1
osa-miR166g-5p	Os02t0288400-00	3	-1	1	21	4	24	AAUGGAGGCUGAUCCAAGAUC	UAUCAUGGAUCAGCCACUAUU	Cleavage	Similar to MRP-like ABC transporter.	1
osa-miR166g-5p	Os08t0135800-02	3	-1	1	21	260	280	AAUGGAGGCUGAUCCAAGAUC	CCUUUUGGUUUAGUCUCCAUU	Cleavage	Hypothetical conserved gene.	1
osa-miR166g-5p	Os07t0495900-04	3	-1	1	21	1647	1667	AAUGGAGGCUGAUCCAAGAUC	UUUUUUGGAUCAGCUGUCAUU	Cleavage	Similar to predicted protein.	1
osa-miR166g-5p	Os02t0715200-01	3	-1	1	21	1947	1967	AAUGGAGGCUGAUCCAAGAUC	ACUCUUGGAUUGGUCUUUGUU	Cleavage	NAD(P)-binding domain containing protein.	1
osa-miR166g-5p	Os07t0495900-03	3	-1	1	21	2772	2792	AAUGGAGGCUGAUCCAAGAUC	UUUUUUGGAUCAGCUGUCAUU	Cleavage	Similar to predicted protein.	1
osa-miR166g-5p	Os07t0495900-02	3	-1	1	21	3533	3553	AAUGGAGGCUGAUCCAAGAUC	UUUUUUGGAUCAGCUGUCAUU	Cleavage	Similar to predicted protein.	1
osa-miR166g-5p	Os02t0715200-02	3	-1	1	21	2185	2205	AAUGGAGGCUGAUCCAAGAUC	ACUCUUGGAUUGGUCUUUGUU	Cleavage	Similar to 3-beta hydroxysteroid dehydrogenase/isomerase family protein.	1
osa-miR166g-5p	Os01t0761100-01	3	-1	1	21	2269	2289	AAUGGAGGCUGAUCCAAGAUC	AAGCUUGUAUCAGUCUUCAUU	Cleavage	Tesmin/TSO1-like, CXC domain containing protein.	1
osa-miR166g-5p	Os11t0208600-01	3	-1	1	21	1021	1041	AAUGGAGGCUGAUCCAAGAUC	CUUCUUGAAUUAGUUUUCAUU	Cleavage	Similar to F-box family-8.	1
osa-miR166h-3p	Os04t0298501-00	3	-1	1	21	1497	1517	UCGGACCAGGCUUCAUUCCUC	AGGGGAUGAAGCCUGGUCCCU	Cleavage	Conserved hypothetical protein.	1
osa-miR166h-3p	Os02t0676400-00	3	-1	1	21	177	197	UCGGACCAGGCUUCAUUCCUC	GGUGAAGGAAGCCUGGUCCGU	Cleavage	Multi antimicrobial extrusion protein MatE family protein.	1
osa-miR166h-3p	Os04t0571600-01	3	-1	1	21	400	420	UCGGACCAGGCUUCAUUCCUC	GGUGAACGAAGCCUGGUCCGU	Cleavage	Multi antimicrobial extrusion protein MatE family protein.	1
osa-miR166h-3p	Os05t0417100-01	3	-1	1	21	1127	1147	UCGGACCAGGCUUCAUUCCUC	UUGGGAUGAAGCCUGAUUUGA	Cleavage	Peptidase S1C, HrtA/DegP2/Q/S family protein.	1
osa-miR166h-3p	Os07t0581366-00	3	-1	1	21	1692	1712	UCGGACCAGGCUUCAUUCCUC	UGGAAAUGGAGCCUGGGCCGA	Cleavage	Zinc finger, C2H2 domain containing protein.	1
osa-miR166h-5p	Os01t0621300-01	3	-1	1	21	1401	1421	GGAAUGUUGGCUGGCUCGAGG	GCUCGAGUCAGCCCAUGUUCC	Cleavage	Hypothetical conserved gene.	1
osa-miR166h-5p	Os10t0548700-01	3	-1	1	21	2047	2067	GGAAUGUUGGCUGGCUCGAGG	UCUCAAGCCAGCAAACAUUCU	Cleavage	Serine/threonine protein kinase-related domain containing protein.	1
osa-miR166h-5p	Os10t0548700-02	3	-1	1	21	2260	2280	GGAAUGUUGGCUGGCUCGAGG	UCUCAAGCCAGCAAACAUUCU	Cleavage	Hypothetical conserved gene.	1
osa-miR166h-5p	Os07t0533800-01	3	-1	1	21	454	474	GGAAUGUUGGCUGGCUCGAGG	CGUCGAGCUCGCCGACGUUCC	Cleavage	Peptidase A1 domain containing protein.	1
osa-miR166h-5p	Os07t0208900-02	3	-1	1	21	62	82	GGAAUGUUGGCUGGCUCGAGG	GUUGGAGUUAGCCAGCAUUUC	Cleavage	Similar to transporter-related.	1
osa-miR166h-5p	Os07t0208900-01	3	-1	1	21	408	428	GGAAUGUUGGCUGGCUCGAGG	GUUGGAGUUAGCCAGCAUUUC	Cleavage	Similar to transporter-related.	1
osa-miR166h-5p	Os11t0691650-00	3	-1	1	21	483	503	GGAAUGUUGGCUGGCUCGAGG	UGUCAAGCCAGCCAACAUCCU	Cleavage	Serine/threonine protein kinase domain containing protein.	1
osa-miR166h-5p	Os11t0691100-00	3	-1	1	21	594	614	GGAAUGUUGGCUGGCUCGAGG	UGUCAAGCCAGCCAACAUCCU	Cleavage	Similar to Protein kinase.	1
osa-miR166h-5p	Os11t0691300-00	3	-1	1	21	984	1004	GGAAUGUUGGCUGGCUCGAGG	UGUCAAGCCAGCCAACAUCCU	Cleavage	Similar to Protein kinase.	1
osa-miR166h-5p	Os10t0152000-00	3	-1	1	21	1632	1652	GGAAUGUUGGCUGGCUCGAGG	UGUCAAGCCAGCCAACAUACU	Cleavage	Serine/threonine protein kinase domain containing protein.	1
osa-miR166j-3p	Os04t0298501-00	3	-1	1	21	1497	1517	UCGGACCAGGCUUCAUUCCCC	AGGGGAUGAAGCCUGGUCCCU	Cleavage	Conserved hypothetical protein.	1
osa-miR166j-3p	Os02t0676400-00	3	-1	1	21	177	197	UCGGACCAGGCUUCAUUCCCC	GGUGAAGGAAGCCUGGUCCGU	Cleavage	Multi antimicrobial extrusion protein MatE family protein.	1
osa-miR166j-3p	Os04t0571600-01	3	-1	1	21	400	420	UCGGACCAGGCUUCAUUCCCC	GGUGAACGAAGCCUGGUCCGU	Cleavage	Multi antimicrobial extrusion protein MatE family protein.	1
osa-miR166j-3p	Os07t0581366-00	3	-1	1	21	1692	1712	UCGGACCAGGCUUCAUUCCCC	UGGAAAUGGAGCCUGGGCCGA	Cleavage	Zinc finger, C2H2 domain containing protein.	1
osa-miR166j-3p	Os05t0417100-01	3	-1	1	21	1127	1147	UCGGACCAGGCUUCAUUCCCC	UUGGGAUGAAGCCUGAUUUGA	Cleavage	Peptidase S1C, HrtA/DegP2/Q/S family protein.	1
osa-miR166k-3p	Os03t0205800-00	3	-1	1	21	384	404	UCGGACCAGGCUUCAAUCCCU	GCGGAUGGAAGCGUGGUUCGA	Cleavage	Similar to Acetyltransferase, GNAT family protein, expressed.	1
osa-miR166k-5p	Os10t0330825-00	3	-1	1	21	505	525	GGUUUGUUGUCUGGCUCGAGG	CCUUGAGCCGGGCGACGAACU	Cleavage	Hypothetical protein.	1
osa-miR166k-5p	Os12t0465600-01	3	-1	1	21	47	67	GGUUUGUUGUCUGGCUCGAGG	UCUCGAGAUGGACAACAAGUC	Cleavage	Hypothetical conserved gene.	1
osa-miR166k-5p	Os02t0832900-00	3	-1	1	21	436	456	GGUUUGUUGUCUGGCUCGAGG	UCACGAGCCAGGCAAUGAACU	Cleavage	Similar to RNA binding protein.	1
osa-miR166k-5p	Os04t0349700-01	3	-1	1	21	273	293	GGUUUGUUGUCUGGCUCGAGG	CGUCGAGCCAGACAUCGGAUC	Cleavage	Leucine-rich repeat, typical subtype containing protein.	1
osa-miR166k-5p	Os01t0250600-01	3	-1	1	21	689	709	GGUUUGUUGUCUGGCUCGAGG	AUUAGAGCUAGGUAGCAAACC	Cleavage	Conserved hypothetical protein.	1
osa-miR166k-5p	Os03t0374901-00	3	-1	1	21	1115	1135	GGUUUGUUGUCUGGCUCGAGG	GGUCGGCCCAGACGACGAAUC	Cleavage	Hypothetical protein.	1
osa-miR166k-5p	Os06t0185800-01	3	-1	1	21	2003	2023	GGUUUGUUGUCUGGCUCGAGG	AAUCGAGAUAGGCAAUAAGCC	Cleavage	Pentatricopeptide repeat domain containing protein.	1
osa-miR166l-3p	Os03t0205800-00	3	-1	1	21	384	404	UCGGACCAGGCUUCAAUCCCU	GCGGAUGGAAGCGUGGUUCGA	Cleavage	Similar to Acetyltransferase, GNAT family protein, expressed.	1
osa-miR166l-5p	Os03t0607600-00	3	-1	1	21	1596	1616	GGAUUGUUGUCUGGUUCAAGG	CCUUGAUUCAGACACCAAUCC	Cleavage	Similar to Cyclin-A3-1.	1
osa-miR166l-5p	Os06t0315450-00	3	-1	1	21	54	74	GGAUUGUUGUCUGGUUCAAGG	GUUUGGACUAGGCAACAUUCC	Cleavage	Non-protein coding transcript.	1
osa-miR166l-5p	Os11t0462950-00	3	-1	1	21	221	241	GGAUUGUUGUCUGGUUCAAGG	GCUUAAACCAGAGAGCAAUCC	Cleavage	Hypothetical protein.	1
osa-miR166l-5p	Os10t0561250-00	3	-1	1	21	246	266	GGAUUGUUGUCUGGUUCAAGG	AGUUGAACUGGAUCACAAUCC	Cleavage	Hypothetical protein.	1
osa-miR166l-5p	Os01t0909600-01	3	-1	1	21	638	658	GGAUUGUUGUCUGGUUCAAGG	UAUUGAACCAGAUGACAAGCU	Cleavage	Integrase, catalytic core domain containing protein.	1
osa-miR166l-5p	Os04t0349700-01	3	-1	1	21	219	239	GGAUUGUUGUCUGGUUCAAGG	CAUUGAAGCAGACAACGAUUA	Cleavage	Leucine-rich repeat, typical subtype containing protein.	1
osa-miR166l-5p	Os05t0268400-01	3	-1	1	21	533	553	GGAUUGUUGUCUGGUUCAAGG	GGUUAAAUCAGGUAACAAUUC	Cleavage	Similar to Major facilitator superfamily antiporter.	1
osa-miR166l-5p	Os02t0197800-01	3	-1	1	21	808	828	GGAUUGUUGUCUGGUUCAAGG	AUUGGCACCAGAUAACAAUCU	Cleavage	Protein of unknown function DUF971 family protein.	1
osa-miR166m	Os04t0298501-00	3	-1	1	21	1497	1517	UCGGACCAGGCUUCAUUCCCU	AGGGGAUGAAGCCUGGUCCCU	Cleavage	Conserved hypothetical protein.	1
osa-miR166m	Os02t0676400-00	3	-1	1	21	177	197	UCGGACCAGGCUUCAUUCCCU	GGUGAAGGAAGCCUGGUCCGU	Cleavage	Multi antimicrobial extrusion protein MatE family protein.	1
osa-miR166m	Os07t0581366-00	3	-1	1	21	1692	1712	UCGGACCAGGCUUCAUUCCCU	UGGAAAUGGAGCCUGGGCCGA	Cleavage	Zinc finger, C2H2 domain containing protein.	1
osa-miR166m	Os05t0417100-01	3	-1	1	21	1127	1147	UCGGACCAGGCUUCAUUCCCU	UUGGGAUGAAGCCUGAUUUGA	Cleavage	Peptidase S1C, HrtA/DegP2/Q/S family protein.	1
osa-miR167a-3p	Os11t0471100-01	3	-1	1	22	522	543	AUCAUGCAUGACAGCCUCAUUU	UAGUGAGUCUGUUGUGCAUGAG	Cleavage	Hypothetical gene.	1
osa-miR167a-3p	Os04t0683800-01	3	-1	1	22	757	778	AUCAUGCAUGACAGCCUCAUUU	UGAUGCGGUUGUCAUGCAUUAU	Cleavage	Similar to Phosphoribosyltransferase (Fragment).	1
osa-miR167a-3p	Os04t0453400-01	3	-1	1	22	1267	1288	AUCAUGCAUGACAGCCUCAUUU	UCGUGAGGCUGUUAAGUGUGAU	Cleavage	Similar to H0505F09.6 protein.	1
osa-miR167a-3p	Os05t0176600-01	3	-1	1	22	1763	1784	AUCAUGCAUGACAGCCUCAUUU	UGGUGAGCCUGUCAUGUUUGAU	Cleavage	Conserved hypothetical protein.	1
osa-miR167a-3p	Os01t0601000-00	3	-1	1	22	1064	1085	AUCAUGCAUGACAGCCUCAUUU	AUUUGAAACUGUUGUGCAUGAU	Cleavage	Mg2+ transporter protein, CorA-like/Zinc transport protein ZntB domain containing protein.	1
osa-miR167a-5p	Os01t0852200-01	3	-1	1	21	830	850	UGAAGCUGCCAGCAUGAUCUA	UGGGUCAUGAUGGCAGUUUUA	Cleavage	Similar to sialin.	1
osa-miR167a-5p	Os01t0852200-03	3	-1	1	21	1199	1219	UGAAGCUGCCAGCAUGAUCUA	UGGGUCAUGAUGGCAGUUUUA	Cleavage	Major facilitator superfamily protein.	1
osa-miR167a-5p	Os01t0852200-02	3	-1	1	21	1206	1226	UGAAGCUGCCAGCAUGAUCUA	UGGGUCAUGAUGGCAGUUUUA	Cleavage	Similar to sialin.	1
osa-miR167a-5p	Os01t0192550-01	3	-1	1	21	496	517	UGAAGCUGCCAGCAU-GAUCUA	GAGAUCGAUGCUGGCAGUUUCG	Cleavage	Conserved hypothetical protein.	1
osa-miR167a-5p	Os09t0547300-02	3	-1	1	21	2535	2555	UGAAGCUGCCAGCAUGAUCUA	GUGAUCAUGCUGCCAGGUUCA	Cleavage	Domain of unknown function DUF632 domain containing protein.	1
osa-miR167a-5p	Os07t0688100-01	3	-1	1	21	3675	3695	UGAAGCUGCCAGCAUGAUCUA	AUGAACAUCCUGGCAGCUUUA	Cleavage	Pentatricopeptide repeat domain containing protein.	1
osa-miR167a-5p	Os09t0567700-01	3	-1	1	21	2827	2847	UGAAGCUGCCAGCAUGAUCUA	GAGACCCAGCUGGCAGCUUCA	Cleavage	WD40 repeat-like domain containing protein.	1
osa-miR167b	Os07t0481400-01	3	-1	1	21	2770	2790	UGAAGCUGCCAGCAUGAUCUA	UAGAUCAUGCUGACAGCCUCA	Cleavage	NB-ARC domain containing protein.	1
osa-miR167b	Os01t0852200-01	3	-1	1	21	830	850	UGAAGCUGCCAGCAUGAUCUA	UGGGUCAUGAUGGCAGUUUUA	Cleavage	Similar to sialin.	1
osa-miR167b	Os01t0852200-03	3	-1	1	21	1199	1219	UGAAGCUGCCAGCAUGAUCUA	UGGGUCAUGAUGGCAGUUUUA	Cleavage	Major facilitator superfamily protein.	1
osa-miR167b	Os01t0852200-02	3	-1	1	21	1206	1226	UGAAGCUGCCAGCAUGAUCUA	UGGGUCAUGAUGGCAGUUUUA	Cleavage	Similar to sialin.	1
osa-miR167b	Os01t0192550-01	3	-1	1	21	496	517	UGAAGCUGCCAGCAU-GAUCUA	GAGAUCGAUGCUGGCAGUUUCG	Cleavage	Conserved hypothetical protein.	1
osa-miR167b	Os09t0547300-02	3	-1	1	21	2535	2555	UGAAGCUGCCAGCAUGAUCUA	GUGAUCAUGCUGCCAGGUUCA	Cleavage	Domain of unknown function DUF632 domain containing protein.	1
osa-miR167b	Os09t0547300-01	3	-1	1	21	3644	3664	UGAAGCUGCCAGCAUGAUCUA	GUGAUCAUGCUGCCAGGUUCA	Cleavage	Protein of unknown function DUF632 domain containing protein.	1
osa-miR167b	Os07t0688100-01	3	-1	1	21	3675	3695	UGAAGCUGCCAGCAUGAUCUA	AUGAACAUCCUGGCAGCUUUA	Cleavage	Pentatricopeptide repeat domain containing protein.	1
osa-miR167c-3p	Os12t0160500-02	3	-1	1	23	1389	1411	GGUCAUGCUGCGGCAGCCUCACU	CGGGUGGCGGCCGCAGCGUGGCC	Cleavage	Similar to Associated with HOX family protein, expressed.	1
osa-miR167c-3p	Os12t0160500-01	3	-1	1	23	1389	1411	GGUCAUGCUGCGGCAGCCUCACU	CGGGUGGCGGCCGCAGCGUGGCC	Cleavage	Similar to Associated with HOX family protein, expressed.	1
osa-miR167c-3p	Os05t0501800-00	3	-1	1	23	312	334	GGUCAUGCUGCGGCAGCCUCACU	CAAGAGGGCGCCGCAGCGUGGCC	Cleavage	Hypothetical conserved gene.	1
osa-miR167c-3p	Os03t0635800-01	3	-1	1	23	1518	1540	GGUCAUGCUGCGGCAGCCUCACU	UGCAAGGAUGUCGCGGCGUGGCC	Cleavage	Protein of unknown function DUF828, plant family protein.	1
osa-miR167c-5p	Os01t0852200-01	3	-1	1	21	830	850	UGAAGCUGCCAGCAUGAUCUA	UGGGUCAUGAUGGCAGUUUUA	Cleavage	Similar to sialin.	1
osa-miR167c-5p	Os01t0852200-03	3	-1	1	21	1199	1219	UGAAGCUGCCAGCAUGAUCUA	UGGGUCAUGAUGGCAGUUUUA	Cleavage	Major facilitator superfamily protein.	1
osa-miR167c-5p	Os01t0852200-02	3	-1	1	21	1206	1226	UGAAGCUGCCAGCAUGAUCUA	UGGGUCAUGAUGGCAGUUUUA	Cleavage	Similar to sialin.	1
osa-miR167c-5p	Os01t0192550-01	3	-1	1	21	496	517	UGAAGCUGCCAGCAU-GAUCUA	GAGAUCGAUGCUGGCAGUUUCG	Cleavage	Conserved hypothetical protein.	1
osa-miR167c-5p	Os07t0688100-01	3	-1	1	21	3675	3695	UGAAGCUGCCAGCAUGAUCUA	AUGAACAUCCUGGCAGCUUUA	Cleavage	Pentatricopeptide repeat domain containing protein.	1
osa-miR167c-5p	Os09t0567700-01	3	-1	1	21	2827	2847	UGAAGCUGCCAGCAUGAUCUA	GAGACCCAGCUGGCAGCUUCA	Cleavage	WD40 repeat-like domain containing protein.	1
osa-miR169a	Os08t0564000-01	3	-1	1	21	293	313	CAGCCAAGGAUGACUUGCCGA	AGGGCAACUCUUCUUUGGCUG	Translation	Pi transporter, Pi homeostasis	1
osa-miR169g	Os11t0252400-02	3	-1	1	21	1071	1091	UAGCCAAGGAUGACUUGCCUA	UUGGAGGGUCGUCCUUGGCUG	Cleavage	Hypothetical conserved gene.	1
osa-miR169g	Os11t0252400-03	3	-1	1	21	543	563	UAGCCAAGGAUGACUUGCCUA	UUGGAGGGUCGUCCUUGGCUG	Cleavage	Hypothetical conserved gene.	1
osa-miR169g	Os11t0252400-01	3	-1	1	21	1151	1171	UAGCCAAGGAUGACUUGCCUA	UUGGAGGGUCGUCCUUGGCUG	Cleavage	Ankyrin repeat containing protein.	1
osa-miR169g	Os03t0670700-03	3	-1	1	21	466	486	UAGCCAAGGAUGACUUGCCUA	GUGGCCAGUUAUCCUUAGCUA	Cleavage	Similar to Glycine rich RNA binding protein.	1
osa-miR169g	Os03t0670700-04	3	-1	1	21	525	545	UAGCCAAGGAUGACUUGCCUA	GUGGCCAGUUAUCCUUAGCUA	Cleavage	Similar to Glycine-rich protein.	1
osa-miR169g	Os03t0670700-01	3	-1	1	21	545	565	UAGCCAAGGAUGACUUGCCUA	GUGGCCAGUUAUCCUUAGCUA	Cleavage	Similar to Glycine-rich RNA-binding, abscisic acid-inducible protein.	1
osa-miR169g	Os03t0670700-02	3	-1	1	21	603	623	UAGCCAAGGAUGACUUGCCUA	GUGGCCAGUUAUCCUUAGCUA	Cleavage	Similar to Glycine-rich protein.	1
osa-miR169g	Os06t0491800-01	3	-1	1	21	1801	1821	UAGCCAAGGAUGACUUGCCUA	GUGCCAUGUUGUCCUUGGCUA	Cleavage	HAT dimerisation domain containing protein.	1
osa-miR1846d-3p	Os09t0439000-00	3	-1	1	20	91	110	UAUCCGGCGCCGCAGGGAGG	CCUCCCCUCGGUGCCGGAUA	Cleavage	Similar to predicted protein.	1
osa-miR1846d-3p	Os01t0915900-01	3	-1	1	20	164	183	UAUCCGGCGCCGCAGGGAGG	UCUUCCUACGGCGCCGGAUC	Cleavage	Conserved hypothetical protein.	1
osa-miR1846d-3p	Os12t0188566-01	3	-1	1	20	1122	1141	UAUCCGGCGCCGCAGGGAGG	UCUCCCUGUGGCAUUGGAUA	Cleavage	Similar to Thioredoxin (TRX).	1
osa-miR1846d-3p	Os01t0923700-01	3	-1	1	20	318	337	UAUCCGGCGCCGCAGGGAGG	GCUUCUUGCGGCGGCGGAUG	Cleavage	Similar to Histidine kinase.	1
osa-miR1846d-3p	Os12t0182100-00	3	-1	1	20	387	406	UAUCCGGCGCCGCAGGGAGG	GCUUCCAGUGGCGUCGGAUG	Cleavage	Hypothetical conserved gene.	1
osa-miR1846d-3p	Os02t0730700-02	3	-1	1	20	93	112	UAUCCGGCGCCGCAGGGAGG	GCCCCCGGCGGCGCCGGAUC	Cleavage	Peptidase A1 domain containing protein.	1
osa-miR1846d-5p	Os09t0528050-00	3	-1	1	22	1195	1216	UCCCACCGAGCAGCCGGAUCUC	GAAAUUUGGCUGCUUGGUGGAA	Cleavage	Hypothetical protein.	1
osa-miR1856	Os11t0476333-01	3	-1	1	21	4120	4140	UAUGCGUAAGACGGAUUCGUA	CAUGAAUCCCUUUUAUGCAUA	Cleavage	Hypothetical gene.	1
osa-miR1856	Os04t0136802-01	3	-1	1	21	4685	4705	UAUGCGUAAGACGGAUUCGUA	CAUGAAUCCCUUUUAUGCAUA	Cleavage	Hypothetical gene.	1
osa-miR1860-3p	Os04t0372400-01	3	-1	1	22	1144	1165	AUCUGGAAGCUAGGUUUUCUCU	GGCGAAAGCCUAGCUUUCGGGC	Cleavage	Conserved hypothetical protein.	1
osa-miR1860-3p	Os01t0746200-02	3	-1	1	22	542	563	AUCUGGAAGCUAGGUUUUCUCU	GUUGCAAACUUGGCUUCCAGAG	Cleavage	Similar to Nucleoporin.	1
osa-miR1860-3p	Os01t0746200-01	3	-1	1	22	722	743	AUCUGGAAGCUAGGUUUUCUCU	GUUGCAAACUUGGCUUCCAGAG	Cleavage	Nucleoporin, Common symbiosis signaling (SYM) pathway	1
osa-miR1860-3p	Os07t0101200-01	3	-1	1	22	1470	1491	AUCUGGAAGCUAGGUUUUCUCU	CAUGAAAGGCUACCUUCCAGAU	Translation	Pentatricopeptide repeat domain containing protein.	1
osa-miR1862a	Os05t0215000-04	3	-1	1	24	1121	1144	ACGAGGUUGGUUUAUUUUGGGACG	UGUCCCAAAAUAAACCAACUUCUA	Cleavage	BURP domain containing protein.	1
osa-miR1862a	Os07t0653000-00	3	-1	1	24	582	605	ACGAGGUUGGUUUAUUUUGGGACG	UGCUCCAAAGAAGAUCAGCCUCGU	Cleavage	Similar to BLE2 protein.	1
osa-miR1862b	Os05t0215000-04	3	-1	1	24	1121	1144	ACGAGGUUGGUUUAUUUUGGGACG	UGUCCCAAAAUAAACCAACUUCUA	Cleavage	BURP domain containing protein.	1
osa-miR1862b	Os07t0653000-00	3	-1	1	24	582	605	ACGAGGUUGGUUUAUUUUGGGACG	UGCUCCAAAGAAGAUCAGCCUCGU	Cleavage	Similar to BLE2 protein.	1
osa-miR1862c	Os05t0215000-04	3	-1	1	24	1121	1144	ACGAGGUUGGUUUAUUUUGGGACG	UGUCCCAAAAUAAACCAACUUCUA	Cleavage	BURP domain containing protein.	1
osa-miR1862c	Os07t0653000-00	3	-1	1	24	582	605	ACGAGGUUGGUUUAUUUUGGGACG	UGCUCCAAAGAAGAUCAGCCUCGU	Cleavage	Similar to BLE2 protein.	1
osa-miR1862d	Os07t0564566-00	3	-1	1	24	258	281	ACUAGGUUUGUUUAUUUUGGGACG	CGUCCCAAAAUAAAUAAGUGUAGU	Cleavage	Non-protein coding transcript.	1
osa-miR1862d	Os05t0452900-01	3	-1	1	24	1130	1153	ACUAGGUUUGUUUAUUUUGGGACG	CGUCCCAAAAUAAACAAACAUAUU	Cleavage	Similar to phosphatidic acid phosphatase-related / PAP2-related.	1
osa-miR1862d	Os12t0583801-01	3	-1	1	24	1678	1700	ACUAGGUUUGUUUAUUUUGGGACG	UGUCCCAAAA-AAACGAAUCUAGU	Cleavage	Conserved hypothetical protein.	1
osa-miR1862d	Os12t0122400-01	3	-1	1	24	2217	2240	ACUAGGUUUGUUUAUUUUGGGACG	AAUCCCAAAAUAAGUUAACUUAGU	Cleavage	Hypothetical conserved gene.	1
osa-miR1862d	Os02t0188201-01	3	-1	1	24	854	877	ACUAGGUUUGUUUAUUUUGGGACG	CAUCCCGAAAAAAACAAAUCUAGA	Cleavage	Conserved hypothetical protein.	1
osa-miR1862d	Os07t0224550-01	3	-1	1	24	3634	3657	ACUAGGUUUGUUUAUUUUGGGACG	CAUCUCAAAGGAAAUAAAUCUGGU	Cleavage	Conserved hypothetical protein.	1
osa-miR1862d	Os07t0108900-02	3	-1	1	24	1061	1083	ACUAGGUUUGUUUAUUUUGGGACG	GAUCUCAAAA-AAACAAACCUAGC	Cleavage	APETALA1 (AP1)/ FRUITFULL (FUL)-like MADS box transcription factor, Specification of inflorescence meristem identity, sexual reproduction	1
osa-miR1862d	Os01t0916350-01	3	-1	1	24	1180	1203	ACUAGGUUUGUUUAUUUUGGGACG	CAUUCUAUAAAAAACAAACUUAGU	Cleavage	Hypothetical gene.	1
osa-miR1862d	Os12t0126600-01	3	-1	1	24	923	946	ACUAGGUUUGUUUAUUUUGGGACG	AGAACUAAAAUAGACAAAUUUAGA	Cleavage	Conserved hypothetical protein.	1
osa-miR1862d	Os07t0108900-01	3	-1	1	24	2452	2474	ACUAGGUUUGUUUAUUUUGGGACG	GAUCUCAAAA-AAACAAACCUAGC	Cleavage	Similar to MADS-box transcription factor 15.	1
osa-miR1862d	Os10t0451600-01	3	-1	1	24	2517	2540	ACUAGGUUUGUUUAUUUUGGGACG	ACUUGCAAAAUAAAUAAAUUUAUU	Cleavage	Non-protein coding transcript.	1
osa-miR1862d	Os11t0177750-00	3	-1	1	24	163	186	ACUAGGUUUGUUUAUUUUGGGACG	UCAUUCAAAUUGAGCAAAUUUAGU	Cleavage	Hypothetical gene.	1
osa-miR1862d	Os05t0329100-02	3	-1	1	21	1	21	ACUAGGUUUGUUUAUUUUGGG	AGCAAAAUAGAAAGAUCUAGU	Translation	Prolamin.	1
osa-miR1862d	Os05t0329700-01	3	-1	1	21	1	21	ACUAGGUUUGUUUAUUUUGGG	AGCAAAAUAGAAAGAUCUAGU	Translation	Similar to Prolamin.	1
osa-miR1862d	Os05t0329300-02	3	-1	1	21	1	21	ACUAGGUUUGUUUAUUUUGGG	AGCAAAAUAGAAAGAUCUAGU	Translation	Prolamin.	1
osa-miR1862d	Os05t0328800-00	3	-1	1	22	1	22	ACUAGGUUUGUUUAUUUUGGGA	CAGCAAAAUAGAAAGAUCUAGU	Translation	Prolamin 7.	1
osa-miR1862d	Os05t0329350-00	3	-1	1	24	4	27	ACUAGGUUUGUUUAUUUUGGGACG	UACAGCAAAAUAGAAAGAUCUAGU	Translation	Prolamin.	1
osa-miR1862d	Os05t0329001-00	3	-1	1	24	15	38	ACUAGGUUUGUUUAUUUUGGGACG	UACAGCAAAAUAGAAAGAUCUAGU	Translation	Similar to Prolamin.	1
osa-miR1862d	Os09t0424850-01	3	-1	1	24	351	374	ACUAGGUUUGUUUAUUUUGGGACG	UGAUGUAAAAUAAGCAGAUUUGGU	Cleavage	Hypothetical protein.	1
osa-miR1862d	Os01t0682500-01	3	-1	1	24	1084	1107	ACUAGGUUUGUUUAUUUUGGGACG	GUCAUAAAAAUAAAGGAACCUAGU	Translation	Similar to Protein Kinase C630.09c.	1
osa-miR1862d	Os05t0330150-00	3	-1	1	24	24	47	ACUAGGUUUGUUUAUUUUGGGACG	UACAGCAAAAUAGAAAGAUCUAGU	Translation	Similar to Prolamin.	1
osa-miR1862d	Os05t0329400-00	3	-1	1	24	24	47	ACUAGGUUUGUUUAUUUUGGGACG	UACAGCAAAAUAGAAAGAUCUAGU	Translation	Similar to Prolamin.	1
osa-miR1862d	Os05t0329300-01	3	-1	1	24	24	47	ACUAGGUUUGUUUAUUUUGGGACG	UACAGCAAAAUAGAAAGAUCUAGU	Translation	Prolamin.	1
osa-miR1862d	Os05t0329100-01	3	-1	1	24	24	47	ACUAGGUUUGUUUAUUUUGGGACG	UACAGCAAAAUAGAAAGAUCUAGU	Translation	Prolamin.	1
osa-miR1862d	Os05t0329200-00	3	-1	1	24	24	47	ACUAGGUUUGUUUAUUUUGGGACG	UACAGCAAAAUAGAAAGAUCUAGU	Translation	Similar to Prolamin.	1
osa-miR1862d	Os05t0328632-00	3	-1	1	24	24	47	ACUAGGUUUGUUUAUUUUGGGACG	UACAACAAAAUAGAAAGAUCUAGU	Translation	Similar to Prolamin.	1
osa-miR1862d	Os05t0328901-00	3	-1	1	24	24	47	ACUAGGUUUGUUUAUUUUGGGACG	UACAGCAAAAUAGAAAGAUCUAGU	Translation	Similar to Prolamin.	1
osa-miR1862d	Os03t0348200-00	3	-1	1	24	218	241	ACUAGGUUUGUUUAUUUUGGGACG	UGUGGCAGAAAAAAUGAAUCUAGU	Cleavage	Terpene synthase-like domain containing protein.	1
osa-miR1863b	Os02t0161100-01	3	-1	1	24	2466	2489	AGCUCUGAUACCAUGUUAACUGUU	UGGCCUUAAGAUUGUAUCAGGGCU	Cleavage	Actin-binding FH2 domain containing protein.	1
osa-miR1863b.2	Os10t0488800-02	3	-1	1	23	95	117	AGAGACUUGGCUGAUGCAUUACU	AGAGAUGCGUUGGCCAAGUCACU	Cleavage	Similar to Myosin head family protein, expressed.	1
osa-miR1863b.2	Os10t0488800-01	3	-1	1	23	825	847	AGAGACUUGGCUGAUGCAUUACU	AGAGAUGCGUUGGCCAAGUCACU	Cleavage	Myosin head, motor region domain containing protein.	1
osa-miR1863b.2	Os07t0124700-01	3	-1	1	23	280	302	AGAGACUUGGCUGAUGCAUUACU	AGGCACGCAUCGGCCGAGUCUCC	Cleavage	Similar to PLETHORA1.	1
osa-miR1866-3p	Os06t0165000-01	3	-1	1	22	1231	1252	UGAAAUUCCUGUAAAAUUCUUG	CAUGAAUUUCACAGGAUUUUCA	Cleavage	Hypothetical protein.	1
osa-miR1866-3p	Os05t0376300-02	3	-1	1	22	648	669	UGAAAUUCCUGUAAAAUUCUUG	CAUGAAUUUUACAGAAUUUUCA	Cleavage	Non-protein coding transcript.	1
osa-miR1866-3p	Os09t0380450-01	3	-1	1	22	785	806	UGAAAUUCCUGUAAAAUUCUUG	GUCUGUUUUUACAGGAAUUUCA	Cleavage	Conserved hypothetical protein.	1
osa-miR1866-3p	Os01t0743400-01	3	-1	1	22	1432	1453	UGAAAUUCCUGUAAAAUUCUUG	UCCAAAUUUUAUAGGAAUAUCA	Cleavage	Similar to Tryptophanyl-tRNA synthetase (Fragment).	1
osa-miR1866-3p	Os01t0743400-02	3	-1	1	22	1449	1470	UGAAAUUCCUGUAAAAUUCUUG	UCCAAAUUUUAUAGGAAUAUCA	Cleavage	Similar to predicted protein.	1
osa-miR1866-3p	Os06t0168800-02	3	-1	1	22	449	470	UGAAAUUCCUGUAAAAUUCUUG	CCAGUAAUUUACAGGGAUUUUA	Cleavage	Similar to predicted protein.	1
osa-miR1866-3p	Os06t0168800-01	3	-1	1	22	836	857	UGAAAUUCCUGUAAAAUUCUUG	CCAGUAAUUUACAGGGAUUUUA	Cleavage	Similar to Protein kinase.	1
osa-miR1866-3p	Os01t0252100-02	3	-1	1	22	156	177	UGAAAUUCCUGUAAAAUUCUUG	GGUGGAUUUUGCGGGGGUUUCG	Cleavage	Similar to Glycogen synthase kinase-3 homolog MsK-3 (EC 2.7.1.-).	1
osa-miR1866-5p	Os02t0769250-00	3	-1	1	24	274	297	GAGGGAUUUUGCGGGAAUUUCACG	CUUUGAAUUCCCACAAAAUGCCUC	Cleavage	Non-protein coding transcript.	1
osa-miR1866-5p	Os04t0593600-01	3	-1	1	24	946	969	GAGGGAUUUUGCGGGAAUUUCACG	GGAAAAAUUCUUGCAAGAUUCUUU	Cleavage	Zinc finger, C2H2-type domain containing protein.	1
osa-miR1866-5p	Os03t0561400-01	3	-1	1	24	462	485	GAGGGAUUUUGCGGGAAUUUCACG	ACCAAAGUUCUUGUAAAAUCUUUC	Cleavage	Conserved hypothetical protein.	1
osa-miR1866-5p	Os12t0584050-00	3	-1	1	24	1306	1329	GAGGGAUUUUGCGGGAAUUUCACG	GAGUAAAUCUCUGCAAAAUCCCUA	Cleavage	Non-protein coding transcript.	1
osa-miR1866-5p	Os02t0154100-01	3	-1	1	24	1530	1553	GAGGGAUUUUGCGGGAAUUUCACG	UUUAAAAUUCACGCAAUAUUCCUC	Cleavage	Hypothetical protein.	1
osa-miR1866-5p	Os03t0165266-00	3	-1	1	24	365	388	GAGGGAUUUUGCGGGAAUUUCACG	GAAGCGAUUCUCGCAAGGUUCUUC	Cleavage	Hypothetical conserved gene.	1
osa-miR1866-5p	Os03t0674300-01	3	-1	1	24	125	147	GAGGGAUUUUGCGGGAAUUUCACG	CGU-AACUAUCCGCAAAAUUCCUC	Cleavage	Similar to PGPS/D5 (Fragment).	1
osa-miR1868	Os02t0592600-01	3	-1	1	24	1223	1246	UCACGGAAAACGAGGGAGCAGCCA	CCUUUUCUCCCUCUUUUUUCGUGA	Translation	Phospholipase C, phosphatidylinositol-specific, Y domain domain containing protein.	1
osa-miR1868	Os06t0675900-01	3	-1	1	24	618	641	UCACGGAAAACGAGGGAGCAGCCA	CCCAUUUUCUCUCGUUUUCCGUGU	Cleavage	Similar to High pI alpha-glucosidase.	1
osa-miR1870-3p	Os03t0243200-01	3	-1	1	24	2283	2306	UUUAGGGCUAAUUCAGCAUGAACA	AGUUGAUGCUGAGUUGACUCUAAA	Cleavage	Conserved hypothetical protein.	1
osa-miR1870-3p	Os05t0540100-03	3	-1	1	24	2456	2479	UUUAGGGCUAAUUCAGCAUGAACA	GGACCAAGUUGAAUUGGUCCUAGA	Cleavage	Similar to Flap endonuclease 1a.	1
osa-miR1870-3p	Os07t0665750-00	3	-1	1	24	224	247	UUUAGGGCUAAUUCAGCAUGAACA	UCCUUACGCUCAAUUAGCCCUGGA	Cleavage	Hypothetical protein.	1
osa-miR1870-3p	Os01t0210800-01	3	-1	1	24	431	454	UUUAGGGCUAAUUCAGCAUGAACA	GAGUGAUGUUGAGUUACCUCUAAA	Cleavage	Conserved hypothetical protein.	1
osa-miR1870-3p	Os03t0714100-01	3	-1	1	24	28	51	UUUAGGGCUAAUUCAGCAUGAACA	AAUCUGAGCUAAAUUAGUCCUAAA	Cleavage	Conserved hypothetical protein.	1
osa-miR1870-5p	Os03t0422900-00	3	-1	1	24	890	913	UGCUGAAUUAGACCUAGUGGGCAU	GAUGAUAUUUGGUCUGAUUCGGCA	Cleavage	Similar to NB-ARC domain containing protein, expressed.	1
osa-miR1871	Os06t0300200-00	3	-1	1	24	737	761	AUGGCUCU-GAUAUCAUGUUGGUUU	GAACGAACAUGAUAUCGAGAGCCAU	Cleavage	Similar to H0207B04.1 protein.	1
osa-miR1871	Os06t0483500-01	3	-1	1	24	1022	1045	AUGGCUCUGAUAUCAUGUUGGUUU	UAACAAAUCUGGUAUCAGAGCCAC	Cleavage	Similar to H0124B04.15 protein.	1
osa-miR1871	Os02t0648000-01	3	-1	1	24	1157	1180	AUGGCUCUGAUAUCAUGUUGGUUU	ACGUUAAUAUGGUAUUAGAGUCAG	Cleavage	Non-protein coding transcript.	1
osa-miR1871	Os02t0736300-01	3	-1	1	24	312	335	AUGGCUCUGAUAUCAUGUUGGUUU	AGUUCAACAAGAUGUCGGAGCUGU	Cleavage	Membrane attack complex component/perforin/complement C9 family protein.	1
osa-miR1871	Os08t0537600-01	3	-1	1	24	1725	1748	AUGGCUCUGAUAUCAUGUUGGUUU	UGGGCAACAUGAUGUCAGAGGCAC	Cleavage	Arf GTPase activating protein family protein.	1
osa-miR1871	Os02t0789700-01	3	-1	1	24	597	620	AUGGCUCUGAUAUCAUGUUGGUUU	GUGACAAUAUGGUAUCAGAGCAGU	Cleavage	Nucleotide-binding, alpha-beta plait domain containing protein.	1
osa-miR1871	Os01t0513500-01	3	-1	1	24	612	635	AUGGCUCUGAUAUCAUGUUGGUUU	GUUACAAAAUGGUAUCAGAGCCGG	Cleavage	Hypothetical gene.	1
osa-miR1871	Os10t0130701-01	3	-1	1	24	198	221	AUGGCUCUGAUAUCAUGUUGGUUU	UUAACAAUCUGGUAUCAGAGCUGU	Cleavage	Hypothetical conserved gene.	1
osa-miR1871	Os05t0349000-02	3	-1	1	24	245	268	AUGGCUCUGAUAUCAUGUUGGUUU	UUGACAAUAUUGUAUCAGGGCCGU	Cleavage	Hypothetical protein.	1
osa-miR1871	Os01t0902100-00	3	-1	1	24	2248	2271	AUGGCUCUGAUAUCAUGUUGGUUU	AUCUCUACUUGGUAUCAGAGCUAU	Cleavage	Similar to MRP-like ABC transporter.	1
osa-miR1871	Os12t0517800-01	3	-1	1	24	38	60	AUGGCUCUGAUAUCAUGUUGGUUU	GUAACAAUA-GGUAUCAGAGCCAU	Cleavage	Hypothetical conserved gene.	1
osa-miR1871	Os06t0199300-01	3	-1	1	24	238	261	AUGGCUCUGAUAUCAUGUUGGUUU	UUGAAAACAUUGUAUUAGAGCUGU	Cleavage	Non-protein coding transcript.	1
osa-miR1873	Os04t0113100-00	3	-1	1	24	967	990	UCAACAUGGUAUCAGAGCUGGAAG	UCUACAGCUUUGGUGUUGUGUUGA	Cleavage	Protein kinase, catalytic domain domain containing protein.	1
osa-miR1873	Os06t0215200-02	3	-1	1	24	1544	1567	UCAACAUGGUAUCAGAGCUGGAAG	AUACUUGCUCUGCUACUAUGUUGA	Cleavage	Similar to nucleic acid binding protein.	1
osa-miR1873	Os01t0136400-01	3	-1	1	24	1694	1717	UCAACAUGGUAUCAGAGCUGGAAG	UGUAUAGCUUUGGUGUUGUGUUGA	Cleavage	Protein kinase, core domain containing protein.	1
osa-miR1873	Os02t0176700-00	3	-1	1	24	875	898	UCAACAUGGUAUCAGAGCUGGAAG	CUGAUGGUUAUGGUACCAUGUUGG	Cleavage	Similar to autoinhibited calcium ATPase.	1
osa-miR1873	Os02t0478900-00	3	-1	1	24	1265	1288	UCAACAUGGUAUCAGAGCUGGAAG	UAGAAAGUUUUGAUACGGUGUUGA	Cleavage	Similar to Splicing factor 3B subunit 1.	1
osa-miR1873	Os05t0504800-01	3	-1	1	24	2324	2347	UCAACAUGGUAUCAGAGCUGGAAG	ACUGCAUGUCUGAUACUGUGUUGA	Cleavage	Similar to Protein kinase domain containing protein.	1
osa-miR1876	Os01t0188900-01	3	-1	1	24	288	311	AUAAGUGGGUUUGUGGGCUGGCCC	GGGUCAACCCGUGAACCCGCUUAU	Cleavage	Similar to Ankyrin-like protein-like protein.	1
osa-miR1876	Os02t0517700-01	3	-1	1	24	845	868	AUAAGUGGGUUUGUGGGCUGGCCC	UGGCUAACCCGCGAAUCCAUUUAU	Cleavage	Conserved hypothetical protein.	1
osa-miR1876	Os10t0409566-01	3	-1	1	24	2803	2825	AUAAGUGGGUUUGUGGGCUGGCCC	GGAUCA-CCCGCGAACCCACUUAU	Cleavage	Hypothetical gene.	1
osa-miR1876	Os06t0726300-00	3	-1	1	24	16	39	AUAAGUGGGUUUGUGGGCUGGCCC	AAUCUCGCCUACAAACCCAUUUAC	Cleavage	Similar to NAM-like protein.	1
osa-miR1876	Os02t0137400-01	3	-1	1	24	2404	2427	AUAAGUGGGUUUGUGGGCUGGCCC	CACAUGGCCUACAGAUCUGCUUAU	Cleavage	Similar to Spliceosomal-like protein.	1
osa-miR1876	Os12t0480300-01	3	-1	1	24	3698	3721	AUAAGUGGGUUUGUGGGCUGGCCC	AGUGCGAUCCACGAACCUACUUAU	Cleavage	Hypothetical gene.	1
osa-miR1876	Os05t0285900-02	3	-1	1	24	791	814	AUAAGUGGGUUUGUGGGCUGGCCC	UUGGUAGGCUAUAAACCCAUUUGU	Cleavage	Conserved hypothetical protein.	1
osa-miR1882a	Os04t0331600-01	3	-1	1	24	3429	3452	AGAUUGCUUUCAAGGUCAUUUCUU	AACAAAUGGCUUGGAAAGUAAUCU	Cleavage	Similar to cDNA clone:002-146-G03, full insert sequence.	1
osa-miR1882a	Os03t0293850-01	3	-1	1	24	3742	3765	AGAUUGCUUUCAAGGUCAUUUCUU	UCUUAAUGACUUUGGAAGUAAUGU	Cleavage	Similar to Ribosomal protein S15 containing protein.	1
osa-miR1882a	Os11t0492300-00	3	-1	1	24	801	824	AGAUUGCUUUCAAGGUCAUUUCUU	GAUAGAUAUCCUUGAAAGUGAUCU	Cleavage	Similar to NB-ARC domain containing protein.	1
osa-miR1882a	Os03t0743500-01	3	-1	1	24	335	358	AGAUUGCUUUCAAGGUCAUUUCUU	CUGUGAUGAUUUUGGAAGCAAUGU	Cleavage	Calcium-binding EF-hand domain containing protein.	1
osa-miR1882a	Os07t0193600-01	3	-1	1	24	224	247	AGAUUGCUUUCAAGGUCAUUUCUU	GUUUAAUUAUCUUGAAAGCAAUAU	Cleavage	Similar to Aminoacyl-tRNA synthetase.	1
osa-miR1882c	Os04t0331600-01	3	-1	1	24	3429	3452	AGAUUGCUUUCAAGGUCAUUUCUU	AACAAAUGGCUUGGAAAGUAAUCU	Cleavage	Similar to cDNA clone:002-146-G03, full insert sequence.	1
osa-miR1882c	Os03t0293850-01	3	-1	1	24	3742	3765	AGAUUGCUUUCAAGGUCAUUUCUU	UCUUAAUGACUUUGGAAGUAAUGU	Cleavage	Similar to Ribosomal protein S15 containing protein.	1
osa-miR1882c	Os11t0492300-00	3	-1	1	24	801	824	AGAUUGCUUUCAAGGUCAUUUCUU	GAUAGAUAUCCUUGAAAGUGAUCU	Cleavage	Similar to NB-ARC domain containing protein.	1
osa-miR1882c	Os03t0743500-01	3	-1	1	24	335	358	AGAUUGCUUUCAAGGUCAUUUCUU	CUGUGAUGAUUUUGGAAGCAAUGU	Cleavage	Calcium-binding EF-hand domain containing protein.	1
osa-miR1882c	Os07t0193600-01	3	-1	1	24	224	247	AGAUUGCUUUCAAGGUCAUUUCUU	GUUUAAUUAUCUUGAAAGCAAUAU	Cleavage	Similar to Aminoacyl-tRNA synthetase.	1
osa-miR1882d	Os04t0331600-01	3	-1	1	24	3429	3452	AGAUUGCUUUCAAGGUCAUUUCUU	AACAAAUGGCUUGGAAAGUAAUCU	Cleavage	Similar to cDNA clone:002-146-G03, full insert sequence.	1
osa-miR1882d	Os03t0293850-01	3	-1	1	24	3742	3765	AGAUUGCUUUCAAGGUCAUUUCUU	UCUUAAUGACUUUGGAAGUAAUGU	Cleavage	Similar to Ribosomal protein S15 containing protein.	1
osa-miR1882d	Os11t0492300-00	3	-1	1	24	801	824	AGAUUGCUUUCAAGGUCAUUUCUU	GAUAGAUAUCCUUGAAAGUGAUCU	Cleavage	Similar to NB-ARC domain containing protein.	1
osa-miR1882d	Os03t0743500-01	3	-1	1	24	335	358	AGAUUGCUUUCAAGGUCAUUUCUU	CUGUGAUGAUUUUGGAAGCAAUGU	Cleavage	Calcium-binding EF-hand domain containing protein.	1
osa-miR1882d	Os07t0193600-01	3	-1	1	24	224	247	AGAUUGCUUUCAAGGUCAUUUCUU	GUUUAAUUAUCUUGAAAGCAAUAU	Cleavage	Similar to Aminoacyl-tRNA synthetase.	1
osa-miR1882e-3p	Os05t0501600-01	3	-1	1	24	1035	1058	GAAAUGAUCUUGGACGUAAUCUAG	UUGGGUUACGUUCUAGAUCAUUUG	Translation	Leucine-rich repeat, typical subtype containing protein.	1
osa-miR1882e-3p	Os03t0598200-01	3	-1	1	24	585	608	GAAAUGAUCUUGGACGUAAUCUAG	GGAAGUUAUGUCAGAGAUCAUUUU	Cleavage	Nop14-like protein family protein.	1
osa-miR1882e-3p	Os03t0110700-00	3	-1	1	24	1548	1571	GAAAUGAUCUUGGACGUAAUCUAG	CUUAAUCGCUUUCAAGAUCAUUUC	Cleavage	Hypothetical protein.	1
osa-miR1882e-3p	Os07t0284950-00	3	-1	1	24	1980	2003	GAAAUGAUCUUGGACGUAAUCUAG	UAUCCAUACGUGCAAGAUUAUUUC	Cleavage	Conserved hypothetical protein.	1
osa-miR1882e-3p	Os12t0171700-01	3	-1	1	24	666	689	GAAAUGAUCUUGGACGUAAUCUAG	AAAAGUUAAGUUCAAGAACAUUUC	Cleavage	Conserved hypothetical protein.	1
osa-miR1882e-3p	Os09t0504900-01	3	-1	1	24	461	484	GAAAUGAUCUUGGACGUAAUCUAG	CGUUUUUACUUGCAAGAUCAUUUU	Cleavage	Conserved hypothetical protein.	1
osa-miR1882e-5p	Os04t0331600-01	3	-1	1	24	3429	3452	AGAUUGCUUUCAAGGUCAUUUCUU	AACAAAUGGCUUGGAAAGUAAUCU	Cleavage	Similar to cDNA clone:002-146-G03, full insert sequence.	1
osa-miR1882e-5p	Os03t0293850-01	3	-1	1	24	3742	3765	AGAUUGCUUUCAAGGUCAUUUCUU	UCUUAAUGACUUUGGAAGUAAUGU	Cleavage	Similar to Ribosomal protein S15 containing protein.	1
osa-miR1882e-5p	Os11t0492300-00	3	-1	1	24	801	824	AGAUUGCUUUCAAGGUCAUUUCUU	GAUAGAUAUCCUUGAAAGUGAUCU	Cleavage	Similar to NB-ARC domain containing protein.	1
osa-miR1882e-5p	Os03t0743500-01	3	-1	1	24	335	358	AGAUUGCUUUCAAGGUCAUUUCUU	CUGUGAUGAUUUUGGAAGCAAUGU	Cleavage	Calcium-binding EF-hand domain containing protein.	1
osa-miR1882e-5p	Os07t0193600-01	3	-1	1	24	224	247	AGAUUGCUUUCAAGGUCAUUUCUU	GUUUAAUUAUCUUGAAAGCAAUAU	Cleavage	Similar to Aminoacyl-tRNA synthetase.	1
osa-miR1882f	Os04t0331600-01	3	-1	1	24	3429	3452	AGAUUGCUUUCAAGGUCAUUUCUU	AACAAAUGGCUUGGAAAGUAAUCU	Cleavage	Similar to cDNA clone:002-146-G03, full insert sequence.	1
osa-miR1882f	Os03t0293850-01	3	-1	1	24	3742	3765	AGAUUGCUUUCAAGGUCAUUUCUU	UCUUAAUGACUUUGGAAGUAAUGU	Cleavage	Similar to Ribosomal protein S15 containing protein.	1
osa-miR1882f	Os11t0492300-00	3	-1	1	24	801	824	AGAUUGCUUUCAAGGUCAUUUCUU	GAUAGAUAUCCUUGAAAGUGAUCU	Cleavage	Similar to NB-ARC domain containing protein.	1
osa-miR1882f	Os03t0743500-01	3	-1	1	24	335	358	AGAUUGCUUUCAAGGUCAUUUCUU	CUGUGAUGAUUUUGGAAGCAAUGU	Cleavage	Calcium-binding EF-hand domain containing protein.	1
osa-miR1882f	Os07t0193600-01	3	-1	1	24	224	247	AGAUUGCUUUCAAGGUCAUUUCUU	GUUUAAUUAUCUUGAAAGCAAUAU	Cleavage	Similar to Aminoacyl-tRNA synthetase.	1
osa-miR1882g	Os04t0331600-01	3	-1	1	24	3429	3452	AGAUUGCUUUCAAGGUCAUUUCUU	AACAAAUGGCUUGGAAAGUAAUCU	Cleavage	Similar to cDNA clone:002-146-G03, full insert sequence.	1
osa-miR1882g	Os03t0293850-01	3	-1	1	24	3742	3765	AGAUUGCUUUCAAGGUCAUUUCUU	UCUUAAUGACUUUGGAAGUAAUGU	Cleavage	Similar to Ribosomal protein S15 containing protein.	1
osa-miR1882g	Os11t0492300-00	3	-1	1	24	801	824	AGAUUGCUUUCAAGGUCAUUUCUU	GAUAGAUAUCCUUGAAAGUGAUCU	Cleavage	Similar to NB-ARC domain containing protein.	1
osa-miR1882g	Os03t0743500-01	3	-1	1	24	335	358	AGAUUGCUUUCAAGGUCAUUUCUU	CUGUGAUGAUUUUGGAAGCAAUGU	Cleavage	Calcium-binding EF-hand domain containing protein.	1
osa-miR1882g	Os07t0193600-01	3	-1	1	24	224	247	AGAUUGCUUUCAAGGUCAUUUCUU	GUUUAAUUAUCUUGAAAGCAAUAU	Cleavage	Similar to Aminoacyl-tRNA synthetase.	1
osa-miR1882h	Os04t0331600-01	3	-1	1	24	3429	3452	AGAUUGCUUUCAAGGUCAUUUCUU	AACAAAUGGCUUGGAAAGUAAUCU	Cleavage	Similar to cDNA clone:002-146-G03, full insert sequence.	1
osa-miR1882h	Os03t0293850-01	3	-1	1	24	3742	3765	AGAUUGCUUUCAAGGUCAUUUCUU	UCUUAAUGACUUUGGAAGUAAUGU	Cleavage	Similar to Ribosomal protein S15 containing protein.	1
osa-miR1882h	Os11t0492300-00	3	-1	1	24	801	824	AGAUUGCUUUCAAGGUCAUUUCUU	GAUAGAUAUCCUUGAAAGUGAUCU	Cleavage	Similar to NB-ARC domain containing protein.	1
osa-miR1882h	Os03t0743500-01	3	-1	1	24	335	358	AGAUUGCUUUCAAGGUCAUUUCUU	CUGUGAUGAUUUUGGAAGCAAUGU	Cleavage	Calcium-binding EF-hand domain containing protein.	1
osa-miR1882h	Os07t0193600-01	3	-1	1	24	224	247	AGAUUGCUUUCAAGGUCAUUUCUU	GUUUAAUUAUCUUGAAAGCAAUAU	Cleavage	Similar to Aminoacyl-tRNA synthetase.	1
osa-miR1883a	Os05t0185650-01	3	-1	1	24	450	473	ACCUGUGACGGGCCGAGAAUGGAA	AUUCUUUUUCGGCCCGUCAGAGGA	Cleavage	Similar to predicted protein.	1
osa-miR1883a	Os08t0171000-01	3	-1	1	24	626	649	ACCUGUGACGGGCCGAGAAUGGAA	AGUGCUUCUUGGCCUGUGGCAGGU	Cleavage	Conserved hypothetical protein.	1
osa-miR2118d	Os03t0691050-01	3	-1	1	22	209	230	UUCCUGAUGCCUCCCAUGCCUA	UAGGGAUGGGAGGUUUCAGGAA	Cleavage	Hypothetical gene.	1
osa-miR2118d	Os09t0471900-01	3	-1	1	22	152	173	UUCCUGAUGCCUCCCAUGCCUA	AAGCCAUGGGAGGCGGCAGGAA	Cleavage	Bacterial Fmu (Sun)/eukaryotic nucleolar NOL1/Nop2p domain containing protein.	1
osa-miR2118d	Os04t0111900-02	3	-1	1	22	739	760	UUCCUGAUGCCUCCCAUGCCUA	UUGGCAUGGGGGGCGUGGGGAA	Cleavage	Similar to Resistance gene analog PIC22 (Fragment).	1
osa-miR2118d	Os04t0111900-01	3	-1	1	22	744	765	UUCCUGAUGCCUCCCAUGCCUA	UUGGCAUGGGGGGCGUGGGGAA	Cleavage	Similar to Resistance gene analog PIC22 (Fragment).	1
osa-miR2118d	Os11t0212000-00	3	-1	1	22	236	257	UUCCUGAUGCCUCCCAUGCCUA	AUGGCAUGGGAGGUAUUGGCAA	Cleavage	Similar to Leucine Rich Repeat family protein, expressed.	1
osa-miR2118d	Os01t0149350-00	3	-1	1	22	1534	1555	UUCCUGAUGCCUCCCAUGCCUA	AGGGGAUGGGAGGCAUCGGUAA	Cleavage	NB-ARC domain containing protein.	1
osa-miR2118d	Os01t0149500-01	3	-1	1	22	1963	1984	UUCCUGAUGCCUCCCAUGCCUA	AGGGGAUGGGAGGCAUCGGUAA	Cleavage	Similar to Resistance gene analog PIC23 (Fragment).	1
osa-miR2118d	Os04t0323500-02	3	-1	1	22	1839	1860	UUCCUGAUGCCUCCCAUGCCUA	UUGGUUUGGUAGGCAUCAGGAA	Cleavage	Conserved hypothetical protein.	1
osa-miR2118d	Os02t0175200-00	3	-1	1	22	446	467	UUCCUGAUGCCUCCCAUGCCUA	GCGGCGAGGGAGGCGUCAGGGG	Cleavage	Domain of unknown function DUF632 domain containing protein.	1
osa-miR2118d	Os09t0549600-00	3	-1	1	22	53	74	UUCCUGAUGCCUCCCAUGCCUA	GCUGCAUGGGUUGCAUCAGGAA	Translation	Heavy metal transport/detoxification protein domain containing protein.	1
osa-miR2118d	Os01t0384901-01	3	-1	1	22	5630	5651	UUCCUGAUGCCUCCCAUGCCUA	UGCGCAGAGGAGGCAUCAGGGG	Cleavage	Hypothetical gene.	1
osa-miR2863c	Os11t0212801-00	3	-1	1	24	63	86	UUAGUAGGACUAGAAUGGGCCAAA	UCCGUACCAUUCUAGUUCUGUUGA	Cleavage	Conserved hypothetical protein.	1
osa-miR2863c	Os05t0312000-01	3	-1	1	24	4271	4294	UUAGUAGGACUAGAAUGGGCCAAA	CAGUUCUUAUUCUGGUCUUGCUGA	Cleavage	Hypothetical conserved gene.	1
osa-miR2871a-3p	Os08t0280600-01	3	-1	1	21	992	1012	UAUUUUAGUUUCUAUGGUCAC	AUGGCUAUAGAAAUUAAUAUA	Cleavage	Reticulon domain containing protein.	1
osa-miR2871a-3p	Os02t0535700-01	3	-1	1	21	1353	1373	UAUUUUAGUUUCUAUGGUCAC	GAUACCAUAGAAGCUAGAAUC	Cleavage	Similar to OSIGBa0134P10.12 protein.	1
osa-miR2871a-3p	Os03t0151800-02	3	-1	1	21	1439	1459	UAUUUUAGUUUCUAUGGUCAC	GAGACCAUAGAUGCUGAGAUA	Translation	Similar to Cell division control protein 48 homolog A (AtCDC48a).	1
osa-miR2871a-3p	Os11t0657850-01	3	-1	1	21	2832	2852	UAUUUUAGUUUCUAUGGUCAC	UCAAUCAUGGAAAUUAAAAUG	Cleavage	Hypothetical gene.	1
osa-miR2871a-3p	Os04t0685500-02	3	-1	1	21	617	637	UAUUUUAGUUUCUAUGGUCAC	CAGAGCAUGGAAGCUAAAAUC	Cleavage	Hypothetical conserved gene.	1
osa-miR2871a-3p	Os07t0236300-01	3	-1	1	21	688	708	UAUUUUAGUUUCUAUGGUCAC	AGGACGGUGGAAGUUAAAAUA	Cleavage	Hypothetical gene.	1
osa-miR2871a-3p	Os04t0685500-01	3	-1	1	21	629	649	UAUUUUAGUUUCUAUGGUCAC	CAGAGCAUGGAAGCUAAAAUC	Cleavage	Exo70 exocyst complex subunit domain containing protein.	1
osa-miR2871a-3p	Os02t0652600-02	3	-1	1	21	664	684	UAUUUUAGUUUCUAUGGUCAC	AGGAUCAAGGAAAUUAAAGUA	Cleavage	Ribosomal protein L19 family protein.	1
osa-miR2871a-3p	Os11t0448100-01	3	-1	1	21	566	586	UAUUUUAGUUUCUAUGGUCAC	GGGCUUAUAGAAACUAGGAUA	Cleavage	Non-protein coding transcript.	1
osa-miR2871a-3p	Os05t0180600-02	3	-1	1	21	3032	3052	UAUUUUAGUUUCUAUGGUCAC	UCGAACGUAGAAAAUAAAAUA	Cleavage	Similar to Phosphatidylinositol 3-kinase, root isoform (EC 2.7.1.137) (PI3- kinase) (PtdIns-3-kinase) (PI3K) (SPI3K-5).	1
osa-miR2871a-3p	Os05t0108450-01	3	-1	1	21	3976	3996	UAUUUUAGUUUCUAUGGUCAC	CAGACCAAAAAAACUAGAAUA	Cleavage	Hypothetical gene.	1
osa-miR2871a-3p	Os03t0262900-02	3	-1	1	21	1719	1739	UAUUUUAGUUUCUAUGGUCAC	AAGUCCCUGGAAACUAGAAUA	Cleavage	Activator of Rab5 GTPase, Intracellular transport of the proglutelin	1
osa-miR2871a-5p	Os01t0866700-01	3	-1	1	24	511	534	GACCGUAGAAACUAGCAUAGAAAA	AUCGAGGUGCUAGUUUCUACUGUC	Cleavage	Similar to Sm-like protein.	1
osa-miR2871a-5p	Os11t0549605-00	3	-1	1	24	2143	2166	GACCGUAGAAACUAGCAUAGAAAA	AAGUAUACUCUGGUUUCUGCGGUC	Cleavage	Domain of unknown function DUF629 domain containing protein.	1
osa-miR2871b	Os08t0280600-01	3	-1	1	21	992	1012	UAUUUUAGUUUCUAUGGUCAC	AUGGCUAUAGAAAUUAAUAUA	Cleavage	Reticulon domain containing protein.	1
osa-miR2871b	Os02t0535700-01	3	-1	1	21	1353	1373	UAUUUUAGUUUCUAUGGUCAC	GAUACCAUAGAAGCUAGAAUC	Cleavage	Similar to OSIGBa0134P10.12 protein.	1
osa-miR2871b	Os03t0151800-02	3	-1	1	21	1439	1459	UAUUUUAGUUUCUAUGGUCAC	GAGACCAUAGAUGCUGAGAUA	Translation	Similar to Cell division control protein 48 homolog A (AtCDC48a).	1
osa-miR2871b	Os11t0657850-01	3	-1	1	21	2832	2852	UAUUUUAGUUUCUAUGGUCAC	UCAAUCAUGGAAAUUAAAAUG	Cleavage	Hypothetical gene.	1
osa-miR2871b	Os04t0685500-02	3	-1	1	21	617	637	UAUUUUAGUUUCUAUGGUCAC	CAGAGCAUGGAAGCUAAAAUC	Cleavage	Hypothetical conserved gene.	1
osa-miR2871b	Os07t0236300-01	3	-1	1	21	688	708	UAUUUUAGUUUCUAUGGUCAC	AGGACGGUGGAAGUUAAAAUA	Cleavage	Hypothetical gene.	1
osa-miR2871b	Os04t0685500-01	3	-1	1	21	629	649	UAUUUUAGUUUCUAUGGUCAC	CAGAGCAUGGAAGCUAAAAUC	Cleavage	Exo70 exocyst complex subunit domain containing protein.	1
osa-miR2871b	Os02t0652600-02	3	-1	1	21	664	684	UAUUUUAGUUUCUAUGGUCAC	AGGAUCAAGGAAAUUAAAGUA	Cleavage	Ribosomal protein L19 family protein.	1
osa-miR2871b	Os11t0448100-01	3	-1	1	21	566	586	UAUUUUAGUUUCUAUGGUCAC	GGGCUUAUAGAAACUAGGAUA	Cleavage	Non-protein coding transcript.	1
osa-miR2871b	Os05t0180600-02	3	-1	1	21	3032	3052	UAUUUUAGUUUCUAUGGUCAC	UCGAACGUAGAAAAUAAAAUA	Cleavage	Similar to Phosphatidylinositol 3-kinase, root isoform (EC 2.7.1.137) (PI3- kinase) (PtdIns-3-kinase) (PI3K) (SPI3K-5).	1
osa-miR2871b	Os05t0108450-01	3	-1	1	21	3976	3996	UAUUUUAGUUUCUAUGGUCAC	CAGACCAAAAAAACUAGAAUA	Cleavage	Hypothetical gene.	1
osa-miR2871b	Os03t0262900-02	3	-1	1	21	1719	1739	UAUUUUAGUUUCUAUGGUCAC	AAGUCCCUGGAAACUAGAAUA	Cleavage	Activator of Rab5 GTPase, Intracellular transport of the proglutelin	1
osa-miR2874	Os12t0547401-01	3	-1	1	24	1858	1881	AUGUGAACAGUGUCAAACAGUGUC	AAUGCAGUUUUACACUGUUUAUAU	Cleavage	Non-protein coding transcript.	1
osa-miR2874	Os03t0231850-00	3	-1	1	24	591	614	AUGUGAACAGUGUCAAACAGUGUC	GCUCCUGUUUGGCAUUGUUCUUAU	Cleavage	Hypothetical protein.	1
osa-miR2874	Os11t0153100-01	3	-1	1	24	468	491	AUGUGAACAGUGUCAAACAGUGUC	UAAAAUGUUUGACACUGUUAACUU	Cleavage	Conserved hypothetical protein.	1
osa-miR2874	Os04t0607500-01	3	-1	1	24	1385	1408	AUGUGAACAGUGUCAAACAGUGUC	UUUCUUGUUUAGCAAUGUUCACAU	Translation	Ion transporter , Na+ transport	1
osa-miR2874	Os04t0607500-02	3	-1	1	24	1493	1516	AUGUGAACAGUGUCAAACAGUGUC	UUUCUUGUUUAGCAAUGUUCACAU	Translation	Similar to Cation transporter HKT4.	1
osa-miR2874	Os08t0116700-01	3	-1	1	24	2475	2498	AUGUGAACAGUGUCAAACAGUGUC	GCAUAUGUGUGACACUGUUUACUU	Cleavage	Conserved hypothetical protein.	1
osa-miR2876-3p	Os03t0840500-00	3	-1	1	21	32	52	UUCCUAUAUGAACACUGUUGC	AUAACAGUGGUCAUAUAGCAA	Cleavage	Conserved hypothetical protein.	1
osa-miR2876-3p	Os06t0110100-01	3	-1	1	21	502	522	UUCCUAUAUGAACACUGUUGC	AUAAGAGUGUUGAUAUAGGGA	Translation	OSEYA1.	1
osa-miR2876-5p	Os12t0583500-01	3	-1	1	21	1419	1439	AAUUGCUGGCAGCACUGUUUA	UGGAAAGUGCUGUCAGCAAUG	Cleavage	BTB domain containing protein.	1
osa-miR2876-5p	Os12t0166600-00	3	-1	1	21	1057	1077	AAUUGCUGGCAGCACUGUUUA	CAUGCAGUGCUGCUAGUGAUU	Cleavage	Similar to NB-ARC domain containing protein.	1
osa-miR2878-3p	Os01t0868301-00	3	-1	1	24	303	326	CAGGAUUUUAUACAUGUAAAGAAU	UGAUGAGAUAUGUAUGAAAUCCUG	Cleavage	Hypothetical protein.	1
osa-miR2878-3p	Os02t0517900-01	3	-1	1	24	594	617	CAGGAUUUUAUACAUGUAAAGAAU	AAGGCUUAUAUGUGUGAAAUCUUU	Cleavage	Aminotransferase-like, plant mobile domain domain containing protein.	1
osa-miR2878-5p	Os06t0188500-01	3	-1	1	24	1769	1792	UACAUGUAUAAAAUUCUGAGGAUG	CUUUUUUAGAAUUCUAUAUAUGUG	Translation	Non-protein coding transcript.	1
osa-miR2878-5p	Os05t0194000-02	3	-1	1	24	1540	1563	UACAUGUAUAAAAUUCUGAGGAUG	GUGUCUAAAAAUUUUAUAUAUGUG	Cleavage	Similar to CRS2-associated factor 2, chloroplastic precursor.	1
osa-miR2878-5p	Os01t0680500-01	3	-1	1	24	1746	1769	UACAUGUAUAAAAUUCUGAGGAUG	AAAUGUUAGAAGUUUAUGUAUGUA	Cleavage	Hypothetical protein.	1
osa-miR2878-5p	Os12t0292400-01	3	-1	1	24	1230	1253	UACAUGUAUAAAAUUCUGAGGAUG	AAGGGACAAAAUUUUAUACAUGUU	Cleavage	Similar to Petunia ribulose 1,5-bisphosphate carboxylase small subunit mRNA (clone pSSU 51), partial cds. (Fragment).	1
osa-miR2878-5p	Os03t0823100-01	3	-1	1	24	1042	1065	UACAUGUAUAAAAUUCUGAGGAUG	UACAUGUAGUAUUUUGUACAUGUA	Cleavage	Major facilitator superfamily protein.	1
osa-miR2878-5p	Os03t0643050-00	3	-1	1	24	572	595	UACAUGUAUAAAAUUCUGAGGAUG	UUCGAUCUGAAAUUUGUACAUGUA	Cleavage	Transposase, IS4-like domain containing protein.	1
osa-miR319b	Os01t0222001-01	3	-1	1	20	272	291	UUGGACUGAAGGGUGCUCCC	GAGAGCGUCCUUCAGUCCAC	Cleavage	Hypothetical conserved gene.	1
osa-miR319b	Os10t0524400-01	3	-1	1	20	1990	2009	UUGGACUGAAGGGUGCUCCC	UCAAGCACUCUUCAGUUCAA	Cleavage	Similar to Phospholipase D beta 2.	1
osa-miR319b	Os04t0431700-01	3	-1	1	20	101	120	UUGGACUGAAGGGUGCUCCC	UGGAGCAUUCUUCAGUUCGU	Cleavage	Similar to OSIGBa0160I14.9 protein.	1
osa-miR319b	Os06t0113150-00	3	-1	1	20	327	346	UUGGACUGAAGGGUGCUCCC	CGGGGUGUUCUUCAGUUCAA	Cleavage	Similar to GSL8 (GLUCAN SYNTHASE-LIKE 8); 1,3-beta-glucan synthase/ transferase, transferring glycosyl groups.	1
osa-miR319b	Os01t0507000-02	3	-1	1	20	448	467	UUGGACUGAAGGGUGCUCCC	UUGAGCUCCUUUCGGUCCAA	Cleavage	Conserved hypothetical protein.	1
osa-miR319b	Os05t0368350-00	3	-1	1	20	360	379	UUGGACUGAAGGGUGCUCCC	AGGAAUACCCUUCUGUCCAA	Cleavage	Hypothetical gene.	1
osa-miR319b	Os05t0490600-00	3	-1	1	20	1068	1087	UUGGACUGAAGGGUGCUCCC	UGGAGCUCCCUUUAAUCCAA	Cleavage	OSMYB5.	1
osa-miR319b	Os01t0213800-01	3	-1	1	20	1478	1497	UUGGACUGAAGGGUGCUCCC	AGGGGACCCCUUCAGUCCAG	Cleavage	Similar to Transcription factor PCF5.	1
osa-miR393a	Os05t0489100-01	3	-1	1	21	1368	1388	UCCAAAGGGAUCGCAUUGAUC	UAUCAGUGCAAUUUCUUUGGA	Cleavage	Similar to Prolyl 4-hydroxylase alpha subunit-like protein.	1
osa-miR393a	Os07t0685600-01	3	-1	1	21	927	947	UCCAAAGGGAUCGCAUUGAUC	CAUCAAUAUGAUCCCUUAGGA	Cleavage	Conserved hypothetical protein.	1
osa-miR393a	Os03t0310500-01	3	-1	1	21	424	444	UCCAAAGGGAUCGCAUUGAUC	GCUGGAUGCCAUCCCUUUGGA	Cleavage	CAP, conserved site domain containing protein.	1
osa-miR393b-3p	Os05t0495250-00	3	-1	1	21	127	147	UCAGUGCAAUCCCUUUGGAAU	UUUUUGAAGGGACUGCACUGA	Cleavage	Non-protein coding transcript.	1
osa-miR393b-3p	Os04t0395651-00	3	-1	1	21	81	101	UCAGUGCAAUCCCUUUGGAAU	CAUCCAAAGGGAUCGCAUUGU	Cleavage	Hypothetical protein.	1
osa-miR393b-3p	Os05t0592450-00	3	-1	1	21	1148	1168	UCAGUGCAAUCCCUUUGGAAU	CAUUCAAGGGGAUUGUACGGA	Cleavage	Hypothetical gene.	1
osa-miR393b-3p	Os03t0719800-01	3	-1	1	21	1629	1649	UCAGUGCAAUCCCUUUGGAAU	UGUCCACAGGGAUUCCACUGG	Cleavage	Phytochrome A, Photoreceptor	1
osa-miR393b-5p	Os05t0489100-01	3	-1	1	22	1367	1388	UCCAAAGGGAUCGCAUUGAUCU	UUAUCAGUGCAAUUUCUUUGGA	Cleavage	Similar to Prolyl 4-hydroxylase alpha subunit-like protein.	1
osa-miR393b-5p	Os07t0685600-01	3	-1	1	22	926	947	UCCAAAGGGAUCGCAUUGAUCU	GCAUCAAUAUGAUCCCUUAGGA	Cleavage	Conserved hypothetical protein.	1
osa-miR393b-5p	Os03t0683700-01	3	-1	1	22	356	377	UCCAAAGGGAUCGCAUUGAUCU	CUCCUGGUGCGAUCUCUUUGGA	Cleavage	Conserved hypothetical protein.	1
osa-miR393b-5p	Os01t0364800-00	3	-1	1	22	1719	1740	UCCAAAGGGAUCGCAUUGAUCU	GCUUUGGUGUGGUCCUUUUGGA	Cleavage	Protein kinase, catalytic domain domain containing protein.	1
osa-miR393b-5p	Os03t0310500-01	3	-1	1	22	423	444	UCCAAAGGGAUCGCAUUGAUCU	UGCUGGAUGCCAUCCCUUUGGA	Cleavage	CAP, conserved site domain containing protein.	1
osa-miR394	Os05t0584600-02	3	-1	1	20	1928	1947	UUGGCAUUCUGUCCACCUCC	UGAGGUGGACAGUAUGUUAG	Cleavage	ATPase, AAA-type, core domain containing protein.	1
osa-miR394	Os05t0584600-01	3	-1	1	20	1928	1947	UUGGCAUUCUGUCCACCUCC	UGAGGUGGACAGUAUGUUAG	Cleavage	Similar to ATP binding / nucleoside-triphosphatase/ nucleotide binding.	1
osa-miR394	Os06t0703500-02	3	-1	1	20	1303	1322	UUGGCAUUCUGUCCACCUCC	UGUGGAGGGCAGAAUGUCAA	Cleavage	Similar to SBP-domain protein 5 (Fragment).	1
osa-miR394	Os02t0139400-01	3	-1	1	20	719	738	UUGGCAUUCUGUCCACCUCC	UGUGGAGGGCAGAAUGUCAA	Cleavage	Similar to Squamosa promoter-binding-like protein 3.	1
osa-miR394	Os06t0703500-01	3	-1	1	20	971	990	UUGGCAUUCUGUCCACCUCC	UGUGGAGGGCAGAAUGUCAA	Cleavage	Similar to SBP-domain protein 5 (Fragment).	1
osa-miR394	Os06t0703500-03	3	-1	1	20	370	389	UUGGCAUUCUGUCCACCUCC	UGUGGAGGGCAGAAUGUCAA	Cleavage	Similar to Squamosa promoter-binding-like protein 12.	1
osa-miR394	Os03t0359000-01	3	-1	1	20	871	890	UUGGCAUUCUGUCCACCUCC	AGAUGAGGAUAGAAUGCUAA	Cleavage	Ubiquitin interacting motif domain containing protein.	1
osa-miR394	Os10t0572000-00	3	-1	1	20	935	954	UUGGCAUUCUGUCCACCUCC	AGAGUUUGAUAGAAUGCCAG	Cleavage	GTP-binding protein, HSR1-related domain containing protein.	1
osa-miR396a-3p	Os08t0566900-01	3	-1	1	20	565	584	GUUCAAUAAAGCUGUGGGAA	UUUCCACAGCUUUGUUGCAU	Cleavage	Mpv17/PMP22 family protein.	1
osa-miR396a-3p	Os01t0801901-00	3	-1	1	20	377	396	GUUCAAUAAAGCUGUGGGAA	CUCCCAUGGCUUUGAUGAAC	Cleavage	Similar to Transcription factor (Fragment).	1
osa-miR396a-5p	Os06t0474900-01	3	-1	1	21	1159	1179	UUCCACAGCUUUCUUGAACUG	CAGUUCUGGAAAGCUGGGGAA	Cleavage	Conserved hypothetical protein.	1
osa-miR396a-5p	Os06t0474900-02	3	-1	1	21	1131	1151	UUCCACAGCUUUCUUGAACUG	CAGUUCUGGAAAGCUGGGGAA	Cleavage	Conserved hypothetical protein.	1
osa-miR396a-5p	Os02t0678800-01	3	-1	1	21	629	650	UUCCACA-GCUUUCUUGAACUG	CCGUUCAAGAAAGCCUGUGGAA	Cleavage	Transcriptional activator/repressor, Reguration of KNOX gene, Oskn2 (regulator of meristem function), Floral organogenesis	1
osa-miR396a-5p	Os06t0204800-00	3	-1	1	21	423	444	UUCCACA-GCUUUCUUGAACUG	CCGUUCAAGAAAGCCUGUGGAA	Cleavage	Similar to Growth-regulating factor 2.	1
osa-miR396a-5p	Os04t0600900-02	3	-1	1	21	496	517	UUCCACA-GCUUUCUUGAACUG	CCGUUCAAGAAAGCCUGUGGAA	Cleavage	Transcriptional activator/repressor, Reguration of KNOX gene, Oskn2 (Regulator of meristem function)	1
osa-miR396a-5p	Os03t0729500-01	3	-1	1	21	419	440	UUCCACA-GCUUUCUUGAACUG	CCGUUCAAGAAAGCAUGUGGAA	Cleavage	Transcription factor, Floral organ development	1
osa-miR396a-5p	Os02t0776900-01	3	-1	1	21	570	591	UUCCACA-GCUUUCUUGAACUG	CCGUUCAAGAAAGCCUGUGGAA	Cleavage	Transcription activator, Gibberellin (GA)-induced stem elongation	1
osa-miR396a-5p	Os11t0551900-01	3	-1	1	21	1321	1342	UUCCACA-GCUUUCUUGAACUG	UCGUUCAAGAAAGCAUGUGGAA	Cleavage	Hypothetical conserved gene.	1
osa-miR396a-5p	Os11t0680200-00	3	-1	1	21	2269	2289	UUCCACAGCUUUCUUGAACUG	UAUUUCAAGGAAGCUGAGGAA	Cleavage	Pentatricopeptide repeat domain containing protein.	1
osa-miR396a-5p	Os05t0193900-00	3	-1	1	21	1092	1112	UUCCACAGCUUUCUUGAACUG	AGGUUCCAGCAAGUUGUGGAA	Cleavage	Hypothetical conserved gene.	1
osa-miR396a-5p	Os05t0295300-01	3	-1	1	21	156	176	UUCCACAGCUUUCUUGAACUG	GUGAUUAAGAAAGUUGUGGAC	Cleavage	Similar to Acetyl-coenzyme A carboxylase (EC 6.4.1.2).	1
osa-miR396a-5p	Os11t0565400-01	3	-1	1	21	1681	1701	UUCCACAGCUUUCUUGAACUG	CUGUGUGAGGAAGCUGUGGAG	Cleavage	Similar to RING finger family protein.	1
osa-miR396a-5p	Os02t0535700-01	3	-1	1	21	1959	1979	UUCCACAGCUUUCUUGAACUG	AUGUUCUAGACAGCUGUGGGA	Translation	Similar to OSIGBa0134P10.12 protein.	1
osa-miR396a-5p	Os05t0528200-01	3	-1	1	21	619	638	UUCCACAGCUUUCUUGAACUG	CUGUUUG-GAAAGCUGUGGAA	Cleavage	Similar to 50S ribosomal protein L20.	1
osa-miR396b-3p	Os08t0566900-01	3	-1	1	20	565	584	GUUCAAUAAAGCUGUGGGAA	UUUCCACAGCUUUGUUGCAU	Cleavage	Mpv17/PMP22 family protein.	1
osa-miR396b-3p	Os02t0226000-01	3	-1	1	20	795	814	GUUCAAUAAAGCUGUGGGAA	UUUCCACAGCUUUGUUGCAU	Cleavage	Similar to Peroxisomal membrane protein PMP22 (22 kDa peroxisomal membrane protein).	1
osa-miR396b-3p	Os01t0801901-00	3	-1	1	20	377	396	GUUCAAUAAAGCUGUGGGAA	CUCCCAUGGCUUUGAUGAAC	Cleavage	Similar to Transcription factor (Fragment).	1
osa-miR396b-5p	Os06t0474900-01	3	-1	1	21	1159	1179	UUCCACAGCUUUCUUGAACUG	CAGUUCUGGAAAGCUGGGGAA	Cleavage	Conserved hypothetical protein.	1
osa-miR396b-5p	Os06t0474900-02	3	-1	1	21	1131	1151	UUCCACAGCUUUCUUGAACUG	CAGUUCUGGAAAGCUGGGGAA	Cleavage	Conserved hypothetical protein.	1
osa-miR396b-5p	Os02t0678800-01	3	-1	1	21	629	650	UUCCACA-GCUUUCUUGAACUG	CCGUUCAAGAAAGCCUGUGGAA	Cleavage	Transcriptional activator/repressor, Reguration of KNOX gene, Oskn2 (regulator of meristem function), Floral organogenesis	1
osa-miR396b-5p	Os06t0204800-00	3	-1	1	21	423	444	UUCCACA-GCUUUCUUGAACUG	CCGUUCAAGAAAGCCUGUGGAA	Cleavage	Similar to Growth-regulating factor 2.	1
osa-miR396b-5p	Os04t0600900-01	3	-1	1	21	404	425	UUCCACA-GCUUUCUUGAACUG	CCGUUCAAGAAAGCCUGUGGAA	Cleavage	Similar to B0403H10-OSIGBa0105A11.9 protein.	1
osa-miR396b-5p	Os04t0600900-02	3	-1	1	21	496	517	UUCCACA-GCUUUCUUGAACUG	CCGUUCAAGAAAGCCUGUGGAA	Cleavage	Transcriptional activator/repressor, Reguration of KNOX gene, Oskn2 (Regulator of meristem function)	1
osa-miR396b-5p	Os02t0776900-01	3	-1	1	21	570	591	UUCCACA-GCUUUCUUGAACUG	CCGUUCAAGAAAGCCUGUGGAA	Cleavage	Transcription activator, Gibberellin (GA)-induced stem elongation	1
osa-miR396b-5p	Os11t0680200-00	3	-1	1	21	2269	2289	UUCCACAGCUUUCUUGAACUG	UAUUUCAAGGAAGCUGAGGAA	Cleavage	Pentatricopeptide repeat domain containing protein.	1
osa-miR396b-5p	Os05t0193900-00	3	-1	1	21	1092	1112	UUCCACAGCUUUCUUGAACUG	AGGUUCCAGCAAGUUGUGGAA	Cleavage	Hypothetical conserved gene.	1
osa-miR396b-5p	Os05t0295300-01	3	-1	1	21	156	176	UUCCACAGCUUUCUUGAACUG	GUGAUUAAGAAAGUUGUGGAC	Cleavage	Similar to Acetyl-coenzyme A carboxylase (EC 6.4.1.2).	1
osa-miR396b-5p	Os11t0565400-01	3	-1	1	21	1681	1701	UUCCACAGCUUUCUUGAACUG	CUGUGUGAGGAAGCUGUGGAG	Cleavage	Similar to RING finger family protein.	1
osa-miR396b-5p	Os02t0535700-01	3	-1	1	21	1959	1979	UUCCACAGCUUUCUUGAACUG	AUGUUCUAGACAGCUGUGGGA	Translation	Similar to OSIGBa0134P10.12 protein.	1
osa-miR396b-5p	Os05t0528200-01	3	-1	1	21	619	638	UUCCACAGCUUUCUUGAACUG	CUGUUUG-GAAAGCUGUGGAA	Cleavage	Similar to 50S ribosomal protein L20.	1
osa-miR396c-3p	Os12t0612500-01	3	-1	1	21	1111	1131	GGUCAAGAAAGCUGUGGGAAG	GUUCCCACAGUUUUUUGGAUC	Cleavage	Methyltransferase small domain containing protein.	1
osa-miR396c-3p	Os09t0450300-02	3	-1	1	21	75	95	GGUCAAGAAAGCUGUGGGAAG	CCCUCCACAGCUUUCUUCACC	Cleavage	MAP65/ASE1 family protein.	1
osa-miR396c-3p	Os09t0450300-01	3	-1	1	21	179	199	GGUCAAGAAAGCUGUGGGAAG	CCCUCCACAGCUUUCUUCACC	Cleavage	MAP65/ASE1 family protein.	1
osa-miR396c-3p	Os06t0699900-01	3	-1	1	21	1684	1704	GGUCAAGAAAGCUGUGGGAAG	AAUCUCACAGCUUUUCUGACU	Cleavage	Proteasome/cyclosome, regulatory subunit domain containing protein.	1
osa-miR396c-3p	Os11t0601600-01	3	-1	1	21	69	89	GGUCAAGAAAGCUGUGGGAAG	AAUUCCUCAUCUUUCUUGACC	Cleavage	Protein of unknown function DUF248, methyltransferase putative family protein.	1
osa-miR396c-3p	Os12t0291000-00	3	-1	1	21	4175	4195	GGUCAAGAAAGCUGUGGGAAG	GGUUUGACAGUUUUCUUGAUC	Cleavage	Similar to DNA-directed DNA polymerase family protein.	1
osa-miR396c-5p	Os06t0204800-00	3	-1	1	21	423	444	UUCCACA-GCUUUCUUGAACUU	CCGUUCAAGAAAGCCUGUGGAA	Cleavage	Similar to Growth-regulating factor 2.	1
osa-miR396c-5p	Os05t0193900-00	3	-1	1	21	1092	1112	UUCCACAGCUUUCUUGAACUU	AGGUUCCAGCAAGUUGUGGAA	Cleavage	Hypothetical conserved gene.	1
osa-miR396c-5p	Os04t0600900-01	3	-1	1	21	404	425	UUCCACA-GCUUUCUUGAACUU	CCGUUCAAGAAAGCCUGUGGAA	Cleavage	Similar to B0403H10-OSIGBa0105A11.9 protein.	1
osa-miR396c-5p	Os04t0600900-02	3	-1	1	21	496	517	UUCCACA-GCUUUCUUGAACUU	CCGUUCAAGAAAGCCUGUGGAA	Cleavage	Transcriptional activator/repressor, Reguration of KNOX gene, Oskn2 (Regulator of meristem function)	1
osa-miR396c-5p	Os02t0701300-01	3	-1	1	21	570	591	UUCCACA-GCUUUCUUGAACUU	CCGUUCAAGAAAGCCUGUGGAA	Cleavage	Conserved hypothetical protein.	1
osa-miR396c-5p	Os03t0674700-01	3	-1	1	21	731	752	UUCCACA-GCUUUCUUGAACUU	CCGUUCAAGAAAGCCUGUGGAA	Cleavage	Similar to Growth-regulating factor 3.	1
osa-miR396c-5p	Os12t0484900-01	3	-1	1	21	732	753	UUCCACA-GCUUUCUUGAACUU	CCGUUCAAGAAAGCAUGUGGAA	Cleavage	Similar to Growth-regulating factor 7.	1
osa-miR396c-5p	Os03t0729500-01	3	-1	1	21	419	440	UUCCACA-GCUUUCUUGAACUU	CCGUUCAAGAAAGCAUGUGGAA	Cleavage	Transcription factor, Floral organ development	1
osa-miR396c-5p	Os02t0776900-01	3	-1	1	21	570	591	UUCCACA-GCUUUCUUGAACUU	CCGUUCAAGAAAGCCUGUGGAA	Cleavage	Transcription activator, Gibberellin (GA)-induced stem elongation	1
osa-miR396c-5p	Os06t0474900-01	3	-1	1	21	1159	1179	UUCCACAGCUUUCUUGAACUU	CAGUUCUGGAAAGCUGGGGAA	Cleavage	Conserved hypothetical protein.	1
osa-miR396c-5p	Os01t0968700-01	3	-1	1	21	1330	1350	UUCCACAGCUUUCUUGAACUU	GUCUUCAAGAGAGUUGUGGAC	Cleavage	tRNA isopentenyltransferase family protein.	1
osa-miR396c-5p	Os11t0680200-00	3	-1	1	21	2269	2289	UUCCACAGCUUUCUUGAACUU	UAUUUCAAGGAAGCUGAGGAA	Cleavage	Pentatricopeptide repeat domain containing protein.	1
osa-miR396c-5p	Os06t0474900-02	3	-1	1	21	1131	1151	UUCCACAGCUUUCUUGAACUU	CAGUUCUGGAAAGCUGGGGAA	Cleavage	Conserved hypothetical protein.	1
osa-miR396c-5p	Os11t0565400-01	3	-1	1	21	1681	1701	UUCCACAGCUUUCUUGAACUU	CUGUGUGAGGAAGCUGUGGAG	Cleavage	Similar to RING finger family protein.	1
osa-miR399d	Os11t0310100-01	3	-1	1	21	3456	3476	UGCCAAAGGAGAGUUGCCCUG	GAGGGGAAUUUUUUUUUGGCA	Cleavage	Hypothetical conserved gene.	1
osa-miR399d	Os12t0154600-01	3	-1	1	21	1010	1030	UGCCAAAGGAGAGUUGCCCUG	UUGGGUUUCUCUUCUUUGGCA	Cleavage	Protein of unknown function DUF250 domain containing protein.	1
osa-miR399d	Os12t0154000-02	3	-1	1	21	1188	1208	UGCCAAAGGAGAGUUGCCCUG	UUGGGUUUCUCUUCUUUGGCA	Cleavage	Similar to integral membrane protein like.	1
osa-miR399d	Os12t0154600-02	3	-1	1	21	948	968	UGCCAAAGGAGAGUUGCCCUG	UUGGGUUUCUCUUCUUUGGCA	Cleavage	Protein of unknown function DUF250 domain containing protein.	1
osa-miR399d	Os12t0154000-01	3	-1	1	21	1190	1210	UGCCAAAGGAGAGUUGCCCUG	UUGGGUUUCUCUUCUUUGGCA	Cleavage	Protein of unknown function DUF250 domain containing protein.	1
osa-miR399i	Os02t0235050-00	3	-1	1	21	78	98	UGCCAAAGGAGAGCUGCCCUG	CAGUGCAGUUCUCCUCUGGCA	Cleavage	Non-protein coding transcript.	1
osa-miR399i	Os05t0529700-03	3	-1	1	21	1103	1123	UGCCAAAGGAGAGCUGCCCUG	CGGGGCAAAUUUCCUUUGGCA	Cleavage	Heat shock protein DnaJ family protein.	1
osa-miR399i	Os01t0748600-02	3	-1	1	21	463	483	UGCCAAAGGAGAGCUGCCCUG	UGGGGCAGCACGCCUUUGGCA	Translation	Serine/threonine protein kinase-related domain containing protein.	1
osa-miR399i	Os01t0748600-01	3	-1	1	21	475	495	UGCCAAAGGAGAGCUGCCCUG	UGGGGCAGCACGCCUUUGGCA	Translation	Similar to Protein kinase family protein.	1
osa-miR399i	Os07t0268400-00	3	-1	1	21	976	996	UGCCAAAGGAGAGCUGCCCUG	ACUGGUAGCUUUCCUUUGGCC	Cleavage	Non-protein coding transcript.	1
osa-miR399i	Os02t0614966-00	3	-1	1	21	2041	2061	UGCCAAAGGAGAGCUGCCCUG	UAUUGCGGCUCUCUUUUGGCA	Cleavage	Leucine-rich repeat domain containing protein.	1
osa-miR399i	Os12t0175700-01	3	-1	1	21	1437	1457	UGCCAAAGGAGAGCUGCCCUG	GUGGGCUGCUUCCCUUUGGCA	Translation	Nonaspanin (TM9SF) family protein.	1
osa-miR399i	Os12t0154600-01	3	-1	1	21	1010	1030	UGCCAAAGGAGAGCUGCCCUG	UUGGGUUUCUCUUCUUUGGCA	Cleavage	Protein of unknown function DUF250 domain containing protein.	1
osa-miR399i	Os12t0154000-02	3	-1	1	21	1188	1208	UGCCAAAGGAGAGCUGCCCUG	UUGGGUUUCUCUUCUUUGGCA	Cleavage	Similar to integral membrane protein like.	1
osa-miR399i	Os12t0154600-02	3	-1	1	21	948	968	UGCCAAAGGAGAGCUGCCCUG	UUGGGUUUCUCUUCUUUGGCA	Cleavage	Protein of unknown function DUF250 domain containing protein.	1
osa-miR399i	Os12t0154000-01	3	-1	1	21	1190	1210	UGCCAAAGGAGAGCUGCCCUG	UUGGGUUUCUCUUCUUUGGCA	Cleavage	Protein of unknown function DUF250 domain containing protein.	1
osa-miR399j	Os11t0310100-01	3	-1	1	21	3456	3476	UGCCAAAGGAGAGUUGCCCUA	GAGGGGAAUUUUUUUUUGGCA	Cleavage	Hypothetical conserved gene.	1
osa-miR399j	Os12t0154600-01	3	-1	1	21	1010	1030	UGCCAAAGGAGAGUUGCCCUA	UUGGGUUUCUCUUCUUUGGCA	Cleavage	Protein of unknown function DUF250 domain containing protein.	1
osa-miR399j	Os12t0154600-02	3	-1	1	21	948	968	UGCCAAAGGAGAGUUGCCCUA	UUGGGUUUCUCUUCUUUGGCA	Cleavage	Protein of unknown function DUF250 domain containing protein.	1
osa-miR399j	Os12t0154000-01	3	-1	1	21	1190	1210	UGCCAAAGGAGAGUUGCCCUA	UUGGGUUUCUCUUCUUUGGCA	Cleavage	Protein of unknown function DUF250 domain containing protein.	1
osa-miR440	Os04t0459600-01	3	-1	1	24	310	333	AGUGUCUCCUGAUGAUCGGGACAA	AGUCCCCGACCAUCAGGAGGUGUU	Cleavage	Mog1/PsbP, alpha/beta/alpha sandwich domain containing protein.	1
osa-miR440	Os03t0239400-01	3	-1	1	24	1689	1712	AGUGUCUCCUGAUGAUCGGGACAA	UAGGUCCGAUAAUUAGGAGGUAUU	Cleavage	Similar to Transcription factor HBP-1a(C14).	1
osa-miR440	Os08t0296700-01	3	-1	1	24	783	806	AGUGUCUCCUGAUGAUCGGGACAA	AAGAACAGAUCAUCGGGAGACAUC	Cleavage	NB-ARC domain containing protein.	1
osa-miR440	Os09t0383300-01	3	-1	1	24	663	686	AGUGUCUCCUGAUGAUCGGGACAA	AGCAACCAAUUAUCAGAAGACACU	Cleavage	Hypothetical conserved gene.	1
osa-miR5144-3p	Os06t0594100-02	3	-1	1	21	3576	3596	UCUCCUCAGCAGCACAAGAAG	CUUCUUGUGCUGAUGGGGAGU	Cleavage	Similar to predicted protein.	1
osa-miR5144-3p	Os11t0149300-02	3	-1	1	21	1253	1273	UCUCCUCAGCAGCACAAGAAG	AUUCUUGUGCUGCUGAGCUGA	Cleavage	Conserved hypothetical protein.	1
osa-miR5144-3p	Os01t0201900-01	3	-1	1	21	1957	1977	UCUCCUCAGCAGCACAAGAAG	UUUCCUGAGCUGUUGAGGAGG	Cleavage	Conserved hypothetical protein.	1
osa-miR5144-3p	Os10t0487400-03	3	-1	1	21	758	778	UCUCCUCAGCAGCACAAGAAG	GUUCUACUGCUGCUGAGGAGC	Cleavage	Similar to Zinc finger, C3HC4 type family protein, expressed.	1
osa-miR5144-3p	Os10t0487400-02	3	-1	1	21	969	989	UCUCCUCAGCAGCACAAGAAG	GUUCUACUGCUGCUGAGGAGC	Cleavage	Zinc finger, RING/FYVE/PHD-type domain containing protein.	1
osa-miR5144-3p	Os10t0487400-01	3	-1	1	21	1000	1020	UCUCCUCAGCAGCACAAGAAG	GUUCUACUGCUGCUGAGGAGC	Cleavage	Zinc finger, RING/FYVE/PHD-type domain containing protein.	1
osa-miR5144-3p	Os01t0836900-01	3	-1	1	21	521	541	UCUCCUCAGCAGCACAAGAAG	GUAUUGGUGCUGCUGAGGAGG	Cleavage	Conserved hypothetical protein.	1
osa-miR5144-3p	Os06t0669400-02	3	-1	1	21	1661	1681	UCUCCUCAGCAGCACAAGAAG	GCGGUCGUGCUGCUGAGGAGA	Cleavage	Similar to Cell division protease ftsH homolog 2, chloroplastic.	1
osa-miR5144-3p	Os09t0516750-00	3	-1	1	21	1210	1230	UCUCCUCAGCAGCACAAGAAG	AGUUUUUUGCUGUUGGGGGGA	Cleavage	Hypothetical protein.	1
osa-miR5144-5p	Os12t0624800-01	3	-1	1	21	1316	1336	UUCUUGUGCUGCUGAAGAGAC	GUCUGUUCAGCAGCGCAUGAA	Cleavage	Conserved hypothetical protein.	1
osa-miR5144-5p	Os07t0561300-01	3	-1	1	21	371	392	UUCUUGUGCUGCUG-AAGAGAC	UUCUCUUGCAGCAGCACGAGGA	Cleavage	Cyclin-like F-box domain containing protein.	1
osa-miR5144-5p	Os02t0521500-00	3	-1	1	21	127	147	UUCUUGUGCUGCUGAAGAGAC	GGUUCUUCAGCAGUAAAAGGA	Cleavage	Peptidase C65, otubain domain containing protein.	1
osa-miR5144-5p	Os04t0475000-01	3	-1	1	21	333	353	UUCUUGUGCUGCUGAAGAGAC	UCCUCUUCCGCAGCACAGGAU	Cleavage	Hypothetical protein.	1
osa-miR5144-5p	Os04t0618700-01	3	-1	1	21	743	763	UUCUUGUGCUGCUGAAGAGAC	GAUUCUUCAGCUGUACGAGAA	Translation	Protein kinase, core domain containing protein.	1
osa-miR5144-5p	Os02t0715000-01	3	-1	1	21	1195	1215	UUCUUGUGCUGCUGAAGAGAC	AGCUCUUAAGCAGCACAGCAA	Cleavage	Similar to Cysteine proteinase.	1
osa-miR5144-5p	Os02t0539900-00	3	-1	1	21	717	737	UUCUUGUGCUGCUGAAGAGAC	AGUUCAUCAGCAGAACAAGAA	Cleavage	WD40 repeat domain containing protein.	1
osa-miR5144-5p	Os06t0102900-01	3	-1	1	21	1420	1440	UUCUUGUGCUGCUGAAGAGAC	CGCUCAUCAUCAGCACAGGAA	Cleavage	Conserved hypothetical protein.	1
osa-miR5144-5p	Os07t0557500-01	3	-1	1	21	1099	1119	UUCUUGUGCUGCUGAAGAGAC	UGCUCUCCAGCGGCAGAAGAA	Cleavage	WRC domain containing protein.	1
osa-miR5144-5p	Os05t0489000-01	3	-1	1	21	1238	1258	UUCUUGUGCUGCUGAAGAGAC	CAUUCUCCAGCCGCACAAGAA	Translation	Endonuclease/exonuclease/phosphatase domain containing protein.	1
osa-miR5144-5p	Os04t0314201-00	3	-1	1	21	1018	1038	UUCUUGUGCUGCUGAAGAGAC	GCCUCGACAGCAGCGCAAGGA	Cleavage	Hypothetical protein.	1
osa-miR5144-5p	Os04t0324000-01	3	-1	1	21	1019	1039	UUCUUGUGCUGCUGAAGAGAC	GCCUCGACAGCAGCGCAAGGA	Cleavage	Hypothetical protein.	1
osa-miR5144-5p	Os01t0700900-01	3	-1	1	21	1073	1093	UUCUUGUGCUGCUGAAGAGAC	GGCGCUGCAGCAGCGCAAGGA	Cleavage	Similar to Cytochrome P450 monooxygenase.	1
osa-miR5150-3p	Os07t0668200-02	3	-1	1	24	1109	1132	AGAAGCUGCAGCUGUCAGAAGCUC	GAGCUUCUAGCUGCUGCAGCUUCU	Cleavage	Similar to adenyl cyclase.	1
osa-miR5150-3p	Os01t0927500-02	3	-1	1	24	2491	2514	AGAAGCUGCAGCUGUCAGAAGCUC	GAGUUUUUGGCAGCUGCGGAUUCU	Cleavage	Serine/threonine protein kinase-related domain containing protein.	1
osa-miR5150-3p	Os12t0171250-01	3	-1	1	24	1335	1358	AGAAGCUGCAGCUGUCAGAAGCUC	GAGUUUCUAGCUGCUGCAGCUUCU	Cleavage	Non-protein coding transcript.	1
osa-miR5150-3p	Os02t0168000-02	3	-1	1	24	1826	1849	AGAAGCUGCAGCUGUCAGAAGCUC	GCUCUUCUGAGAGUUGCUGCUUCU	Cleavage	Similar to UreF.	1
osa-miR5150-3p	Os02t0168000-01	3	-1	1	24	2056	2079	AGAAGCUGCAGCUGUCAGAAGCUC	GCUCUUCUGAGAGUUGCUGCUUCU	Cleavage	Similar to urease accessory protein F.	1
osa-miR5150-3p	Os07t0634400-01	3	-1	1	24	544	566	AGAAGCUGCAGCUGUCAGAAGCUC	GCAGUUCUGACAGCU-CAGCUUCU	Cleavage	HAD-superfamily hydrolase, subfamily IA, variant 3 domain containing protein.	1
osa-miR5150-3p	Os12t0152800-03	3	-1	1	24	1308	1331	AGAAGCUGCAGCUGUCAGAAGCUC	UCCAAUUUGACAGUUGCAGUUUUA	Cleavage	Rhodanese-like domain containing protein.	1
osa-miR5150-3p	Os01t0160150-00	3	-1	1	24	480	503	AGAAGCUGCAGCUGUCAGAAGCUC	AGCCCUCUGGUAGCUUUAGCUUCU	Cleavage	Hypothetical protein.	1
osa-miR5150-3p	Os12t0152800-01	3	-1	1	24	1994	2017	AGAAGCUGCAGCUGUCAGAAGCUC	UCCAAUUUGACAGUUGCAGUUUUA	Cleavage	Rhodanese-like domain containing protein.	1
osa-miR5150-3p	Os12t0606100-00	3	-1	1	24	3048	3071	AGAAGCUGCAGCUGUCAGAAGCUC	ACAUGUCUGACAGCGGAAGCUUCU	Translation	Hypothetical conserved gene.	1
osa-miR5150-3p	Os02t0523300-01	3	-1	1	24	3314	3337	AGAAGCUGCAGCUGUCAGAAGCUC	ACAUGUCUGACAGCGGAAGCUUCU	Translation	Similar to Spc97/Spc98 family protein, expressed.	1
osa-miR5150-5p	Os04t0648500-01	3	-1	1	24	1242	1264	AGCUUCUGACAGCUGCAGUUUCUC	AUGAGGCU-CGGCUGUCAGAAGCU	Cleavage	Zinc finger, RING/FYVE/PHD-type domain containing protein.	1
osa-miR5150-5p	Os05t0346100-01	3	-1	1	24	1161	1183	AGCUUCUGACAGCUGCAGUUUCUC	UAGCCACUGCAGCUGUCA-AAGCU	Cleavage	Phox-like domain containing protein.	1
osa-miR5156	Os04t0540500-01	3	-1	1	24	382	405	AGCCUGUAAAACUGCAAAAAGGAA	AUCCUUUUAGCAGAUUUACAGGUU	Translation	Hypothetical protein.	1
osa-miR5156	Os02t0622500-01	3	-1	1	24	1386	1409	AGCCUGUAAAACUGCAAAAAGGAA	UACAGUUUUCUAGUUUUACAUGCU	Cleavage	Conserved hypothetical protein.	1
osa-miR5156	Os03t0789800-01	3	-1	1	24	687	710	AGCCUGUAAAACUGCAAAAAGGAA	UAUAGUUUUGAAGUCUUACAGGUU	Translation	Hypothetical conserved gene.	1
osa-miR5159	Os10t0511600-01	3	-1	1	24	1886	1909	AACUAGAGUGGGUCAACGGGUACC	GGUAUCCAUUGAUCUACUCUAGUA	Cleavage	Similar to prolyl carboxypeptidase like protein.	1
osa-miR528-3p	Os10t0498700-01	3	-1	1	21	450	470	CCUGUGCUUGCCUCUUCCAUU	AGUGGAGGAGGUGGGCGUAGG	Cleavage	WD40-like domain containing protein.	1
osa-miR528-3p	Os10t0529600-01	3	-1	1	21	670	690	CCUGUGCUUGCCUCUUCCAUU	GGUGGGGGAGGCAAGUACGGA	Cleavage	Hypothetical protein.	1
osa-miR528-3p	Os12t0495600-01	3	-1	1	21	300	320	CCUGUGCUUGCCUCUUCCAUU	AGUGGAUGAGGCAGGUGCGGG	Cleavage	NB-ARC domain containing protein.	1
osa-miR528-3p	Os12t0117850-00	3	-1	1	21	1352	1372	CCUGUGCUUGCCUCUUCCAUU	GGUGGAGGAGGCAGACGCAGG	Cleavage	Hypothetical protein.	1
osa-miR528-3p	Os01t0184800-01	3	-1	1	21	88	108	CCUGUGCUUGCCUCUUCCAUU	CGUGGAGGGGGCGAGCACGGA	Cleavage	Thioredoxin fold domain containing protein.	1
osa-miR528-3p	Os10t0155800-01	3	-1	1	21	1459	1479	CCUGUGCUUGCCUCUUCCAUU	AUUGGAAGAGGUCGGCACGGG	Cleavage	Protein kinase, core domain containing protein.	1
osa-miR528-3p	Os01t0919600-01	3	-1	1	21	902	922	CCUGUGCUUGCCUCUUCCAUU	GGUGCAAGAGGCAGGCACCGG	Cleavage	Protein of unknown function DUF707 family protein.	1
osa-miR528-3p	Os01t0897100-01	3	-1	1	21	656	675	CCUGUGCUUGCCUCUUCCAUU	AGUGGAA-AGGCAAGCAUGGG	Cleavage	Conserved hypothetical protein.	1
osa-miR528-3p	Os10t0382400-01	3	-1	1	21	1204	1224	CCUGUGCUUGCCUCUUCCAUU	UUUGGAAGUGGCAUGCACAGG	Cleavage	Conserved hypothetical protein.	1
osa-miR528-3p	Os01t0616300-01	3	-1	1	21	891	911	CCUGUGCUUGCCUCUUCCAUU	GUUGGAGGAGGUUAGUACAGG	Cleavage	Thioredoxin, core domain containing protein.	1
osa-miR528-5p	Os01t0583700-00	3	-1	1	21	3012	3032	UGGAAGGGGCAUGCAGAGGAG	CUCCUCUGUGUCUCCCUUCCA	Translation	Similar to predicted protein.	1
osa-miR528-5p	Os07t0570550-00	3	-1	1	21	180	199	UGGAAGGGGCAUGCAGAGGAG	CUCCUCUGC-UGCCCCUUCCA	Cleavage	Cupredoxin domain containing protein.	1
osa-miR528-5p	Os03t0129400-02	3	-1	1	21	146	166	UGGAAGGGGCAUGCAGAGGAG	CUCCUGUGCUUGCCUCUUCCA	Cleavage	Similar to EST AU078206(E20111) corresponds to a region of the predicted gene.	1
osa-miR528-5p	Os03t0129400-01	3	-1	1	21	146	166	UGGAAGGGGCAUGCAGAGGAG	CUCCUGUGCUUGCCUCUUCCA	Cleavage	Conserved hypothetical protein.	1
osa-miR528-5p	Os09t0512900-01	3	-1	1	21	371	391	UGGAAGGGGCAUGCAGAGGAG	CUCCUCCGCGUGUCCUUUCCG	Cleavage	Similar to arabinogalactan protein.	1
osa-miR528-5p	Os07t0693400-00	3	-1	1	21	1394	1414	UGGAAGGGGCAUGCAGAGGAG	CCCUUUUGAAUGCUCCUUCCA	Cleavage	Importin-beta, N-terminal domain containing protein.	1
osa-miR528-5p	Os01t0278900-01	3	-1	1	21	191	211	UGGAAGGGGCAUGCAGAGGAG	GCCCUCUGAAUGCUUCUUUCA	Cleavage	Similar to 50S ribosomal protein L40.	1
osa-miR528-5p	Os11t0149400-01	3	-1	1	21	602	622	UGGAAGGGGCAUGCAGAGGAG	UACCUCUGCAUGCUGUUUUCA	Cleavage	Similar to Phytosulfokines 2 precursor.	1
osa-miR528-5p	Os11t0149400-02	3	-1	1	21	818	838	UGGAAGGGGCAUGCAGAGGAG	UACCUCUGCAUGCUGUUUUCA	Cleavage	Similar to cDNA clone:001-122-H04, full insert sequence.	1
osa-miR528-5p	Os03t0398900-01	3	-1	1	21	38	57	UGGAAGGGGCAUGCAGAGGAG	GUCCUC-GCGUGCUCCUUCCA	Cleavage	Hypothetical protein.	1
osa-miR528-5p	Os10t0575650-00	3	-1	1	21	538	558	UGGAAGGGGCAUGCAGAGGAG	UGCAUCUGCAUGCCAUUUCCA	Cleavage	Hypothetical gene.	1
osa-miR528-5p	Os09t0518700-02	3	-1	1	21	1090	1110	UGGAAGGGGCAUGCAGAGGAG	AACCUUAGUGUGCCUCUUCCA	Cleavage	Similar to inositol 1, 3, 4-trisphosphate 5/6-kinase family protein.	1
osa-miR528-5p	Os09t0518700-01	3	-1	1	21	1182	1202	UGGAAGGGGCAUGCAGAGGAG	AACCUUAGUGUGCCUCUUCCA	Cleavage	Inositol 1, 3, 4-trisphosphate 56-kinase family protein.	1
osa-miR528-5p	Os08t0124750-00	3	-1	1	21	490	510	UGGAAGGGGCAUGCAGAGGAG	UCCUUCCGCAUGCCACUUCCA	Cleavage	Hypothetical protein.	1
osa-miR528-5p	Os08t0125850-00	3	-1	1	21	540	560	UGGAAGGGGCAUGCAGAGGAG	UCCUUCCGCAUGCCACUUCCA	Cleavage	Hypothetical protein.	1
osa-miR529a	Os03t0742800-02	3	-1	1	20	248	267	CUGUACCCUCUCUCUUCUUC	GGAGGAGGGGGAGGGUGCGG	Cleavage	Similar to Auxin-responsive protein IAA14 (Indoleacetic acid-induced protein 14) (SOLITARY-ROOT protein).	1
osa-miR529a	Os03t0742800-01	3	-1	1	20	271	290	CUGUACCCUCUCUCUUCUUC	GGAGGAGGGGGAGGGUGCGG	Cleavage	Similar to Auxin-responsive protein IAA14 (Indoleacetic acid-induced protein 14) (SOLITARY-ROOT protein).	1
osa-miR529a	Os01t0685300-01	3	-1	1	20	1118	1137	CUGUACCCUCUCUCUUCUUC	GGGGAAGAGAGAGGGUGCUG	Cleavage	Conserved hypothetical protein.	1
osa-miR529a	Os10t0535600-01	3	-1	1	20	84	103	CUGUACCCUCUCUCUUCUUC	GAGGAGGGGAGAGGGUGUGG	Cleavage	Similar to Hydrolase.	1
osa-miR529a	Os10t0565300-01	3	-1	1	20	371	392	CUGUACCCUCUCUCU--UCUUC	GAAGACAAGAGGGAGGGUACAG	Cleavage	Vacuolar protein sorting-associated protein 62 domain containing protein.	1
osa-miR529a	Os03t0185950-00	3	-1	1	20	55	74	CUGUACCCUCUCUCUUCUUC	GAGGAGGGGAGAGGGUGUGG	Cleavage	Conserved hypothetical protein.	1
osa-miR529a	Os07t0107800-01	3	-1	1	20	3227	3246	CUGUACCCUCUCUCUUCUUC	GAAGUAGACAGAGGGUAUAG	Cleavage	Similar to Phytosulfokine receptor precursor (EC 2.7.1.37) (Phytosulfokine LRR receptor kinase).	1
osa-miR529a	Os07t0107800-02	3	-1	1	20	1912	1931	CUGUACCCUCUCUCUUCUUC	GAAGUAGACAGAGGGUAUAG	Cleavage	Hypothetical conserved gene.	1
osa-miR529a	Os02t0223300-01	3	-1	1	20	1104	1123	CUGUACCCUCUCUCUUCUUC	GAAAAAGAGAGAGGGUGCUG	Cleavage	Poly(A) polymerase, central domain domain containing protein.	1
osa-miR529a	Os02t0216100-00	3	-1	1	20	1105	1124	CUGUACCCUCUCUCUUCUUC	GAAAAAGAGAGAGGGUGCUG	Cleavage	Conserved hypothetical protein.	1
osa-miR529a	Os11t0702600-00	3	-1	1	20	1104	1123	CUGUACCCUCUCUCUUCUUC	GAAAAAGAGAGAGGGUGCUG	Cleavage	Hypothetical conserved gene.	1
osa-miR529a	Os07t0658500-00	3	-1	1	20	1096	1115	CUGUACCCUCUCUCUUCUUC	GAAAAAGAGAGAGGGUGCUG	Cleavage	Hypothetical conserved gene.	1
osa-miR529a	Os04t0496800-01	3	-1	1	20	960	979	CUGUACCCUCUCUCUUCUUC	CAAGAAGAGAGAGGCAACAG	Cleavage	LETM1-like domain containing protein.	1
osa-miR529a	Os05t0408300-01	3	-1	1	20	400	419	CUGUACCCUCUCUCUUCUUC	AGAGAAGAGAGAGGGGAUGG	Cleavage	Similar to Lipase.	1
osa-miR529a	Os03t0266100-01	3	-1	1	20	141	160	CUGUACCCUCUCUCUUCUUC	CAGGAAGAGAGAGGGUGAGG	Cleavage	Zinc finger, LIM-type domain containing protein.	1
osa-miR529a	Os03t0413100-02	3	-1	1	20	2050	2068	CUGUACCCUCUCUCUUCUUC	GAAGA-GAGAGAGGGUGUAG	Cleavage	Similar to ACR4.	1
osa-miR529a	Os01t0133100-02	3	-1	1	20	1564	1583	CUGUACCCUCUCUCUUCUUC	UCAGAGAAGAGAGGGUGCAG	Cleavage	Hypothetical conserved gene.	1
osa-miR529a	Os01t0133100-01	3	-1	1	20	1564	1583	CUGUACCCUCUCUCUUCUUC	UCAGAGAAGAGAGGGUGCAG	Cleavage	Conserved hypothetical protein.	1
osa-miR529a	Os03t0413100-03	3	-1	1	20	522	540	CUGUACCCUCUCUCUUCUUC	GAAGA-GAGAGAGGGUGUAG	Cleavage	Hypothetical conserved gene.	1
osa-miR530-3p	Os07t0207301-00	3	-1	1	21	344	364	AGGUGCAGAGGCAGAUGCAAC	CGCGCGUCUGCUUCUGCACCG	Cleavage	Hypothetical gene.	1
osa-miR530-3p	Os11t0114600-02	3	-1	1	21	3661	3681	AGGUGCAGAGGCAGAUGCAAC	CCAGCAUCUGCAUCUGCAUCU	Translation	Similar to cDNA clone:J013107M03, full insert sequence.	1
osa-miR530-3p	Os11t0114600-01	3	-1	1	21	2609	2629	AGGUGCAGAGGCAGAUGCAAC	CCAGCAUCUGCAUCUGCAUCU	Translation	Similar to cDNA clone:J013107M03, full insert sequence.	1
osa-miR530-3p	Os07t0636000-01	3	-1	1	21	1503	1523	AGGUGCAGAGGCAGAUGCAAC	GACGCGUCUGCUUCUGUGCCU	Cleavage	Similar to H/ACA ribonucleoprotein complex subunit 4 (EC 5.4.99.-) (Nucleolar protein NAP57 homolog) (Nopp-140 associated protein of 57 kDa homolog) (AtNAP57).	1
osa-miR530-3p	Os08t0543400-02	3	-1	1	21	27	47	AGGUGCAGAGGCAGAUGCAAC	CCAGCAUCUGCAUCUGCAUCU	Translation	Transferase family protein.	1
osa-miR530-3p	Os08t0543400-01	3	-1	1	21	30	50	AGGUGCAGAGGCAGAUGCAAC	CCAGCAUCUGCAUCUGCAUCU	Translation	Transferase family protein.	1
osa-miR530-3p	Os09t0262000-00	3	-1	1	21	932	952	AGGUGCAGAGGCAGAUGCAAC	ACAGCAUCUGCCUUUACACCU	Cleavage	Similar to Cinnamoyl CoA reductase.	1
osa-miR530-3p	Os09t0434600-02	3	-1	1	21	1351	1371	AGGUGCAGAGGCAGAUGCAAC	UCUGCGUUUGCCUCUGCUCUU	Cleavage	Similar to glycosyltransferase family protein 2.	1
osa-miR530-3p	Os03t0798200-01	3	-1	1	21	25	45	AGGUGCAGAGGCAGAUGCAAC	UCUGCGUCUGCGUCUGCGUCU	Translation	Zinc finger, RING/FYVE/PHD-type domain containing protein.	1
osa-miR530-3p	Os01t0192600-01	3	-1	1	21	189	209	AGGUGCAGAGGCAGAUGCAAC	UCUGUAUCUGUUUCUGUAUUU	Cleavage	Ndr family protein.	1
osa-miR530-3p	Os08t0120550-00	3	-1	1	21	891	911	AGGUGCAGAGGCAGAUGCAAC	CAUGCAUCUGUGUCUGUAUCU	Translation	Non-protein coding transcript.	1
osa-miR530-3p	Os08t0343300-01	3	-1	1	21	1348	1368	AGGUGCAGAGGCAGAUGCAAC	GAUACAUUUGCUUCUGCGUCU	Cleavage	Zinc finger, RING/FYVE/PHD-type domain containing protein.	1
osa-miR530-3p	Os05t0270200-01	3	-1	1	21	472	492	AGGUGCAGAGGCAGAUGCAAC	GAUGCAAUUGCCUCUGCAGCU	Cleavage	Similar to Sad1-unc84-like protein.	1
osa-miR530-3p	Os01t0974800-01	3	-1	1	21	1140	1160	AGGUGCAGAGGCAGAUGCAAC	CCUGCCUCUGCCUCUGCCUCU	Cleavage	Similar to AtPPa4 (Arabidopsis thaliana pyrophosphorylase 4); inorganic diphosphatase.	1
osa-miR530-3p	Os08t0137250-01	3	-1	1	21	219	239	AGGUGCAGAGGCAGAUGCAAC	ACUGCCUCUGCCUCUGCCUCU	Cleavage	Esc-like core component of the polycomb repressive complex 2, Seed size regulation under heat stress	1
osa-miR530-3p	Os12t0641200-01	3	-1	1	21	838	858	AGGUGCAGAGGCAGAUGCAAC	CCUGCCUCUGCCUCUGCCUCU	Cleavage	Hypothetical protein.	1
osa-miR530-3p	Os03t0197800-00	3	-1	1	21	2120	2140	AGGUGCAGAGGCAGAUGCAAC	GCUGCCACUGCCUCUGCAUUU	Cleavage	Similar to Zinc finger, C2H2 type family protein, expressed.	1
osa-miR530-5p	Os01t0622066-00	3	-1	1	20	150	169	UGCAUUUGCACCUGCACCUA	UGGGUGCGGGUGCGGGUGCG	Cleavage	Conserved hypothetical protein.	1
osa-miR530-5p	Os12t0568350-01	3	-1	1	20	2454	2473	UGCAUUUGCACCUGCACCUA	UUGGUGCAGGUGUAAAUUCA	Cleavage	Hypothetical gene.	1
osa-miR530-5p	Os02t0832800-01	3	-1	1	20	259	278	UGCAUUUGCACCUGCACCUA	ACGGUGCAGGUGCAGAUCCA	Cleavage	Similar to Alpha-1,3-mannosyl-glycoprotein beta-1,2-N- acetylglucosaminyltransferase (EC 2.4.1.101).	1
osa-miR530-5p	Os07t0182100-01	3	-1	1	20	815	834	UGCAUUUGCACCUGCACCUA	CAGGUGCACGUGCAAAUGUC	Cleavage	Similar to Tryptophan synthase alpha chain.	1
osa-miR530-5p	Os03t0417833-00	3	-1	1	20	432	451	UGCAUUUGCACCUGCACCUA	CUGGUGCAGGUGCAGCUGCA	Cleavage	Hypothetical gene.	1
osa-miR530-5p	Os07t0630900-01	3	-1	1	20	330	349	UGCAUUUGCACCUGCACCUA	GAGGUGUGGGUGCGGGUGCG	Cleavage	Similar to cDNA clone:J013000F18, full insert sequence.	1
osa-miR530-5p	Os07t0630900-02	3	-1	1	20	260	279	UGCAUUUGCACCUGCACCUA	GAGGUGUGGGUGCGGGUGCG	Cleavage	CSLA7 (Fragment).	1
osa-miR530-5p	Os03t0612450-00	3	-1	1	20	366	385	UGCAUUUGCACCUGCACCUA	CGGGUGCGGGUGCGGGUGCG	Cleavage	Hypothetical protein.	1
osa-miR530-5p	Os04t0445200-01	3	-1	1	20	155	174	UGCAUUUGCACCUGCACCUA	CGGGUGCGGGUGCGGGUGCG	Cleavage	RmlC-like jelly roll fold domain containing protein.	1
osa-miR530-5p	Os01t0923300-01	3	-1	1	20	1821	1840	UGCAUUUGCACCUGCACCUA	CAGUUGCAGAUGCAGAUGCA	Translation	Cystathionine beta-synthase, core domain containing protein.	1
osa-miR530-5p	Os07t0693600-01	3	-1	1	20	278	297	UGCAUUUGCACCUGCACCUA	CAGGGGCAGGGGCAGAUGCA	Translation	Protein of unknown function DUF231, plant domain containing protein.	1
osa-miR530-5p	Os11t0229100-01	3	-1	1	20	624	643	UGCAUUUGCACCUGCACCUA	CAGCUGCAGAUGCAGAUGCA	Translation	Similar to B0616E02-H0507E05.11 protein.	1
osa-miR530-5p	Os03t0161500-01	3	-1	1	20	355	374	UGCAUUUGCACCUGCACCUA	GGGGUACAGGUGCGAGUGCG	Cleavage	EGF domain containing protein.	1
osa-miR530-5p	Os08t0445500-00	3	-1	1	20	477	496	UGCAUUUGCACCUGCACCUA	GGGUUGCAGCUGCAAAUGCA	Translation	Similar to B0616E02-H0507E05.11 protein.	1
osa-miR530-5p	Os07t0597500-01	3	-1	1	20	373	392	UGCAUUUGCACCUGCACCUA	GGGUUGCAGCUGCAAAUGCA	Translation	NAD(P)-binding domain containing protein.	1
osa-miR530-5p	Os03t0839900-02	3	-1	1	20	3446	3465	UGCAUUUGCACCUGCACCUA	CAGUUCCAGGUGUAAAUGUA	Cleavage	Serine/threonine protein kinase-related domain containing protein.	1
osa-miR530-5p	Os05t0120900-01	3	-1	1	20	312	331	UGCAUUUGCACCUGCACCUA	GAGCAGCAGGUGCAGGUGCA	Cleavage	Conserved hypothetical protein.	1
osa-miR5788	Os01t0296900-01	3	-1	1	21	791	811	UGGAUGUGACAUACUCUAGUA	UAUUAGAAUGUGUCACAUCCC	Cleavage	Hypothetical conserved gene.	1
osa-miR5788	Os02t0480900-02	3	-1	1	21	539	559	UGGAUGUGACAUACUCUAGUA	UACUAGGUUACGUCACAUCCA	Translation	Hypothetical conserved gene.	1
osa-miR5788	Os11t0433200-02	3	-1	1	21	1604	1624	UGGAUGUGACAUACUCUAGUA	UACUAGGAUAUGUCCCAUCCA	Cleavage	Similar to predicted protein.	1
osa-miR5788	Os02t0833200-01	3	-1	1	21	353	373	UGGAUGUGACAUACUCUAGUA	UACUAGGAUGUGUCACAUCUG	Cleavage	Hypothetical conserved gene.	1
osa-miR5788	Os08t0130600-01	3	-1	1	21	2866	2886	UGGAUGUGACAUACUCUAGUA	UGUUAGAGUGUUUUACAUCCA	Translation	BTB domain containing protein.	1
osa-miR5788	Os09t0123500-01	3	-1	1	21	1578	1598	UGGAUGUGACAUACUCUAGUA	AAUUAGGAUAUGUCACAUCUG	Cleavage	Tetratricopeptide-like helical domain containing protein.	1
osa-miR5788	Os06t0164900-00	3	-1	1	21	942	962	UGGAUGUGACAUACUCUAGUA	CUCUAGAGUAUGUCAAAUGCA	Cleavage	Similar to OSIGBa0147J19.7 protein.	1
osa-miR5788	Os02t0160400-01	3	-1	1	21	1909	1929	UGGAUGUGACAUACUCUAGUA	AUCUAGAUUAUGUUGUAUCUA	Cleavage	Similar to Monosaccharide transporter 3.	1
osa-miR5794	Os12t0230133-01	3	-1	1	21	243	263	UGAGGAAUCACUAGUAGUCGU	UAUGCUGUUAGUGAUUUCUCA	Cleavage	Conserved hypothetical protein.	1
osa-miR5794	Os05t0370000-01	3	-1	1	21	2323	2343	UGAGGAAUCACUAGUAGUCGU	CAGACUAUUGGUGAUUUUUCU	Cleavage	Pentatricopeptide repeat domain containing protein.	1
osa-miR5794	Os02t0461900-01	3	-1	1	21	1827	1847	UGAGGAAUCACUAGUAGUCGU	GAGAAUGUUGGUGAUUCCUUA	Cleavage	Similar to actin associated protein.	1
osa-miR5814	Os08t0396700-02	3	-1	1	24	1501	1524	AAUCAAGUUAGGAACCAUGCAAGU	CAUGACAUGGUUCUUAACUUUAUC	Cleavage	NB-ARC domain containing protein.	1
osa-miR5814	Os08t0396700-01	3	-1	1	24	1522	1545	AAUCAAGUUAGGAACCAUGCAAGU	CAUGACAUGGUUCUUAACUUUAUC	Cleavage	NB-ARC domain containing protein.	1
osa-miR5814	Os08t0396700-04	3	-1	1	24	1471	1494	AAUCAAGUUAGGAACCAUGCAAGU	CAUGACAUGGUUCUUAACUUUAUC	Cleavage	Hypothetical conserved gene.	1
osa-miR5814	Os02t0665400-01	3	-1	1	24	1208	1231	AAUCAAGUUAGGAACCAUGCAAGU	UUAGCCAUGGUUGCCAACUUGAUU	Translation	Similar to Interleukin-1 receptor-associated kinase 1 (EC 2.7.1.37) (IRAK-1). Splice isoform 2.	1
osa-miR5814	Os09t0506800-02	3	-1	1	24	1322	1345	AAUCAAGUUAGGAACCAUGCAAGU	CAGAACAUGGUUCGUAAGUUGAUU	Translation	Similar to Essential protein for meiotic synapsis.	1
osa-miR5814	Os09t0506800-01	3	-1	1	24	1366	1389	AAUCAAGUUAGGAACCAUGCAAGU	CAGAACAUGGUUCGUAAGUUGAUU	Translation	Similar to Meiotic asynaptic mutant 1.	1
osa-miR5814	Os02t0665400-02	3	-1	1	24	812	835	AAUCAAGUUAGGAACCAUGCAAGU	UUAGCCAUGGUUGCCAACUUGAUU	Translation	Similar to Interleukin-1 receptor-associated kinase 1 (EC 2.7.1.37) (IRAK-1). Splice isoform 2.	1
osa-miR5814	Os02t0665400-03	3	-1	1	24	789	812	AAUCAAGUUAGGAACCAUGCAAGU	UUAGCCAUGGUUGCCAACUUGAUU	Translation	Similar to Interleukin-1 receptor-associated kinase 1 (EC 2.7.1.37) (IRAK-1). Splice isoform 2.	1
osa-miR7694-3p	Os06t0265950-01	3	-1	1	22	153	174	CCAUAUUCGUAGUGCUAGGUGG	CAUUUUAGUACUACGAAUCUGG	Cleavage	Non-protein coding transcript.	1
osa-miR7694-3p	Os01t0632100-01	3	-1	1	22	1935	1956	CCAUAUUCGUAGUGCUAGGUGG	UAUUCUAGUAUUACGAAUUUGG	Cleavage	Conserved hypothetical protein.	1
osa-miR7694-3p	Os06t0286310-01	3	-1	1	22	930	951	CCAUAUUCGUAGUGCUAGGUGG	UAUUCUAGUACUAUGAAUCUGG	Cleavage	Similar to Oxidoreductase-like protein.	1
osa-miR7694-3p	Os02t0833200-01	3	-1	1	22	310	331	CCAUAUUCGUAGUGCUAGGUGG	UAUUCUAGUACUAUGAAUCUGG	Cleavage	Hypothetical conserved gene.	1
osa-miR7694-3p	Os01t0296900-01	3	-1	1	22	886	907	CCAUAUUCGUAGUGCUAGGUGG	CAUCCUAAUACUACGAAUCUGG	Cleavage	Hypothetical conserved gene.	1
osa-miR7694-3p	Os06t0559600-01	3	-1	1	22	2713	2734	CCAUAUUCGUAGUGCUAGGUGG	CAUCCUAUUACUACAAAUAUGG	Cleavage	Hypothetical conserved gene.	1
osa-miR7694-5p	Os02t0690300-01	3	-1	1	24	731	754	AACCUAGUACUGGAUUAGUCACCA	UUGUGUCUAAUCCAGGAUUAGGUU	Cleavage	Non-protein coding transcript.	1
osa-miR7694-5p	Os06t0152550-01	3	-1	1	24	1550	1573	AACCUAGUACUGGAUUAGUCACCA	UAAUGUCUCAUCUAGUAUUAGGUU	Cleavage	Conserved hypothetical protein.	1
osa-miR7694-5p	Os07t0462800-00	3	-1	1	24	1064	1087	AACCUAGUACUGGAUUAGUCACCA	ACAAGAUUAGCCCAGUGUUAGGUU	Cleavage	O-methyltransferase, family 2 domain containing protein.	1
osa-miR7694-5p	Os11t0433200-02	3	-1	1	24	1611	1634	AACCUAGUACUGGAUUAGUCACCA	AUAUGUCCCAUCCAGUACUAGGUU	Cleavage	Similar to predicted protein.	1
osa-miR7695-3p	Os01t0503400-04	3	-1	1	21	914	934	ACGUGAUGUGCCACGUAGGCA	UGCCUACGUGGCAUGCCAUGU	Cleavage	Similar to (Rice Genome Annotation Project) metal transporter Nramp6.	1
osa-miR7695-5p	Os03t0433733-00	3	-1	1	24	787	810	UGCCUAUGUGGCACGCCACGUGAA	UUUAUGUUGUGUGCCGUGUAGGCA	Cleavage	Similar to OO_Ba0005L10-OO_Ba0081K17.16 protein.	1
osa-miR7695-5p	Os07t0436700-01	3	-1	1	24	1389	1411	UGCCUAUGUGGCACGCCACGUGAA	AUCAUGUGGC-UGUCACAUGGGCA	Cleavage	Conserved hypothetical protein.	1
osa-miR7695-5p	Os01t0862500-01	3	-1	1	24	1278	1301	UGCCUAUGUGGCACGCCACGUGAA	UCCAUGUUGCGUGCCACGUAGACA	Cleavage	Conserved hypothetical protein.	1
osa-miR7695-5p	Os03t0831800-01	3	-1	1	24	328	351	UGCCUAUGUGGCACGCCACGUGAA	CCUGUGUGGCGUGUUGCAUGGGCC	Cleavage	Similar to Sec13p.	1
osa-miR7695-5p	Os08t0147001-00	3	-1	1	24	400	422	UGCCUAUGUGGCACGCCACGUGAA	CCCGCGUGGC-UGCCACGUAGGCG	Cleavage	Conserved hypothetical protein.	1
osa-miR7695-5p	Os09t0491740-01	3	-1	1	24	1617	1640	UGCCUAUGUGGCACGCCACGUGAA	CCGAUGUGGCAUUCCACGUAGGCA	Cleavage	Auxin efflux carrier domain containing protein.	1
osa-miR812h	Os06t0187050-01	3	-1	1	24	1003	1026	AAGACGGAUGAUUAAAGUUGGACA	UGUCCAACUUUGACUGUCCGUCUU	Translation	Hypothetical gene.	1
osa-miR812h	Os01t0882000-01	3	-1	1	24	299	322	AAGACGGAUGAUUAAAGUUGGACA	CGUCCAAUUUUAACCGUCCGUUUU	Translation	Conserved hypothetical protein.	1
osa-miR812h	Os06t0610400-01	3	-1	1	24	330	353	AAGACGGAUGAUUAAAGUUGGACA	UAUCCAACUUUGAACGUUCGUCUU	Translation	Conserved hypothetical protein.	1
osa-miR812h	Os06t0579600-01	3	-1	1	24	2438	2461	AAGACGGAUGAUUAAAGUUGGACA	UUUCUAAUUUUAAUUAUCCAUUUU	Cleavage	Similar to F-box domain containing protein.	1
osa-miR812h	Os02t0648000-01	3	-1	1	24	573	596	AAGACGGAUGAUUAAAGUUGGACA	UGUUAACGUUUAAUUGUCCGUCUU	Cleavage	Non-protein coding transcript.	1
osa-miR812h	Os09t0379900-02	3	-1	1	24	2675	2699	AAGACGGAUGAUUAAA-GUUGGACA	UAAUCAACAUUUAAUCAUUUGUCUU	Cleavage	Similar to Beta-glucan binding protein.	1
osa-miR812h	Os01t0524700-01	3	-1	1	24	1296	1319	AAGACGGAUGAUUAAAGUUGGACA	CGAUUAGUUUUAAUCAUUGGUCUU	Cleavage	Armadillo-like helical domain containing protein.	1
osa-miR812h	Os12t0264500-04	3	-1	1	24	680	703	AAGACGGAUGAUUAAAGUUGGACA	AACACAUGUUUGAUCAUUCGUCUU	Cleavage	Similar to cDNA clone:J013000A22, full insert sequence.	1
osa-miR812h	Os12t0264500-03	3	-1	1	24	2699	2722	AAGACGGAUGAUUAAAGUUGGACA	AACACAUGUUUGAUCAUUCGUCUU	Cleavage	Conserved hypothetical protein.	1
osa-miR812h	Os06t0480500-01	3	-1	1	24	947	970	AAGACGGAUGAUUAAAGUUGGACA	CGAUGUACGUUAAUUGUCCGUCUU	Cleavage	Non-protein coding transcript.	1
osa-miR812j	Os06t0187050-01	3	-1	1	24	1003	1026	AAGACGGAUGAUUAAAGUUGGACA	UGUCCAACUUUGACUGUCCGUCUU	Translation	Hypothetical gene.	1
osa-miR812j	Os01t0882000-01	3	-1	1	24	299	322	AAGACGGAUGAUUAAAGUUGGACA	CGUCCAAUUUUAACCGUCCGUUUU	Translation	Conserved hypothetical protein.	1
osa-miR812j	Os06t0610400-01	3	-1	1	24	330	353	AAGACGGAUGAUUAAAGUUGGACA	UAUCCAACUUUGAACGUUCGUCUU	Translation	Conserved hypothetical protein.	1
osa-miR812j	Os06t0579600-01	3	-1	1	24	2438	2461	AAGACGGAUGAUUAAAGUUGGACA	UUUCUAAUUUUAAUUAUCCAUUUU	Cleavage	Similar to F-box domain containing protein.	1
osa-miR812j	Os02t0648000-01	3	-1	1	24	573	596	AAGACGGAUGAUUAAAGUUGGACA	UGUUAACGUUUAAUUGUCCGUCUU	Cleavage	Non-protein coding transcript.	1
osa-miR812j	Os09t0379900-02	3	-1	1	24	2675	2699	AAGACGGAUGAUUAAA-GUUGGACA	UAAUCAACAUUUAAUCAUUUGUCUU	Cleavage	Similar to Beta-glucan binding protein.	1
osa-miR812j	Os01t0524700-01	3	-1	1	24	1296	1319	AAGACGGAUGAUUAAAGUUGGACA	CGAUUAGUUUUAAUCAUUGGUCUU	Cleavage	Armadillo-like helical domain containing protein.	1
osa-miR812j	Os12t0264500-04	3	-1	1	24	680	703	AAGACGGAUGAUUAAAGUUGGACA	AACACAUGUUUGAUCAUUCGUCUU	Cleavage	Similar to cDNA clone:J013000A22, full insert sequence.	1
osa-miR812j	Os12t0264500-03	3	-1	1	24	2699	2722	AAGACGGAUGAUUAAAGUUGGACA	AACACAUGUUUGAUCAUUCGUCUU	Cleavage	Conserved hypothetical protein.	1
osa-miR812j	Os06t0480500-01	3	-1	1	24	947	970	AAGACGGAUGAUUAAAGUUGGACA	CGAUGUACGUUAAUUGUCCGUCUU	Cleavage	Non-protein coding transcript.	1
osa-miR812q	Os01t0694500-01	3	-1	1	24	1337	1360	ACGUUGGGUACGAAUAUCUACGGC	AACUCUGGUUUUCGUGCCCAACGU	Cleavage	Hypothetical protein.	1
osa-miR820a	Os01t0872566-00	3	-1	1	21	386	406	UCGGCCUCGUGGAUGGACCAG	CAGGUUUGUCCACAAGGCCGA	Cleavage	Hypothetical protein.	1
osa-miR820a	Os03t0757200-01	3	-1	1	21	698	718	UCGGCCUCGUGGAUGGACCAG	CAACUCCUUCCACGAGGCCGA	Cleavage	UDP-glucuronosyl/UDP-glucosyltransferase family protein.	1
osa-miR820a	Os03t0757000-01	3	-1	1	21	555	575	UCGGCCUCGUGGAUGGACCAG	CAACUCCUUCCACGAGGCCGA	Cleavage	UDP-glucuronosyl/UDP-glucosyltransferase domain containing protein.	1
osa-miR820a	Os12t0482500-01	3	-1	1	21	1009	1029	UCGGCCUCGUGGAUGGACCAG	GCAGCUCGUCCACGAGGCCGA	Cleavage	Protein of unknown function DUF593 domain containing protein.	1
[truncated: 13,700 more rows]
