# Supplementary material for: Abiotic Stress-Responsive miRNA and Transcription Factor-Mediated Gene Regulatory Network in Oryza sativa: Construction and Structural Measure Study
Source: Front Genet. 2021 Feb 12;12:618089. doi: 10.3389/fgene.2021.618089 (PMC7907651; doi:10.3389/fgene.2021.618089)
Supplement: Supplementary Table 7 — List of miRNAs targets identified by degradome sequencing data analysis. [file Table_7.XLSX]

## Sheet: Sheet1
Supplementary Table S7| miRNA target prediction by CleaveLand.
Query	Transcript	DegradomeCategory
osa-miR1883a	OS04T0616000-01	4
osa-miR160f-5p	OS07T0694700-01	4
osa-miR166e-5p	OS11T0433200-01	4
osa-miR2876-5p	OS01T0106400-01	4
osa-miR169g	OS01T0117900-03	2
osa-miR159f	OS01T0118100-01	4
osa-miR2876-5p	OS01T0121700-01	4
osa-miR1846d-3p	OS01T0138400-01	4
osa-miR156j-3p	OS01T0151700-01	4
osa-miR1876	OS01T0152000-01	4
osa-miR166c-5p	OS01T0155000-02	4
osa-miR167a-3p	OS01T0156000-01	4
osa-miR528-3p	OS01T0164400-01	4
osa-miR166d-5p	OS01T0170300-01	4
osa-miR166b-5p	OS01T0185300-02	4
osa-miR159f	OS01T0189800-01	4
osa-miR399j	OS01T0192300-02	4
osa-miR528-3p	OS01T0194000-02	4
osa-miR1876	OS01T0207400-01	4
osa-miR159f	OS01T0212500-01	4
osa-miR820a	OS01T0222600-01	4
osa-miR1876	OS01T0229200-01	4
osa-miR1846d-3p	OS01T0247600-01	4
osa-miR529a	OS01T0263600-01	4
osa-miR530-5p	OS01T0265700-01	4
osa-miR529a	OS01T0265800-02	4
osa-miR5144-3p	OS01T0268900-01	4
osa-miR1871	OS01T0271500-01	4
osa-miR820c	OS01T0278000-00	4
osa-miR528-3p	OS01T0303000-02	3
osa-miR1846d-3p	OS01T0304000-01	2
osa-miR528-3p	OS01T0328700-01	4
osa-miR529a	OS01T0332900-01	4
osa-miR529a	OS01T0338000-02	4
osa-miR160f-3p	OS01T0346250-00	4
osa-miR1868	OS01T0346250-00	4
osa-miR166h-5p	OS01T0347600-01	4
osa-miR5150-5p	OS01T0355500-02	4
osa-miR1862b	OS01T0500500-01	4
osa-miR159f	OS01T0501800-01	4
osa-miR1860-5p	OS01T0505400-01	4
osa-miR166k-5p	OS01T0505700-01	4
osa-miR1432-3p	OS01T0508000-01	4
osa-miR394	OS01T0513400-01	4
osa-miR160a-5p	OS01T0553901-01	4
osa-miR166g-5p	OS01T0566900-01	2
osa-miR530-3p	OS01T0571700-01	4
osa-miR1860-3p	OS01T0588500-01	4
osa-miR1871	OS01T0591300-02	4
osa-miR1431	OS01T0600900-02	4
osa-miR1431	OS01T0600900-03	3
osa-miR2876-5p	OS01T0616100-02	4
osa-miR1846d-3p	OS01T0636400-01	4
osa-miR2871a-3p	OS01T0639900-01	3
osa-miR160b-5p	OS01T0651800-01	4
osa-miR167c-3p	OS01T0653800-02	4
osa-miR2871a-3p	OS01T0665300-02	4
osa-miR394	OS01T0678800-01	4
osa-miR5150-5p	OS01T0685100-02	4
osa-miR166h-5p	OS01T0686000-01	4
osa-miR529a	OS01T0706000-02	4
osa-miR530-5p	OS01T0728100-01	4
osa-miR166c-5p	OS01T0736900-01	4
osa-miR166g-5p	OS01T0737800-01	4
osa-miR2876-5p	OS01T0750100-02	4
osa-miR167b	OS01T0752800-01	4
osa-miR1882h	OS01T0754500-02	4
osa-miR160b-3p	OS01T0758200-01	4
osa-miR2876-3p	OS01T0760600-03	2
osa-miR2876-3p	OS01T0760600-04	4
osa-miR528-3p	OS01T0764000-01	2
osa-miR2118d	OS01T0767700-01	4
osa-miR159f	OS01T0767700-03	4
osa-miR528-3p	OS01T0772900-01	4
osa-miR2118d	OS01T0783700-01	4
osa-miR160d-3p	OS01T0787000-01	4
osa-miR7694-3p	OS01T0794100-01	4
osa-miR1431	OS01T0814100-01	4
osa-miR394	OS01T0834700-01	4
osa-miR1866-3p	OS01T0835000-01	4
osa-miR156j-3p	OS01T0835900-00	4
osa-miR156l-3p	OS01T0836800-01	4
osa-miR5788	OS01T0867900-02	4
osa-miR160d-3p	OS01T0872100-01	4
osa-miR2118d	OS01T0913100-01	4
osa-miR167a-3p	OS01T0915600-01	4
osa-miR319b	OS01T0916400-01	4
osa-miR394	OS01T0918300-02	4
osa-miR1860-5p	OS01T0920300-02	4
osa-miR2118d	OS01T0934600-00	4
osa-miR5144-5p	OS01T0943000-01	4
osa-miR7695-3p	OS01T0943800-02	4
osa-miR169g	OS01T0952300-00	4
osa-miR159f	OS01T0960400-01	4
osa-miR156j-3p	OS02T0103700-01	4
osa-miR166e-3p	OS02T0103800-01	4
osa-miR160f-3p	OS02T0103800-01	4
osa-miR156j-3p	OS02T0103800-01	2
osa-miR160f-3p	OS02T0103800-02	2
osa-miR156j-3p	OS02T0103800-03	2
osa-miR166j-5p	OS02T0114000-01	4
osa-miR399j	OS02T0115700-01	4
osa-miR1431	OS02T0121100-01	1
osa-miR1431	OS02T0125300-01	4
osa-miR528-3p	OS02T0148500-01	4
osa-miR393b-3p	OS02T0149800-01	4
osa-miR393b-3p	OS02T0159200-02	4
osa-miR5144-3p	OS02T0180000-01	4
osa-miR167c-3p	OS02T0187600-01	4
osa-miR166d-5p	OS02T0187800-01	2
osa-miR166d-5p	OS02T0187800-02	4
osa-miR166k-5p	OS02T0195500-01	4
osa-miR156l-5p	OS02T0201000-02	4
osa-miR529a	OS02T0202000-00	4
osa-miR530-5p	OS02T0205500-01	4
osa-miR394	OS02T0205500-01	4
osa-miR160f-3p	OS02T0208500-01	4
osa-miR530-5p	OS02T0224800-01	4
osa-miR1866-3p	OS02T0232900-01	4
osa-miR2876-5p	OS02T0233100-01	4
osa-miR5150-5p	OS02T0255700-01	4
osa-miR1846d-3p	OS02T0261100-01	4
osa-miR169g	OS02T0298100-01	4
osa-miR160b-3p	OS02T0303500-01	4
osa-miR2118d	OS02T0313400-01	4
osa-miR2871a-5p	OS02T0438601-02	4
osa-miR820b	OS02T0469600-01	4
osa-miR2876-5p	OS02T0478700-01	4
osa-miR1846d-3p	OS02T0508000-01	4
osa-miR812j	OS02T0526650-01	4
osa-miR1423-3p	OS02T0532300-02	4
osa-miR528-3p	OS02T0533800-01	4
osa-miR167a-3p	OS02T0554100-01	4
osa-miR1846d-3p	OS02T0576700-01	4
osa-miR156c-3p	OS02T0579000-01	4
osa-miR529a	OS02T0582100-00	4
osa-miR159f	OS02T0582400-02	4
osa-miR1423-3p	OS02T0595100-01	4
osa-miR159f	OS02T0600400-01	4
osa-miR1432-3p	OS02T0603800-01	4
osa-miR2871a-3p	OS02T0606900-01	4
osa-miR1871	OS02T0611200-01	4
osa-miR164e	OS02T0611200-03	4
osa-miR820b	OS02T0612800-01	4
osa-miR528-3p	OS02T0652600-02	4
osa-miR1876	OS02T0658100-01	4
osa-miR160b-3p	OS02T0662000-01	4
osa-miR160c-3p	OS02T0674800-01	4
osa-miR396c-5p	OS02T0678800-01	0
osa-miR528-3p	OS02T0681700-01	4
osa-miR528-3p	OS02T0686300-01	4
osa-miR166m	OS02T0699600-01	4
osa-miR160f-3p	OS02T0700901-00	4
osa-miR5156	OS02T0702600-03	4
osa-miR396c-5p	OS02T0703600-01	4
osa-miR1882f	OS02T0710900-01	4
osa-miR1431	OS02T0711400-01	4
osa-miR169a	OS02T0713400-01	4
osa-miR1423-3p	OS02T0713700-01	4
osa-miR396a-3p	OS02T0714200-01	4
osa-miR160c-3p	OS02T0716500-01	4
osa-miR166b-3p	OS02T0729300-01	3
osa-miR1876	OS02T0733300-01	4
osa-miR1846d-3p	OS02T0752800-01	2
osa-miR1846d-3p	OS02T0752800-02	3
osa-miR156j-3p	OS02T0754300-01	2
osa-miR1431	OS02T0761700-01	4
osa-miR1846d-3p	OS02T0766600-01	4
osa-miR530-3p	OS02T0777100-04	4
osa-miR5144-5p	OS02T0781400-02	4
osa-miR1431	OS02T0787250-01	4
osa-miR1846d-3p	OS02T0793300-01	4
osa-miR394	OS02T0802400-01	4
osa-miR167c-3p	OS02T0805500-01	4
osa-miR529a	OS02T0818000-01	3
osa-miR166c-5p	OS02T0820000-01	4
osa-miR394	OS02T0821800-02	1
osa-miR164e	OS02T0822200-02	4
osa-miR529a	OS02T0823300-01	4
osa-miR2871b	OS02T0823600-01	4
osa-miR528-3p	OS02T0829900-01	4
osa-miR394	OS03T0105600-01	4
osa-miR166d-5p	OS03T0105600-01	2
osa-miR1860-3p	OS03T0108400-01	4
osa-miR396c-5p	OS03T0114400-01	4
osa-miR530-5p	OS03T0130900-01	4
osa-miR529a	OS03T0139100-00	4
osa-miR5144-5p	OS03T0161200-01	4
osa-miR166k-5p	OS03T0177900-01	4
osa-miR166h-5p	OS03T0183000-01	4
osa-miR166m	OS03T0201400-01	4
osa-miR529a	OS03T0204300-01	4
osa-miR1863b.2	OS03T0213800-01	4
osa-miR1863b.2	OS03T0219900-01	4
osa-miR166k-5p	OS03T0221700-02	4
osa-miR1432-5p	OS03T0223700-01	2
osa-miR528-3p	OS03T0255500-01	4
osa-miR166b-5p	OS03T0265900-01	4
osa-miR166j-5p	OS03T0268400-01	4
osa-miR528-5p	OS03T0269000-01	4
osa-miR528-5p	OS03T0269000-02	4
osa-miR166h-5p	OS03T0276500-01	3
osa-miR394	OS03T0276500-01	4
osa-miR2876-5p	OS03T0279200-01	4
osa-miR1431	OS03T0279200-01	4
osa-miR2871b	OS03T0284900-03	4
osa-miR5794	OS03T0287900-01	4
osa-miR156f-3p	OS03T0296400-03	4
osa-miR820b	OS03T0296800-01	4
osa-miR166e-5p	OS03T0298300-02	4
osa-miR5159	OS03T0300900-03	4
osa-miR529a	OS03T0304800-01	4
osa-miR1431	OS03T0305000-01	4
osa-miR160c-5p	OS03T0305400-01	4
osa-miR1862a	OS03T0308800-01	4
osa-miR812q	OS03T0319100-01	4
osa-miR1431	OS03T0323600-01	4
osa-miR160d-5p	OS03T0337800-01	4
osa-miR2871b	OS03T0338600-01	4
osa-miR166h-5p	OS03T0342900-04	4
osa-miR156f-3p	OS03T0344100-01	4
osa-miR167c-3p	OS03T0344900-00	4
osa-miR2871a-3p	OS03T0350300-01	4
osa-miR530-5p	OS03T0352400-01	4
osa-miR1863b.2	OS03T0376600-01	2
osa-miR2876-5p	OS03T0390600-02	2
osa-miR529a	OS03T0402400-00	4
osa-miR396a-5p	OS03T0407000-01	4
osa-miR166k-5p	OS03T0422300-01	4
osa-miR166b-5p	OS03T0437600-02	4
osa-miR156j-3p	OS03T0567600-01	4
osa-miR166l-5p	OS03T0568900-01	4
osa-miR529a	OS03T0577500-02	4
osa-miR166h-5p	OS03T0582200-01	4
osa-miR166g-5p	OS03T0583900-04	4
osa-miR1431	OS03T0656000-00	4
osa-miR166l-5p	OS03T0679300-01	4
osa-miR160a-3p	OS03T0684400-01	4
osa-miR528-5p	OS03T0707600-01	4
osa-miR166k-5p	OS03T0726100-01	3
osa-miR396b-5p	OS03T0729500-01	4
osa-miR1866-3p	OS03T0731100-01	4
osa-miR529a	OS03T0743400-01	4
osa-miR167c-3p	OS03T0744501-00	4
osa-miR1431	OS03T0749300-01	4
osa-miR159f	OS03T0751000-01	4
osa-miR1846d-3p	OS03T0778100-01	3
osa-miR1846d-3p	OS03T0778100-03	3
osa-miR166b-5p	OS03T0787100-01	1
osa-miR530-5p	OS03T0787600-01	4
osa-miR160f-3p	OS03T0788800-01	4
osa-miR1432-3p	OS03T0807400-01	4
osa-miR5144-5p	OS03T0822400-01	4
osa-miR169g	OS03T0834000-02	4
osa-miR156j-3p	OS03T0836000-01	4
osa-miR166k-3p	OS03T0854500-01	4
osa-miR528-3p	OS04T0101400-01	4
osa-miR5144-5p	OS04T0169100-02	4
osa-miR2871b	OS04T0180400-01	4
osa-miR166c-5p	OS04T0206600-01	4
osa-miR156c-5p	OS04T0226340-00	4
osa-miR160f-3p	OS04T0234600-01	2
osa-miR160f-3p	OS04T0234600-02	4
osa-miR5159	OS04T0249700-01	4
osa-miR7695-3p	OS04T0269600-03	1
osa-miR1876	OS04T0295100-00	4
osa-miR1862a	OS04T0321700-01	4
osa-miR528-3p	OS04T0348100-01	4
osa-miR2118d	OS04T0372800-01	4
osa-miR159f	OS04T0379600-01	4
osa-miR169g	OS04T0394700-01	4
osa-miR1871	OS04T0401700-03	2
osa-miR399i	OS04T0407500-00	4
osa-miR169g	OS04T0413600-01	4
osa-miR166h-5p	OS04T0414700-01	4
osa-miR164e	OS04T0414700-01	3
osa-miR167c-3p	OS04T0431700-01	4
osa-miR1431	OS04T0432300-00	0
osa-miR160c-3p	OS04T0450600-00	4
osa-miR1423-3p	OS04T0457000-01	4
osa-miR160c-3p	OS04T0457800-01	4
osa-miR167a-3p	OS04T0457800-02	4
osa-miR164e	OS04T0460600-01	4
osa-miR164e	OS04T0460600-02	4
osa-miR166b-5p	OS04T0461100-01	4
osa-miR394	OS04T0493600-01	4
osa-miR7695-3p	OS04T0494100-02	4
osa-miR160d-3p	OS04T0496600-01	2
osa-miR166g-5p	OS04T0499200-01	4
osa-miR160d-3p	OS04T0509800-01	4
osa-miR156g-5p	OS04T0551500-01	4
osa-miR160a-3p	OS04T0557000-01	4
osa-miR2871b	OS04T0576800-03	4
osa-miR1423-3p	OS04T0583101-01	4
osa-miR1423-3p	OS04T0583900-01	4
osa-miR1846d-3p	OS04T0586100-01	4
osa-miR1871	OS04T0586100-01	4
osa-miR159f	OS04T0587400-01	4
osa-miR529a	OS04T0591100-01	4
osa-miR528-3p	OS04T0600200-01	4
osa-miR7695-3p	OS04T0606200-01	4
osa-miR166b-3p	OS04T0619300-01	4
osa-miR1876	OS04T0640700-01	4
osa-miR529a	OS04T0640800-01	4
osa-miR7695-3p	OS04T0667600-01	4
osa-miR169g	OS04T0672100-01	4
osa-miR528-5p	OS04T0673300-01	4
osa-miR394	OS04T0676700-02	4
osa-miR812q	OS04T0683700-01	4
osa-miR393b-5p	OS04T0684100-02	4
osa-miR2876-5p	OS05T0111300-01	3
osa-miR2876-5p	OS05T0111300-02	4
osa-miR528-3p	OS05T0119300-01	4
osa-miR1846d-3p	OS05T0120000-00	4
osa-miR156l-5p	OS05T0121000-02	2
osa-miR530-3p	OS05T0128200-01	4
osa-miR529a	OS05T0143500-01	4
osa-miR5788	OS05T0158200-01	4
osa-miR1846d-3p	OS05T0160200-01	4
osa-miR528-3p	OS05T0192700-01	4
osa-miR396c-5p	OS05T0192700-01	4
osa-miR529a	OS05T0194000-01	4
osa-miR166h-5p	OS05T0215300-01	4
osa-miR7695-3p	OS05T0231700-01	4
osa-miR528-3p	OS05T0274900-00	2
osa-miR396c-5p	OS05T0299700-01	4
osa-miR167a-3p	OS05T0306000-01	4
osa-miR530-3p	OS05T0316200-02	4
osa-miR1846d-3p	OS05T0332600-01	4
osa-miR1846d-3p	OS05T0332600-02	4
osa-miR1846d-3p	OS05T0334000-01	4
osa-miR160c-3p	OS05T0355500-01	4
osa-miR528-3p	OS05T0359700-01	4
osa-miR394	OS05T0362600-00	4
osa-miR1866-3p	OS05T0372100-01	4
osa-miR156c-3p	OS05T0388500-01	4
osa-miR156l-3p	OS05T0390932-01	4
osa-miR529a	OS05T0399200-01	4
osa-miR394	OS05T0400700-01	2
osa-miR166e-5p	OS05T0401100-02	4
osa-miR530-5p	OS05T0417200-01	4
osa-miR160d-3p	OS05T0425700-02	4
osa-miR528-3p	OS05T0429100-01	4
osa-miR166g-5p	OS05T0455500-02	4
osa-miR166l-5p	OS05T0467300-01	4
osa-miR167a-3p	OS05T0482700-01	4
osa-miR1431	OS05T0489700-01	4
osa-miR1862a	OS05T0494500-01	4
osa-miR812q	OS05T0494500-01	4
osa-miR1868	OS05T0494500-02	4
osa-miR5144-5p	OS05T0495900-01	4
osa-miR2871b	OS05T0496200-03	4
osa-miR156j-3p	OS05T0508800-01	4
osa-miR2876-3p	OS05T0516900-01	4
osa-miR528-3p	OS05T0527000-01	4
osa-miR166b-5p	OS05T0531100-01	4
osa-miR156c-3p	OS05T0531500-01	2
osa-miR1871	OS05T0535900-02	4
osa-miR2118d	OS05T0559350-00	4
osa-miR7695-3p	OS05T0560000-01	3
osa-miR156j-5p	OS05T0562200-01	4
osa-miR166g-3p	OS05T0563050-01	4
osa-miR1863b	OS05T0567100-03	4
osa-miR1431	OS05T0574400-01	4
osa-miR1846d-3p	OS05T0587000-01	4
osa-miR394	OS05T0587100-01	4
osa-miR1431	OS06T0101600-01	3
osa-miR1431	OS06T0103500-01	4
osa-miR166h-5p	OS06T0104400-01	4
osa-miR528-3p	OS06T0108900-02	4
osa-miR528-3p	OS06T0111500-02	2
osa-miR166h-3p	OS06T0116100-01	4
osa-miR2871a-3p	OS06T0126000-05	4
osa-miR166h-5p	OS06T0135460-00	4
osa-miR528-3p	OS06T0136700-01	4
osa-miR529a	OS06T0143400-01	4
osa-miR396c-5p	OS06T0197575-00	4
osa-miR166k-5p	OS06T0202900-01	4
osa-miR1423-3p	OS06T0220800-01	4
osa-miR5794	OS06T0225300-02	4
osa-miR2876-5p	OS06T0226950-01	4
osa-miR529a	OS06T0239200-00	4
osa-miR529a	OS06T0253100-01	4
osa-miR160f-3p	OS06T0274800-01	4
osa-miR159f	OS06T0297600-01	4
osa-miR2876-5p	OS06T0300800-01	4
osa-miR394	OS06T0317200-03	4
osa-miR1423-3p	OS06T0323100-01	4
osa-miR166g-5p	OS06T0336200-01	4
osa-miR166g-5p	OS06T0336200-02	4
osa-miR160a-5p	OS06T0470000-01	4
osa-miR528-3p	OS06T0472400-01	4
osa-miR166k-5p	OS06T0484500-01	4
osa-miR1870-3p	OS06T0523100-01	4
osa-miR1860-3p	OS06T0535300-02	4
osa-miR530-3p	OS06T0551400-01	4
osa-miR7695-3p	OS06T0662200-01	4
osa-miR166d-5p	OS06T0671900-01	4
osa-miR528-3p	OS06T0694400-02	4
osa-miR1423-5p	OS06T0698500-01	4
osa-miR529a	OS06T0703300-02	4
osa-miR156g-5p	OS06T0703500-01	2
osa-miR156g-5p	OS06T0703500-02	2
osa-miR156j-5p	OS06T0703500-03	2
osa-miR2871a-3p	OS06T0716700-03	2
osa-miR2876-5p	OS06T0720700-01	2
osa-miR2876-5p	OS06T0724100-01	4
osa-miR529a	OS06T0725900-02	4
osa-miR2871b	OS06T0726400-02	4
osa-miR159f	OS07T0109400-01	4
osa-miR5144-3p	OS07T0109500-01	4
osa-miR2876-5p	OS07T0110400-02	4
osa-miR1431	OS07T0141400-02	4
osa-miR528-3p	OS07T0180900-01	2
osa-miR529a	OS07T0185000-01	4
osa-miR529a	OS07T0185000-03	4
osa-miR528-3p	OS07T0188266-00	4
osa-miR1431	OS07T0229900-01	4
osa-miR396c-5p	OS07T0245100-02	4
osa-miR2871b	OS07T0246200-01	4
osa-miR528-3p	OS07T0246200-02	4
osa-miR2876-3p	OS07T0416900-01	4
osa-miR5144-5p	OS07T0418000-02	4
osa-miR1862c	OS07T0466200-02	4
osa-miR1860-3p	OS07T0489800-01	4
osa-miR1873	OS07T0496300-01	4
osa-miR820a	OS07T0499300-01	2
osa-miR156g-3p	OS07T0524100-01	4
osa-miR528-3p	OS07T0543700-01	4
osa-miR160a-5p	OS07T0544800-01	4
osa-miR1423-3p	OS07T0545300-01	4
osa-miR529a	OS07T0553900-01	2
osa-miR1423-3p	OS07T0559700-00	4
osa-miR1846d-3p	OS07T0562700-01	3
osa-miR156j-5p	OS07T0571100-03	4
osa-miR1863b.2	OS07T0571300-01	4
osa-miR396c-5p	OS07T0573800-02	4
osa-miR166g-5p	OS07T0577600-02	3
osa-miR1863b.2	OS07T0581000-01	4
osa-miR7695-5p	OS07T0590700-01	4
osa-miR7694-3p	OS07T0606900-01	4
osa-miR166h-5p	OS07T0632700-01	4
osa-miR528-5p	OS07T0641600-02	4
osa-miR529a	OS07T0647400-00	4
osa-miR820b	OS07T0664000-00	4
osa-miR156j-3p	OS07T0670000-02	4
osa-miR166k-5p	OS07T0679700-01	4
osa-miR1860-5p	OS07T0687100-01	4
osa-miR1863b	OS07T0688800-01	4
osa-miR530-5p	OS07T0694000-01	2
osa-miR530-5p	OS07T0694000-02	2
osa-miR530-5p	OS08T0104600-02	4
osa-miR164e	OS08T0113100-01	4
osa-miR167a-3p	OS08T0119000-01	4
osa-miR1866-3p	OS08T0119500-01	4
osa-miR396c-5p	OS08T0121900-02	4
osa-miR1431	OS08T0129200-02	4
osa-miR1863b.2	OS08T0135900-02	4
osa-miR528-5p	OS08T0137400-01	2
osa-miR528-5p	OS08T0137400-02	2
osa-miR2871a-3p	OS08T0139200-01	4
osa-miR319b	OS08T0139700-01	4
osa-miR166c-5p	OS08T0157800-01	4
osa-miR160f-3p	OS08T0175200-01	4
osa-miR2118d	OS08T0180000-01	4
osa-miR166h-5p	OS08T0215200-01	4
osa-miR396c-5p	OS08T0244100-01	4
osa-miR156j-3p	OS08T0249200-00	4
osa-miR169g	OS08T0250900-01	4
osa-miR399i	OS08T0290400-01	4
osa-miR530-3p	OS08T0326400-01	4
osa-miR160d-3p	OS08T0374100-01	4
osa-miR1431	OS08T0409100-01	4
osa-miR166a-5p	OS08T0433100-01	4
osa-miR394	OS08T0466200-01	4
osa-miR2118d	OS08T0471800-01	4
osa-miR166m	OS08T0483600-02	4
osa-miR160d-3p	OS08T0487500-01	4
osa-miR156l-3p	OS08T0502700-03	4
osa-miR1882e-3p	OS08T0512700-01	4
osa-miR529a	OS08T0513600-01	4
osa-miR528-3p	OS08T0520300-01	4
osa-miR528-3p	OS08T0526200-01	4
osa-miR1866-3p	OS08T0534200-02	4
osa-miR166l-5p	OS08T0538600-01	4
osa-miR529a	OS08T0557100-02	4
osa-miR156j-3p	OS08T0558900-01	2
osa-miR156j-3p	OS08T0558900-02	2
osa-miR1876	OS08T0564500-01	4
osa-miR7695-5p	OS09T0109150-00	4
osa-miR396c-5p	OS09T0244900-01	4
osa-miR394	OS09T0249000-01	4
osa-miR166h-5p	OS09T0273950-01	4
osa-miR1431	OS09T0346500-04	4
osa-miR7694-3p	OS09T0363900-01	4
osa-miR2118d	OS09T0369400-01	4
osa-miR160f-3p	OS09T0371700-01	4
osa-miR1431	OS09T0411700-01	4
osa-miR160f-5p	OS09T0420100-01	4
osa-miR394	OS09T0422500-01	4
osa-miR159f	OS09T0425900-02	4
osa-miR528-3p	OS09T0458900-01	4
osa-miR1846d-3p	OS09T0468900-01	3
osa-miR528-3p	OS09T0470500-01	4
osa-miR166c-5p	OS09T0470500-01	2
osa-miR394	OS09T0476100-01	4
osa-miR1432-5p	OS09T0478100-02	4
osa-miR160d-3p	OS09T0484200-01	4
osa-miR393b-5p	OS09T0487100-01	4
osa-miR2118d	OS09T0491740-01	4
osa-miR159f	OS09T0497400-02	4
osa-miR166l-5p	OS09T0503400-01	0
osa-miR396b-3p	OS09T0505600-01	4
osa-miR167c-3p	OS09T0507400-01	4
osa-miR394	OS09T0518000-00	2
osa-miR5144-5p	OS09T0522100-00	4
osa-miR166k-3p	OS09T0525400-01	4
osa-miR820c	OS09T0541000-01	4
osa-miR529a	OS09T0543100-03	4
osa-miR156l-3p	OS09T0553900-01	4
osa-miR167a-3p	OS09T0563200-01	4
osa-miR396c-5p	OS09T0567800-00	4
osa-miR160d-3p	OS10T0146901-00	4
osa-miR1862a	OS10T0150700-01	4
osa-miR156j-3p	OS10T0170200-01	2
osa-miR528-3p	OS10T0170200-01	4
osa-miR1431	OS10T0330000-01	4
osa-miR530-3p	OS10T0393100-01	4
osa-miR528-5p	OS10T0396400-01	4
osa-miR5788	OS10T0406701-01	4
osa-miR1860-3p	OS10T0417300-00	0
osa-miR1423-3p	OS10T0438000-00	4
osa-miR530-5p	OS10T0443200-01	4
osa-miR1431	OS10T0446800-02	4
osa-miR530-5p	OS10T0450900-02	4
osa-miR394	OS10T0456600-01	4
osa-miR528-3p	OS10T0459900-01	4
osa-miR2118d	OS10T0462900-02	2
osa-miR528-3p	OS10T0466700-01	2
osa-miR1423-3p	OS10T0505700-01	4
osa-miR394	OS10T0508700-01	4
osa-miR166h-5p	OS10T0524700-00	4
osa-miR812q	OS10T0525400-01	4
osa-miR167c-3p	OS10T0533100-01	4
osa-miR1860-3p	OS10T0536100-01	4
osa-miR2118d	OS10T0539500-01	4
osa-miR529a	OS10T0545100-01	4
osa-miR166k-5p	OS10T0550900-01	4
osa-miR1846d-3p	OS10T0555600-01	4
osa-miR1846d-3p	OS10T0555900-02	4
osa-miR394	OS10T0564100-01	4
osa-miR167c-3p	OS11T0109000-01	4
osa-miR2871b	OS11T0113700-01	4
osa-miR166k-5p	OS11T0152700-01	4
osa-miR160f-5p	OS11T0153300-02	4
osa-miR528-3p	OS11T0168300-01	4
osa-miR530-5p	OS11T0169900-01	4
osa-miR1862b	OS11T0207000-02	4
osa-miR530-3p	OS11T0232100-01	4
osa-miR394	OS11T0236932-01	4
osa-miR166c-5p	OS11T0242800-01	3
osa-miR166k-5p	OS11T0247300-01	4
osa-miR166h-3p	OS11T0264200-01	4
osa-miR528-3p	OS11T0296800-01	4
osa-miR2876-5p	OS11T0303500-01	4
osa-miR394	OS11T0308100-01	3
osa-miR528-3p	OS11T0427500-02	4
osa-miR529a	OS11T0544100-00	4
osa-miR394	OS11T0549620-01	4
osa-miR2871b	OS11T0562100-01	4
osa-miR166k-5p	OS11T0641500-01	4
osa-miR159f	OS11T0648100-01	4
osa-miR1423-3p	OS11T0671000-01	3
osa-miR396b-5p	OS11T0704000-00	4
osa-miR2118d	OS11T0707000-01	4
osa-miR528-3p	OS11T0707000-01	3
osa-miR530-5p	OS11T0707000-01	3
osa-miR2118d	OS11T0707000-02	3
osa-miR528-3p	OS11T0707000-02	4
osa-miR530-5p	OS11T0707000-02	4
osa-miR2118d	OS11T0707000-03	4
osa-miR530-5p	OS11T0707000-03	2
osa-miR396a-3p	OS12T0108200-01	4
osa-miR2876-5p	OS12T0116700-01	4
osa-miR2876-3p	OS12T0138800-01	4
osa-miR166b-5p	OS12T0159600-02	1
osa-miR167c-5p	OS12T0168900-02	4
osa-miR7695-5p	OS12T0181500-01	4
osa-miR2871b	OS12T0207300-01	4
osa-miR167b	OS12T0210300-01	4
osa-miR2876-5p	OS12T0235800-03	4
osa-miR2118d	OS12T0242800-01	4
osa-miR166e-5p	OS12T0249900-01	4
osa-miR820b	OS12T0287200-01	4
osa-miR160f-3p	OS12T0292400-01	3
osa-miR393b-3p	OS12T0409800-01	4
osa-miR2871b	OS12T0443700-03	4
osa-miR529a	OS12T0448400-01	4
osa-miR1866-3p	OS12T0507200-01	3
osa-miR319b	OS12T0528300-01	4
osa-miR156j-3p	OS12T0530000-01	4
osa-miR1882c	OS12T0536200-01	4
osa-miR1431	OS12T0540900-02	4
osa-miR160c-3p	OS12T0556200-01	4
osa-miR2876-5p	OS12T0561200-02	4
osa-miR529a	OS12T0572000-00	4
osa-miR1876	OS12T0592200-01	4
osa-miR166h-5p	OS12T0609900-00	4
osa-miR396c-5p	OS12T0631200-01	4
osa-miR1846d-3p	OS01T0101700-00	4
osa-miR166k-5p	OS01T0115750-00	4
osa-miR156c-3p	OS01T0142500-01	4
osa-miR528-3p	OS01T0144100-01	4
osa-miR166e-5p	OS01T0148700-01	4
osa-miR1423-3p	OS01T0158000-01	4
osa-miR396c-5p	OS01T0158900-01	4
osa-miR1860-3p	OS01T0159400-01	4
osa-miR166b-5p	OS01T0165200-02	4
osa-miR396c-5p	OS01T0176000-01	4
osa-miR440	OS01T0177900-02	4
osa-miR166b-5p	OS01T0180000-01	4
osa-miR394	OS01T0187500-01	2
osa-miR1860-3p	OS01T0193600-01	4
osa-miR1423-3p	OS01T0215100-00	4
osa-miR5159	OS01T0224500-01	4
osa-miR394	OS01T0249200-01	4
osa-miR530-5p	OS01T0258700-01	4
osa-miR530-5p	OS01T0259600-01	2
osa-miR528-3p	OS01T0265100-01	4
osa-miR160f-5p	OS01T0327000-01	4
osa-miR820a	OS01T0327000-01	4
osa-miR7694-3p	OS01T0332800-01	4
osa-miR166g-5p	OS01T0512200-01	4
osa-miR528-3p	OS01T0516600-01	4
osa-miR166k-5p	OS01T0566100-01	4
osa-miR1431	OS01T0575200-01	4
osa-miR530-5p	OS01T0590700-02	4
osa-miR529a	OS01T0611000-01	4
osa-miR2876-5p	OS01T0616100-01	4
osa-miR1876	OS01T0617800-01	4
osa-miR396a-5p	OS01T0633200-02	1
osa-miR530-3p	OS01T0645200-02	4
osa-miR167c-3p	OS01T0662600-01	4
osa-miR529a	OS01T0665300-02	4
osa-miR166l-5p	OS01T0674100-02	4
osa-miR529a	OS01T0694200-01	4
osa-miR396b-5p	OS01T0700100-01	4
osa-miR396a-5p	OS01T0717000-05	4
osa-miR156j-3p	OS01T0742400-02	4
osa-miR166l-3p	OS01T0750300-01	2
osa-miR820c	OS01T0763200-01	4
osa-miR528-3p	OS01T0770400-02	4
osa-miR156j-3p	OS01T0772400-00	4
osa-miR1846d-3p	OS01T0772600-01	4
osa-miR396b-5p	OS01T0779400-01	4
osa-miR528-5p	OS01T0784800-01	4
osa-miR1866-3p	OS01T0786700-00	4
osa-miR7695-3p	OS01T0786900-01	4
osa-miR169g	OS01T0788400-01	4
osa-miR1431	OS01T0823500-01	4
osa-miR529a	OS01T0840700-00	4
osa-miR166l-5p	OS01T0851700-01	4
osa-miR1846d-3p	OS01T0869000-02	4
osa-miR166g-5p	OS01T0876800-00	4
osa-miR5150-5p	OS01T0877500-01	4
osa-miR5150-5p	OS01T0877500-02	4
osa-miR1432-3p	OS01T0880200-02	4
osa-miR394	OS01T0917200-01	4
osa-miR2876-3p	OS01T0917400-02	4
osa-miR529a	OS01T0918300-01	4
osa-miR1846d-3p	OS01T0933400-02	4
osa-miR7695-3p	OS01T0943800-01	4
osa-miR394	OS01T0943800-01	4
osa-miR2871a-3p	OS01T0958900-02	4
osa-miR166l-5p	OS01T0960600-01	4
osa-miR396c-5p	OS01T0968700-02	4
osa-miR399j	OS01T0977200-00	4
osa-miR393b-3p	OS02T0101000-01	4
osa-miR5144-5p	OS02T0117400-01	4
osa-miR528-5p	OS02T0122800-01	4
osa-miR167c-3p	OS02T0131300-01	4
osa-miR394	OS02T0131800-01	4
osa-miR156g-3p	OS02T0139000-01	4
osa-miR156f-3p	OS02T0142300-01	4
osa-miR169a	OS02T0152900-01	4
osa-miR393b-3p	OS02T0159200-01	4
osa-miR529a	OS02T0171100-02	4
osa-miR5144-3p	OS02T0174200-01	4
osa-miR166h-5p	OS02T0176100-02	2
osa-miR160d-3p	OS02T0191500-01	4
osa-miR156j-3p	OS02T0192400-02	4
osa-miR1846d-3p	OS02T0217600-02	4
osa-miR529a	OS02T0228300-01	2
osa-miR528-3p	OS02T0230200-01	4
osa-miR1860-3p	OS02T0244700-01	4
osa-miR156j-3p	OS02T0280100-00	4
osa-miR160d-3p	OS02T0321900-02	4
osa-miR5788	OS02T0325100-01	4
osa-miR394	OS02T0477700-01	4
osa-miR5144-5p	OS02T0480900-01	4
osa-miR530-5p	OS02T0494600-01	4
osa-miR529a	OS02T0510300-01	4
osa-miR1431	OS02T0516400-00	4
osa-miR1876	OS02T0516600-02	2
osa-miR7695-3p	OS02T0541325-00	4
osa-miR528-3p	OS02T0550000-01	4
osa-miR1423-3p	OS02T0550800-01	4
osa-miR2871a-3p	OS02T0557200-01	4
osa-miR164e	OS02T0579000-01	4
osa-miR2876-5p	OS02T0580100-01	4
osa-miR1862c	OS02T0580800-02	4
osa-miR2876-5p	OS02T0586400-01	4
osa-miR1862a	OS02T0590400-01	4
osa-miR528-3p	OS02T0591000-01	4
osa-miR5144-3p	OS02T0595700-04	4
osa-miR167a-3p	OS02T0596500-01	4
osa-miR319b	OS02T0608100-01	4
osa-miR529a	OS02T0611200-01	4
osa-miR164e	OS02T0611200-02	4
osa-miR396a-5p	OS02T0614600-01	4
osa-miR156c-3p	OS02T0617100-01	4
osa-miR399j	OS02T0625000-01	4
osa-miR530-5p	OS02T0633100-02	4
osa-miR156f-3p	OS02T0644100-01	4
osa-miR1846d-3p	OS02T0651500-03	1
osa-miR530-5p	OS02T0672700-01	4
osa-miR160b-3p	OS02T0673700-01	4
osa-miR396a-5p	OS02T0701300-01	0
osa-miR528-3p	OS02T0704966-00	4
osa-miR2874	OS02T0709400-01	4
osa-miR393a	OS02T0719800-02	4
osa-miR528-3p	OS02T0719800-02	4
osa-miR2876-5p	OS02T0721700-01	4
osa-miR529a	OS02T0751600-02	4
osa-miR166e-5p	OS02T0775100-01	4
osa-miR1876	OS02T0776700-01	4
osa-miR530-5p	OS02T0776700-03	4
osa-miR2876-5p	OS02T0777100-01	4
osa-miR167a-3p	OS02T0777700-00	4
osa-miR396b-3p	OS02T0778200-01	4
osa-miR2118d	OS02T0779650-00	4
osa-miR394	OS02T0782500-01	4
osa-miR528-3p	OS02T0786200-01	4
osa-miR530-5p	OS02T0796600-01	4
osa-miR5156	OS02T0798100-00	4
osa-miR1846d-3p	OS02T0798200-01	4
osa-miR166k-5p	OS02T0805800-02	4
osa-miR156g-3p	OS02T0806400-01	4
osa-miR160a-5p	OS02T0807800-01	4
osa-miR167a-3p	OS02T0808800-01	4
osa-miR530-3p	OS02T0821900-01	4
osa-miR156l-3p	OS02T0823800-01	4
osa-miR166l-3p	OS02T0824300-01	4
osa-miR166l-5p	OS02T0826600-01	4
osa-miR5144-5p	OS02T0829200-01	4
osa-miR530-3p	OS03T0103300-00	4
osa-miR169a	OS03T0107900-01	4
osa-miR399i	OS03T0113700-01	4
osa-miR528-3p	OS03T0132900-01	4
osa-miR530-5p	OS03T0143700-01	4
osa-miR159f	OS03T0143700-02	4
osa-miR394	OS03T0147700-01	4
osa-miR166c-3p	OS03T0164901-00	2
osa-miR2876-5p	OS03T0168300-01	4
osa-miR530-5p	OS03T0169600-01	4
osa-miR1846d-3p	OS03T0170600-01	4
osa-miR166k-5p	OS03T0171600-02	4
osa-miR166k-5p	OS03T0177400-02	4
osa-miR166k-5p	OS03T0178000-02	2
osa-miR2871b	OS03T0194400-01	4
osa-miR156f-3p	OS03T0203700-01	4
osa-miR396c-3p	OS03T0203700-02	2
osa-miR530-3p	OS03T0206400-02	4
osa-miR394	OS03T0226700-01	4
osa-miR1871	OS03T0231800-02	4
osa-miR1431	OS03T0243100-01	4
osa-miR159f	OS03T0248600-02	4
osa-miR394	OS03T0250000-01	4
osa-miR156l-3p	OS03T0265400-02	4
osa-miR529a	OS03T0283100-02	4
osa-miR820a	OS03T0296800-02	2
osa-miR396a-3p	OS03T0308100-03	4
osa-miR156l-3p	OS03T0312600-01	4
osa-miR1856	OS03T0321300-01	4
osa-miR399j	OS03T0326300-01	4
osa-miR159f	OS03T0331700-02	4
osa-miR156g-3p	OS03T0333100-01	4
osa-miR1846d-3p	OS03T0335500-01	4
osa-miR156f-3p	OS03T0344100-02	4
osa-miR396c-5p	OS03T0355600-02	4
osa-miR1876	OS03T0393700-01	4
osa-miR160f-5p	OS03T0417800-02	4
osa-miR166a-5p	OS03T0425800-01	4
osa-miR169g	OS03T0448600-01	4
osa-miR529a	OS03T0563300-01	4
osa-miR396c-3p	OS03T0563300-01	4
osa-miR396b-5p	OS03T0569800-02	4
osa-miR5144-5p	OS03T0583900-01	4
osa-miR530-5p	OS03T0593200-01	4
osa-miR2876-5p	OS03T0597600-01	4
osa-miR159f	OS03T0609800-01	4
osa-miR528-3p	OS03T0620800-02	4
osa-miR1432-3p	OS03T0627500-01	4
osa-miR2871a-3p	OS03T0645100-01	4
osa-miR160a-3p	OS03T0667100-02	4
osa-miR5144-5p	OS03T0680800-01	4
osa-miR159f	OS03T0683866-00	4
osa-miR156f-3p	OS03T0689900-00	4
osa-miR528-3p	OS03T0710550-01	4
osa-miR1846d-3p	OS03T0718100-01	4
osa-miR166l-5p	OS03T0719900-01	4
osa-miR396b-5p	OS03T0722600-01	4
osa-miR1431	OS03T0747600-02	4
osa-miR166j-5p	OS03T0773600-01	4
osa-miR2118d	OS03T0773800-03	4
osa-miR160f-5p	OS03T0775200-01	4
osa-miR166a-3p	OS03T0780500-01	4
osa-miR166a-3p	OS03T0780500-02	4
osa-miR528-3p	OS03T0783000-01	4
osa-miR2876-5p	OS03T0786700-01	4
osa-miR2871a-3p	OS03T0808100-03	4
osa-miR530-5p	OS03T0810900-01	4
osa-miR529a	OS03T0812200-01	4
osa-miR1846d-5p	OS03T0821100-01	2
osa-miR166g-5p	OS03T0823400-01	4
osa-miR7695-3p	OS03T0837300-02	4
osa-miR319b	OS03T0841900-00	4
osa-miR1860-5p	OS03T0850600-01	4
osa-miR394	OS03T0854100-01	4
osa-miR528-3p	OS03T0856500-01	4
osa-miR156c-3p	OS03T0858100-01	4
osa-miR529a	OS03T0859300-01	4
osa-miR394	OS03T0859300-01	4
osa-miR1431	OS04T0117900-01	4
osa-miR166k-5p	OS04T0118400-03	4
osa-miR530-5p	OS04T0149400-01	4
osa-miR159f	OS04T0169500-01	4
osa-miR530-5p	OS04T0212200-01	4
osa-miR7695-3p	OS04T0290000-01	4
osa-miR528-3p	OS04T0304000-01	4
osa-miR1863b	OS04T0320100-01	4
osa-miR166e-3p	OS04T0321800-02	4
osa-miR399j	OS04T0337500-02	4
osa-miR399j	OS04T0339400-01	4
osa-miR440	OS04T0371000-00	4
osa-miR5794	OS04T0379500-01	4
osa-miR528-3p	OS04T0380000-02	4
osa-miR169g	OS04T0398600-02	4
osa-miR530-5p	OS04T0420600-00	4
osa-miR5150-5p	OS04T0434600-00	4
osa-miR1866-3p	OS04T0444600-01	4
osa-miR396c-5p	OS04T0449400-01	4
osa-miR160c-3p	OS04T0457800-02	4
osa-miR5144-5p	OS04T0463100-01	4
osa-miR1862a	OS04T0466000-01	4
osa-miR528-3p	OS04T0477200-01	4
osa-miR529a	OS04T0507000-01	4
osa-miR528-3p	OS04T0516600-01	2
osa-miR396c-5p	OS04T0518800-01	4
osa-miR530-5p	OS04T0521800-02	4
osa-miR528-3p	OS04T0533300-01	4
osa-miR160d-3p	OS04T0544500-01	4
osa-miR2876-5p	OS04T0566500-03	4
osa-miR2876-5p	OS04T0566500-04	4
osa-miR167a-3p	OS04T0569000-01	4
osa-miR2876-5p	OS04T0572500-00	4
osa-miR167a-3p	OS04T0583900-01	4
osa-miR1863b	OS04T0598800-01	4
osa-miR166d-5p	OS04T0618200-01	4
osa-miR530-5p	OS04T0625800-01	4
osa-miR2876-5p	OS04T0630500-00	4
osa-miR156c-3p	OS04T0635500-01	4
osa-miR2118d	OS04T0643200-00	4
osa-miR530-5p	OS04T0660100-02	4
osa-miR156l-3p	OS04T0662800-01	4
osa-miR2876-5p	OS04T0663200-01	4
osa-miR2876-5p	OS04T0665800-01	4
osa-miR2871b	OS04T0667300-01	4
osa-miR2876-5p	OS04T0668700-01	4
osa-miR167a-3p	OS04T0668700-02	4
osa-miR160f-3p	OS04T0671900-01	4
osa-miR167a-5p	OS04T0671900-02	2
osa-miR396c-5p	OS04T0671900-03	4
osa-miR528-3p	OS04T0675500-03	4
osa-miR394	OS04T0683900-01	4
osa-miR393b-3p	OS04T0684100-01	4
osa-miR394	OS04T0684500-01	4
osa-miR2871a-5p	OS04T0693000-01	4
osa-miR528-3p	OS05T0101400-01	4
osa-miR396a-5p	OS05T0101400-02	4
osa-miR5144-5p	OS05T0104100-02	4
osa-miR2871b	OS05T0119300-03	4
osa-miR1432-3p	OS05T0121600-01	4
osa-miR396a-3p	OS05T0144400-01	4
osa-miR5788	OS05T0148700-02	4
osa-miR1860-3p	OS05T0150000-01	4
osa-miR166c-5p	OS05T0155300-01	2
osa-miR166h-5p	OS05T0156800-01	4
osa-miR1860-3p	OS05T0160100-01	4
osa-miR528-3p	OS05T0169400-01	4
osa-miR1870-3p	OS05T0200100-01	4
osa-miR530-3p	OS05T0209500-01	4
osa-miR399i	OS05T0227700-01	4
osa-miR396c-5p	OS05T0277300-02	4
osa-miR529a	OS05T0300700-02	4
osa-miR1423-3p	OS05T0319100-00	4
osa-miR1431	OS05T0347000-01	4
osa-miR1860-5p	OS05T0353400-02	4
osa-miR166l-5p	OS05T0357200-01	4
osa-miR1860-5p	OS05T0371200-01	4
osa-miR2118d	OS05T0372400-01	4
osa-miR156l-5p	OS05T0372800-01	4
osa-miR396c-5p	OS05T0393400-01	4
osa-miR2876-5p	OS05T0418000-01	4
osa-miR167b	OS05T0422600-00	4
osa-miR166l-5p	OS05T0430300-02	4
osa-miR529a	OS05T0432600-01	4
osa-miR528-3p	OS05T0435700-01	4
osa-miR530-3p	OS05T0443800-01	4
osa-miR160a-3p	OS05T0473000-01	4
osa-miR160c-3p	OS05T0495200-01	4
osa-miR2871a-3p	OS05T0497150-01	4
osa-miR156f-3p	OS05T0498700-01	4
osa-miR166g-5p	OS05T0506300-01	4
osa-miR7695-3p	OS05T0539800-02	4
osa-miR5150-5p	OS05T0540900-01	4
osa-miR1863b.2	OS05T0545000-01	4
osa-miR1863b.2	OS05T0545000-02	4
osa-miR169g	OS05T0548100-02	4
osa-miR5144-5p	OS05T0552500-02	4
osa-miR528-3p	OS05T0557100-01	4
osa-miR166h-5p	OS05T0565400-01	4
osa-miR528-3p	OS05T0577700-01	4
osa-miR529a	OS05T0587100-01	4
osa-miR394	OS05T0589600-01	4
osa-miR528-3p	OS05T0592400-01	4
osa-miR1860-5p	OS06T0103400-02	4
osa-miR166h-5p	OS06T0104400-02	4
osa-miR166e-5p	OS06T0105600-01	4
osa-miR530-3p	OS06T0105600-01	4
osa-miR1431	OS06T0107100-02	4
osa-miR1863b	OS06T0109400-01	4
osa-miR529a	OS06T0111400-01	4
osa-miR1866-3p	OS06T0128800-01	2
osa-miR528-3p	OS06T0138200-02	4
osa-miR396c-5p	OS06T0142900-02	4
osa-miR7695-3p	OS06T0177300-01	4
osa-miR399i	OS06T0178500-01	4
osa-miR529a	OS06T0183900-01	4
osa-miR166c-5p	OS06T0184300-01	4
osa-miR2871b	OS06T0184400-00	4
osa-miR1432-3p	OS06T0196900-03	4
osa-miR5144-5p	OS06T0199200-04	4
osa-miR394	OS06T0209300-03	4
osa-miR2871b	OS06T0214900-01	4
osa-miR166h-3p	OS06T0225200-01	4
osa-miR1862a	OS06T0238900-01	2
osa-miR1862a	OS06T0288400-02	4
osa-miR159f	OS06T0303800-01	2
osa-miR164e	OS06T0305400-01	4
osa-miR7694-3p	OS06T0308300-01	4
osa-miR530-5p	OS06T0325500-02	4
osa-miR160a-3p	OS06T0329900-01	4
osa-miR166f	OS06T0354700-02	4
osa-miR7695-3p	OS06T0356800-01	4
osa-miR167a-3p	OS06T0491800-01	4
osa-miR528-5p	OS06T0542300-01	4
osa-miR399j	OS06T0551400-01	4
osa-miR820a	OS06T0608700-02	4
osa-miR528-3p	OS06T0609700-01	4
osa-miR166a-5p	OS06T0643800-01	4
osa-miR1846d-3p	OS06T0650700-01	4
osa-miR156j-3p	OS06T0664200-01	4
osa-miR2876-5p	OS06T0665000-01	4
osa-miR166l-5p	OS06T0669400-02	4
osa-miR530-5p	OS06T0697500-00	4
osa-miR319b	OS06T0699400-01	4
osa-miR1846d-3p	OS06T0716800-01	1
osa-miR1873	OS06T0727200-01	3
osa-miR5144-3p	OS07T0106100-01	4
osa-miR529a	OS07T0137200-01	4
osa-miR1423-3p	OS07T0137600-01	2
osa-miR396a-5p	OS07T0150500-01	4
osa-miR1856	OS07T0152800-01	4
osa-miR528-3p	OS07T0168000-01	4
osa-miR1431	OS07T0171300-01	4
osa-miR528-3p	OS07T0191200-01	4
osa-miR166e-3p	OS07T0206300-00	4
osa-miR2876-5p	OS07T0208500-01	4
osa-miR528-3p	OS07T0246200-01	2
osa-miR166e-5p	OS07T0265600-01	4
osa-miR156g-3p	OS07T0267400-01	4
osa-miR2876-5p	OS07T0273600-01	4
osa-miR166d-5p	OS07T0288700-02	0
osa-miR7695-3p	OS07T0406300-01	4
osa-miR530-5p	OS07T0446100-01	4
osa-miR166h-5p	OS07T0471300-01	4
osa-miR529a	OS07T0474700-01	4
osa-miR160f-3p	OS07T0506000-01	4
osa-miR160d-3p	OS07T0508200-01	2
osa-miR2876-5p	OS07T0508200-01	4
osa-miR1432-3p	OS07T0516500-01	4
osa-miR1431	OS07T0516900-01	4
osa-miR2871b	OS07T0539100-01	4
osa-miR319b	OS07T0539900-01	4
osa-miR396c-5p	OS07T0546100-02	4
osa-miR1846d-3p	OS07T0557700-00	4
osa-miR1862b	OS07T0562800-02	4
osa-miR169g	OS07T0568000-03	4
osa-miR169g	OS07T0568000-04	4
osa-miR2876-5p	OS07T0575100-00	4
osa-miR166k-5p	OS07T0582800-01	4
osa-miR1866-3p	OS07T0586500-02	4
osa-miR2118d	OS07T0596300-01	4
osa-miR396c-5p	OS07T0603900-01	4
osa-miR529a	OS07T0604000-01	4
osa-miR528-3p	OS07T0604300-01	4
osa-miR529a	OS07T0620300-03	4
osa-miR529a	OS07T0628900-01	4
osa-miR396c-5p	OS07T0631000-01	4
osa-miR1876	OS07T0632600-02	2
osa-miR167c-3p	OS07T0645400-02	4
osa-miR396c-5p	OS07T0657200-04	4
osa-miR5788	OS07T0681700-01	4
osa-miR530-5p	OS08T0103300-02	4
osa-miR530-5p	OS08T0110000-01	4
osa-miR529a	OS08T0144000-01	4
osa-miR529a	OS08T0157900-01	4
osa-miR396c-5p	OS08T0162100-02	4
osa-miR394	OS08T0174800-02	4
osa-miR1860-5p	OS08T0180300-02	4
osa-miR7695-3p	OS08T0199300-01	2
osa-miR166d-5p	OS08T0206400-01	4
osa-miR812q	OS08T0206600-02	4
osa-miR394	OS08T0224100-01	4
osa-miR396c-5p	OS08T0244100-03	4
osa-miR2871a-3p	OS08T0245400-01	4
osa-miR528-3p	OS08T0262500-01	4
osa-miR167a-5p	OS08T0266200-01	4
osa-miR394	OS08T0308100-01	2
osa-miR160c-3p	OS08T0318400-01	4
osa-miR1866-3p	OS08T0319900-01	4
osa-miR160b-3p	OS08T0319900-01	4
osa-miR1870-5p	OS08T0335000-00	4
osa-miR1431	OS08T0357000-02	4
osa-miR1860-5p	OS08T0366000-01	4
osa-miR169a	OS08T0377400-02	4
osa-miR5144-3p	OS08T0384100-01	4
osa-miR396a-5p	OS08T0406400-01	2
osa-miR528-3p	OS08T0416800-01	4
osa-miR166e-5p	OS08T0428400-01	4
osa-miR396c-3p	OS08T0460900-00	4
osa-miR394	OS08T0472600-01	4
osa-miR169g	OS08T0503000-01	4
osa-miR166k-5p	OS08T0510700-01	2
osa-miR530-5p	OS08T0510700-01	4
osa-miR1866-3p	OS08T0534200-01	4
osa-miR5150-5p	OS08T0552333-00	4
osa-miR1432-5p	OS08T0561800-01	4
osa-miR394	OS09T0127800-01	4
osa-miR394	OS09T0127800-03	4
osa-miR394	OS09T0249700-01	4
osa-miR1856	OS09T0274900-01	4
osa-miR529a	OS09T0279000-01	4
osa-miR166e-3p	OS09T0338500-01	4
osa-miR394	OS09T0341600-01	4
osa-miR159f	OS09T0425900-01	4
osa-miR394	OS09T0442100-01	4
osa-miR156g-3p	OS09T0445500-01	4
osa-miR1431	OS09T0460100-01	4
osa-miR1882f	OS09T0465600-01	4
osa-miR393b-5p	OS09T0475400-02	4
osa-miR2876-5p	OS09T0482600-01	4
osa-miR2118d	OS09T0488700-01	4
osa-miR156l-5p	OS09T0491532-01	4
osa-miR156j-3p	OS09T0494300-01	4
osa-miR156j-3p	OS09T0494300-02	4
osa-miR396a-3p	OS09T0512900-02	4
osa-miR5794	OS09T0513100-01	4
osa-miR2118d	OS09T0526700-01	4
osa-miR1846d-3p	OS09T0541700-02	4
osa-miR167a-5p	OS09T0547300-01	4
osa-miR2876-5p	OS09T0565400-01	4
osa-miR156l-3p	OS10T0172600-01	3
osa-miR394	OS10T0370800-01	4
osa-miR529a	OS10T0431000-03	4
osa-miR394	OS10T0452100-01	1
osa-miR7695-3p	OS10T0456900-01	4
osa-miR528-5p	OS10T0457500-01	4
osa-miR2874	OS10T0466000-02	4
osa-miR394	OS10T0473400-01	4
osa-miR399d	OS10T0476900-01	4
osa-miR5159	OS10T0496000-02	4
osa-miR5144-5p	OS10T0497750-00	4
osa-miR166c-5p	OS10T0510400-02	4
osa-miR1431	OS10T0512500-02	4
osa-miR1860-5p	OS10T0525200-01	4
osa-miR528-3p	OS10T0542200-01	4
osa-miR5794	OS10T0543500-01	4
osa-miR2118d	OS10T0546900-00	4
osa-miR530-3p	OS10T0551800-00	4
osa-miR530-3p	OS10T0552800-01	2
osa-miR396a-5p	OS10T0553900-01	4
osa-miR394	OS10T0554900-01	4
osa-miR166l-3p	OS10T0558750-01	4
osa-miR393b-3p	OS10T0563000-01	2
osa-miR529a	OS10T0568200-03	4
osa-miR156g-5p	OS10T0576100-01	4
osa-miR7695-3p	OS10T0579300-01	4
osa-miR7695-3p	OS11T0112650-01	4
osa-miR399i	OS11T0131900-01	4
osa-miR530-5p	OS11T0145400-01	4
osa-miR528-3p	OS11T0169200-00	4
osa-miR5144-3p	OS11T0174000-03	4
osa-miR812j	OS11T0199000-01	4
osa-miR1863b	OS11T0206000-01	4
osa-miR2876-5p	OS11T0207100-01	4
osa-miR529a	OS11T0296800-01	4
osa-miR393b-3p	OS11T0414000-01	4
osa-miR2871a-3p	OS11T0448000-00	4
osa-miR2876-5p	OS11T0472500-02	4
osa-miR167a-3p	OS11T0482100-01	4
osa-miR156j-3p	OS11T0516000-01	4
osa-miR393b-3p	OS11T0522900-01	4
osa-miR1432-3p	OS11T0538900-01	4
osa-miR167a-5p	OS11T0544800-01	4
osa-miR1862c	OS11T0546100-01	4
osa-miR156j-3p	OS11T0546150-00	4
osa-miR812j	OS11T0550300-01	4
osa-miR396b-5p	OS11T0551900-01	0
osa-miR160c-3p	OS11T0566800-01	4
osa-miR394	OS11T0568500-01	4
osa-miR2876-5p	OS11T0569600-01	4
osa-miR2876-3p	OS11T0588300-02	4
osa-miR156j-3p	OS11T0617800-01	4
osa-miR156g-5p	OS11T0644600-00	4
osa-miR1846d-3p	OS11T0644800-00	4
osa-miR166h-5p	OS11T0682300-01	4
osa-miR530-3p	OS11T0687200-03	4
osa-miR528-5p	OS11T0706100-03	2
osa-miR1863b.2	OS12T0102500-01	4
osa-miR160d-3p	OS12T0123500-01	4
osa-miR528-5p	OS12T0123900-01	4
osa-miR156l-5p	OS12T0125500-01	4
osa-miR2871a-3p	OS12T0139400-01	4
osa-miR156f-3p	OS12T0149900-02	4
osa-miR529a	OS12T0162500-01	2
osa-miR156c-3p	OS12T0171200-01	4
osa-miR528-3p	OS12T0190200-01	4
osa-miR1423-3p	OS12T0204500-01	4
osa-miR2876-5p	OS12T0235800-02	4
osa-miR167a-3p	OS12T0297500-01	4
osa-miR167a-3p	OS12T0430000-00	4
osa-miR166j-5p	OS12T0443600-02	4
osa-miR167c-3p	OS12T0462700-00	4
osa-miR2876-5p	OS12T0512400-01	4
osa-miR2876-5p	OS12T0512400-02	4
osa-miR1862a	OS12T0530100-01	4
osa-miR529a	OS12T0548300-02	4
osa-miR160d-3p	OS12T0562900-02	4
osa-miR394	OS12T0564800-01	4
osa-miR167c-3p	OS12T0568200-01	4
osa-miR2871a-3p	OS12T0583000-01	4
osa-miR2876-5p	OS12T0586300-00	4
osa-miR5144-5p	OS12T0586600-01	4
osa-miR1846d-3p	OS12T0597600-01	4
osa-miR394	OS12T0606900-01	4
osa-miR528-3p	OS12T0616900-01	4
osa-miR1882h	OS12T0617900-02	4
osa-miR1870-5p	OS12T0623500-01	4
osa-miR156g-3p	OS01T0100600-01	4
osa-miR530-5p	OS01T0102800-01	4
osa-miR1882e-5p	OS01T0108200-01	4
osa-miR396c-3p	OS01T0109700-01	4
osa-miR2871b	OS01T0112100-01	4
osa-miR399i	OS01T0117900-01	4
osa-miR1431	OS01T0124650-02	4
osa-miR820c	OS01T0151200-01	2
osa-miR2876-5p	OS01T0159300-01	4
osa-miR2878-5p	OS01T0171800-01	2
osa-miR156j-3p	OS01T0176500-01	4
osa-miR1431	OS01T0188900-01	4
osa-miR528-3p	OS01T0209800-02	4
osa-miR530-3p	OS01T0214500-01	4
osa-miR167a-3p	OS01T0231900-01	4
osa-miR169g	OS01T0276800-01	4
osa-miR5150-5p	OS01T0290700-01	4
osa-miR5150-5p	OS01T0296100-03	4
osa-miR166l-5p	OS01T0300200-02	4
osa-miR160f-5p	OS01T0328500-01	4
osa-miR2876-5p	OS01T0328500-01	4
osa-miR166g-3p	OS01T0328900-01	4
osa-miR160f-3p	OS01T0357800-01	4
osa-miR528-3p	OS01T0360200-01	4
osa-miR528-3p	OS01T0360200-03	2
osa-miR396c-5p	OS01T0505500-00	4
osa-miR156j-3p	OS01T0505700-01	4
osa-miR167b	OS01T0513400-01	4
osa-miR1866-3p	OS01T0550600-00	4
osa-miR5150-5p	OS01T0558200-01	4
osa-miR528-3p	OS01T0567400-00	4
osa-miR166b-5p	OS01T0668000-01	4
osa-miR166b-5p	OS01T0668000-02	4
osa-miR1882g	OS01T0674100-03	4
osa-miR396c-3p	OS01T0708300-02	4
osa-miR7695-5p	OS01T0729100-01	4
osa-miR166g-5p	OS01T0737800-02	4
osa-miR812j	OS01T0740300-01	4
osa-miR156c-5p	OS01T0744000-02	4
osa-miR394	OS01T0753500-01	4
osa-miR399i	OS01T0754500-01	4
osa-miR156c-3p	OS01T0770000-01	4
osa-miR156j-3p	OS01T0775100-01	4
osa-miR1431	OS01T0775400-01	4
osa-miR5156	OS01T0777101-00	4
osa-miR396a-3p	OS01T0780400-02	4
osa-miR1862b	OS01T0794100-01	4
osa-miR399i	OS01T0795000-01	4
osa-miR394	OS01T0821900-01	4
osa-miR7695-3p	OS01T0825800-01	4
osa-miR7695-3p	OS01T0825800-02	4
osa-miR156j-3p	OS01T0833800-02	4
osa-miR393b-3p	OS01T0842200-01	4
osa-miR1431	OS01T0847300-01	4
osa-miR1846d-3p	OS01T0860500-02	4
osa-miR169g	OS01T0871300-01	4
osa-miR2876-5p	OS01T0886300-01	4
osa-miR1423-3p	OS01T0888700-01	4
osa-miR530-5p	OS01T0889900-01	4
osa-miR2118d	OS01T0892600-02	4
osa-miR396c-5p	OS01T0898300-02	4
osa-miR5788	OS01T0916200-01	4
osa-miR1431	OS01T0917900-01	4
osa-miR169g	OS01T0919500-01	4
osa-miR1882e-5p	OS01T0927600-01	2
osa-miR399j	OS01T0934000-01	4
osa-miR528-3p	OS01T0944200-01	4
osa-miR396c-5p	OS01T0949750-00	4
osa-miR399i	OS01T0961200-01	4
osa-miR529a	OS01T0971500-01	4
osa-miR167c-3p	OS02T0101400-01	4
osa-miR159f	OS02T0106100-01	4
osa-miR528-3p	OS02T0118400-02	4
osa-miR156c-5p	OS02T0125300-02	4
osa-miR2871a-3p	OS02T0128300-01	4
osa-miR528-3p	OS02T0130300-01	4
osa-miR1846d-3p	OS02T0135500-02	4
osa-miR1860-5p	OS02T0138600-01	4
osa-miR156g-5p	OS02T0139400-01	0
osa-miR529a	OS02T0150900-01	4
osa-miR166l-3p	OS02T0153900-01	4
osa-miR166k-5p	OS02T0167700-01	4
osa-miR396b-5p	OS02T0169300-01	2
osa-miR529a	OS02T0179400-00	4
osa-miR1431	OS02T0182100-01	4
osa-miR166k-5p	OS02T0195500-03	4
osa-miR528-3p	OS02T0224200-01	4
osa-miR156j-3p	OS02T0235000-01	4
osa-miR1423-3p	OS02T0252200-01	4
osa-miR160c-3p	OS02T0274900-03	4
osa-miR5144-5p	OS02T0297600-01	2
osa-miR5144-5p	OS02T0297600-02	2
osa-miR166a-3p	OS02T0313500-01	4
osa-miR1868	OS02T0325100-01	4
osa-miR1846d-3p	OS02T0331200-01	4
osa-miR5794	OS02T0445700-01	4
osa-miR166d-5p	OS02T0516600-01	4
osa-miR528-3p	OS02T0522300-03	4
osa-miR1431	OS02T0523800-01	4
osa-miR166m	OS02T0525900-01	4
osa-miR529a	OS02T0551900-01	4
osa-miR529a	OS02T0556700-01	4
osa-miR1870-3p	OS02T0562700-02	4
osa-miR394	OS02T0589400-01	4
osa-miR2876-5p	OS02T0591000-02	4
osa-miR530-3p	OS02T0593500-01	4
osa-miR160c-3p	OS02T0670900-05	4
osa-miR528-3p	OS02T0672700-01	4
osa-miR166l-5p	OS02T0673600-01	4
osa-miR1876	OS02T0676000-01	4
osa-miR528-3p	OS02T0702100-01	4
osa-miR1432-3p	OS02T0705600-03	4
osa-miR2871a-3p	OS02T0708100-02	4
osa-miR166l-5p	OS02T0714000-01	4
osa-miR528-3p	OS02T0730700-02	4
osa-miR396c-5p	OS02T0733001-00	4
osa-miR167c-3p	OS02T0753300-01	4
osa-miR528-5p	OS02T0768000-01	4
osa-miR529a	OS02T0769900-01	4
osa-miR166l-5p	OS02T0778300-01	4
osa-miR2876-5p	OS02T0792900-03	4
osa-miR396c-3p	OS02T0797700-01	4
osa-miR169a	OS02T0797700-01	2
osa-miR1423-5p	OS02T0815300-01	4
osa-miR1431	OS02T0821400-01	4
osa-miR2871a-3p	OS02T0824900-02	4
osa-miR529a	OS02T0834000-02	2
osa-miR529a	OS03T0100900-02	4
osa-miR2871b	OS03T0106200-01	4
osa-miR528-3p	OS03T0109600-01	4
osa-miR396c-5p	OS03T0109600-02	4
osa-miR156c-3p	OS03T0109600-02	4
osa-miR396c-5p	OS03T0122300-01	4
osa-miR1432-3p	OS03T0136900-02	4
osa-miR1866-3p	OS03T0142900-01	4
osa-miR529a	OS03T0147400-02	4
osa-miR159f	OS03T0151700-01	4
osa-miR2876-5p	OS03T0164700-01	4
osa-miR166b-3p	OS03T0164901-00	4
osa-miR1882f	OS03T0171600-02	4
osa-miR166k-5p	OS03T0177500-01	4
osa-miR160b-5p	OS03T0196400-01	4
osa-miR2118d	OS03T0198300-01	4
osa-miR7694-5p	OS03T0204300-01	4
osa-miR2118d	OS03T0207300-02	2
osa-miR166c-3p	OS03T0216600-01	4
osa-miR394	OS03T0219900-01	4
osa-miR164e	OS03T0231700-01	4
osa-miR156c-3p	OS03T0234900-01	4
osa-miR528-3p	OS03T0237000-01	4
osa-miR1860-5p	OS03T0248600-02	4
osa-miR1846d-3p	OS03T0265700-01	4
osa-miR156j-3p	OS03T0272900-02	4
osa-miR529a	OS03T0292100-01	4
osa-miR166h-3p	OS03T0305000-01	4
osa-miR393a	OS03T0308200-02	4
osa-miR2118d	OS03T0309000-01	4
osa-miR166l-5p	OS03T0322800-01	4
osa-miR528-3p	OS03T0330300-01	4
osa-miR529a	OS03T0340900-01	4
osa-miR160c-3p	OS03T0355700-00	4
osa-miR1432-3p	OS03T0356414-01	4
osa-miR160c-3p	OS03T0373500-01	4
osa-miR1432-3p	OS03T0374400-01	4
osa-miR156l-3p	OS03T0376600-01	4
osa-miR1876	OS03T0381300-01	4
osa-miR1431	OS03T0382100-01	4
osa-miR396b-5p	OS03T0383800-03	4
osa-miR820c	OS03T0385301-01	4
osa-miR1431	OS03T0393700-01	4
osa-miR1876	OS03T0397550-00	4
osa-miR394	OS03T0441500-01	4
osa-miR1846d-3p	OS03T0565200-01	4
osa-miR529a	OS03T0582000-01	4
osa-miR2871a-3p	OS03T0582800-00	4
osa-miR5144-3p	OS03T0586700-01	4
osa-miR528-3p	OS03T0596200-01	4
osa-miR529a	OS03T0603500-00	4
osa-miR164e	OS03T0619400-01	4
osa-miR5144-3p	OS03T0619400-01	4
osa-miR166d-5p	OS03T0667500-01	4
osa-miR399i	OS03T0675700-01	4
osa-miR1863b	OS03T0679300-01	4
osa-miR1863b.2	OS03T0690600-03	4
osa-miR1431	OS03T0692700-04	4
osa-miR396c-5p	OS03T0694900-01	4
osa-miR156j-3p	OS03T0703100-01	4
osa-miR169g	OS03T0711300-02	4
osa-miR156f-5p	OS03T0711500-01	4
osa-miR394	OS03T0711500-01	4
osa-miR156c-3p	OS03T0712300-01	4
osa-miR167a-3p	OS03T0719500-02	4
osa-miR166l-5p	OS03T0719900-02	4
osa-miR812q	OS03T0726500-01	4
osa-miR530-3p	OS03T0729500-01	4
osa-miR528-3p	OS03T0731050-00	4
osa-miR1876	OS03T0735000-01	4
osa-miR166k-5p	OS03T0747700-01	4
osa-miR2871b	OS03T0762700-01	1
osa-miR166k-3p	OS03T0769400-01	4
osa-miR160b-5p	OS03T0789466-00	4
osa-miR160c-3p	OS03T0789800-02	4
osa-miR528-5p	OS03T0807000-01	4
osa-miR166k-5p	OS03T0810700-00	4
osa-miR166e-5p	OS03T0823100-01	4
osa-miR528-3p	OS03T0834000-02	4
osa-miR159f	OS03T0841900-00	2
osa-miR166c-5p	OS03T0852900-01	4
osa-miR529a	OS03T0856200-01	4
osa-miR529a	OS03T0859300-02	4
osa-miR529a	OS04T0115500-00	4
osa-miR160d-3p	OS04T0116600-01	4
osa-miR1871	OS04T0151900-01	4
osa-miR1423-3p	OS04T0194500-01	4
osa-miR2876-5p	OS04T0195000-01	4
osa-miR2871a-3p	OS04T0249700-01	4
osa-miR2118d	OS04T0271200-01	4
osa-miR160d-3p	OS04T0283900-01	4
osa-miR399i	OS04T0298700-01	4
osa-miR399j	OS04T0338000-01	4
osa-miR5159	OS04T0339400-01	4
osa-miR2876-5p	OS04T0346800-02	4
osa-miR396c-5p	OS04T0370300-01	4
osa-miR396a-3p	OS04T0375900-01	4
osa-miR529a	OS04T0379900-01	4
osa-miR5150-5p	OS04T0380300-01	4
osa-miR528-3p	OS04T0387600-01	4
osa-miR169g	OS04T0398600-03	4
osa-miR1871	OS04T0401700-01	2
osa-miR2871b	OS04T0423400-01	4
osa-miR528-3p	OS04T0423600-03	4
osa-miR2871b	OS04T0442000-01	4
osa-miR528-3p	OS04T0452700-01	4
osa-miR393b-3p	OS04T0458200-01	4
osa-miR160a-5p	OS04T0458400-01	4
osa-miR5144-5p	OS04T0476100-02	2
osa-miR160b-5p	OS04T0482800-01	4
osa-miR156l-3p	OS04T0485100-02	4
osa-miR166e-5p	OS04T0486950-01	4
osa-miR166c-5p	OS04T0514500-01	4
osa-miR169g	OS04T0514800-01	4
osa-miR394	OS04T0517400-01	4
osa-miR396a-3p	OS04T0524900-00	4
osa-miR166g-5p	OS04T0527400-01	4
osa-miR2876-5p	OS04T0527400-03	4
osa-miR160d-3p	OS04T0527800-01	2
osa-miR7695-3p	OS04T0563350-01	4
osa-miR1432-3p	OS04T0564300-01	4
osa-miR529a	OS04T0585700-01	4
osa-miR530-5p	OS04T0596400-01	4
osa-miR530-5p	OS04T0603200-01	4
osa-miR1860-3p	OS04T0606500-01	4
osa-miR2876-5p	OS04T0623066-01	4
osa-miR2876-5p	OS04T0629600-02	4
osa-miR1860-5p	OS04T0645100-01	4
osa-miR529a	OS04T0653400-01	4
osa-miR1431	OS04T0657900-01	4
osa-miR319b	OS04T0659900-01	4
osa-miR167a-3p	OS04T0668700-01	4
osa-miR528-3p	OS04T0675500-01	4
osa-miR1846d-5p	OS04T0680000-00	4
osa-miR394	OS04T0683900-02	4
osa-miR393b-3p	OS04T0684100-02	2
osa-miR529a	OS04T0690100-02	4
osa-miR166l-5p	OS04T0693000-02	4
osa-miR2876-5p	OS05T0103700-01	4
osa-miR396a-5p	OS05T0127200-01	4
osa-miR166e-3p	OS05T0132100-03	4
osa-miR1863b.2	OS05T0135900-01	4
osa-miR1846d-3p	OS05T0157300-01	4
osa-miR1876	OS05T0160000-01	1
osa-miR166k-5p	OS05T0161500-01	4
osa-miR1431	OS05T0169600-01	4
osa-miR2871a-3p	OS05T0182700-01	4
osa-miR156j-5p	OS05T0183100-01	4
osa-miR166h-5p	OS05T0198400-01	4
osa-miR1431	OS05T0204900-01	4
osa-miR528-3p	OS05T0279400-01	4
osa-miR160f-3p	OS05T0292800-01	4
osa-miR528-3p	OS05T0302300-01	4
osa-miR160a-5p	OS05T0366600-01	4
osa-miR528-3p	OS05T0373500-00	4
osa-miR2876-5p	OS05T0390500-01	4
osa-miR1860-5p	OS05T0404000-01	4
osa-miR169a	OS05T0408300-01	4
osa-miR5788	OS05T0414700-01	4
osa-miR167b	OS05T0429400-01	4
osa-miR2118d	OS05T0446500-01	4
osa-miR529a	OS05T0453700-01	4
osa-miR160a-5p	OS05T0456500-01	4
osa-miR1863b.2	OS05T0459400-02	4
osa-miR166b-5p	OS05T0460200-01	4
osa-miR530-5p	OS05T0476200-02	4
osa-miR1862c	OS05T0494500-01	4
osa-miR1860-5p	OS05T0495300-02	4
osa-miR160f-5p	OS05T0495700-01	4
osa-miR1876	OS05T0504800-01	4
osa-miR156g-3p	OS05T0529300-01	4
osa-miR530-5p	OS05T0529700-03	4
osa-miR1431	OS05T0531000-01	4
osa-miR396b-5p	OS05T0582400-01	4
osa-miR2118d	OS05T0593300-01	4
osa-miR5794	OS06T0104300-01	4
osa-miR530-5p	OS06T0124300-01	4
osa-miR1431	OS06T0132100-03	4
osa-miR159f	OS06T0136600-01	4
osa-miR528-3p	OS06T0139800-01	4
osa-miR1423-3p	OS06T0152100-01	4
osa-miR1860-5p	OS06T0154200-02	2
osa-miR156l-5p	OS06T0158300-01	4
osa-miR2876-5p	OS06T0186400-01	2
osa-miR166g-3p	OS06T0206700-01	4
osa-miR159f	OS06T0210500-01	4
osa-miR1432-3p	OS06T0218150-00	4
osa-miR528-3p	OS06T0244700-01	4
osa-miR1432-5p	OS06T0247500-01	4
osa-miR1868	OS06T0256200-01	4
osa-miR1868	OS06T0256200-02	4
osa-miR2876-5p	OS06T0256500-01	4
osa-miR2118d	OS06T0262800-01	4
osa-miR1882g	OS06T0297800-01	4
osa-miR396b-3p	OS06T0340600-01	2
osa-miR396a-3p	OS06T0340600-02	4
osa-miR529a	OS06T0472700-02	4
osa-miR5144-5p	OS06T0480000-01	4
osa-miR528-3p	OS06T0484950-00	4
osa-miR530-3p	OS06T0485100-02	4
osa-miR166e-3p	OS06T0528600-01	4
osa-miR167a-3p	OS06T0530200-01	4
osa-miR167a-3p	OS06T0530200-02	4
osa-miR5150-5p	OS06T0559400-02	4
osa-miR530-5p	OS06T0565900-01	4
osa-miR1431	OS06T0566500-01	4
osa-miR528-3p	OS06T0603600-02	4
osa-miR166b-5p	OS06T0622900-01	4
osa-miR166b-5p	OS06T0639500-01	4
osa-miR530-3p	OS06T0643500-01	2
osa-miR399j	OS06T0644600-01	4
osa-miR1863b.2	OS06T0649800-01	4
osa-miR5144-3p	OS06T0669400-01	4
osa-miR2871a-3p	OS06T0669400-01	4
osa-miR5144-3p	OS06T0669400-03	4
osa-miR5150-3p	OS06T0669800-01	4
osa-miR528-3p	OS06T0683100-01	4
osa-miR393b-3p	OS06T0684000-01	4
osa-miR530-5p	OS06T0691800-01	4
osa-miR399d	OS06T0705100-03	4
osa-miR528-3p	OS06T0717600-01	4
osa-miR167a-3p	OS06T0725900-02	4
osa-miR1431	OS06T0731400-01	4
osa-miR1431	OS06T0731400-02	4
osa-miR396b-5p	OS07T0102300-01	1
osa-miR394	OS07T0102300-01	4
osa-miR393b-3p	OS07T0113700-01	4
osa-miR396b-5p	OS07T0122200-01	4
osa-miR167c-3p	OS07T0143600-01	4
osa-miR1431	OS07T0150200-01	4
osa-miR528-5p	OS07T0153400-01	4
osa-miR156f-3p	OS07T0171300-01	4
osa-miR7695-3p	OS07T0178100-01	4
osa-miR156j-3p	OS07T0185800-01	4
osa-miR393b-3p	OS07T0202900-01	4
osa-miR167a-3p	OS07T0210100-01	4
osa-miR169a	OS07T0211200-01	4
osa-miR160d-3p	OS07T0211900-01	4
osa-miR2876-5p	OS07T0213500-01	4
osa-miR529a	OS07T0240300-01	4
osa-miR530-5p	OS07T0252000-01	4
osa-miR169g	OS07T0295200-01	4
osa-miR5144-5p	OS07T0418000-01	4
osa-miR1846d-3p	OS07T0438500-01	4
osa-miR156j-5p	OS07T0456700-01	4
osa-miR160c-3p	OS07T0472200-01	4
osa-miR394	OS07T0496300-01	4
osa-miR156j-3p	OS07T0507000-01	4
osa-miR159f	OS07T0516200-01	4
osa-miR5150-3p	OS07T0516400-00	4
osa-miR396b-5p	OS07T0518500-03	4
osa-miR7694-3p	OS07T0520900-02	4
osa-miR167b	OS07T0522600-02	0
osa-miR1423-5p	OS07T0523600-01	4
osa-miR1846d-3p	OS07T0545800-01	4
osa-miR2876-5p	OS07T0546200-01	4
osa-miR530-5p	OS07T0548900-01	4
osa-miR166l-5p	OS07T0558200-02	4
osa-miR1423-3p	OS07T0560700-02	4
osa-miR166e-5p	OS07T0563700-01	4
osa-miR393b-5p	OS07T0573400-01	4
osa-miR1856	OS07T0573800-01	4
osa-miR396c-5p	OS07T0573800-03	4
osa-miR530-5p	OS07T0575100-00	4
osa-miR1876	OS07T0584100-01	4
osa-miR1866-3p	OS07T0586500-01	2
osa-miR529a	OS07T0595700-01	4
osa-miR2876-5p	OS07T0598900-01	4
osa-miR1846d-3p	OS07T0599500-01	4
osa-miR1431	OS07T0600700-01	4
osa-miR1431	OS07T0602200-01	4
osa-miR529a	OS07T0620300-01	4
osa-miR530-3p	OS07T0627300-01	4
osa-miR530-5p	OS07T0638400-01	4
osa-miR160c-5p	OS07T0646100-00	4
osa-miR167a-5p	OS07T0657500-01	4
osa-miR528-3p	OS07T0667300-01	4
osa-miR160d-5p	OS07T0667400-01	4
osa-miR528-3p	OS07T0672500-02	4
osa-miR1846d-3p	OS07T0690300-01	4
osa-miR393b-3p	OS07T0695400-01	4
osa-miR2876-5p	OS08T0100500-02	4
osa-miR2876-3p	OS08T0104100-01	4
osa-miR1856	OS08T0113300-01	4
osa-miR1846d-5p	OS08T0134900-01	4
osa-miR2876-5p	OS08T0154251-00	4
osa-miR396b-5p	OS08T0169600-01	4
osa-miR528-3p	OS08T0188000-01	4
osa-miR394	OS08T0191000-01	4
osa-miR394	OS08T0192300-00	4
osa-miR393b-3p	OS08T0198700-02	4
osa-miR166h-5p	OS08T0232100-01	4
osa-miR529a	OS08T0244400-01	4
osa-miR530-3p	OS08T0314800-04	4
osa-miR396c-5p	OS08T0398400-01	4
osa-miR166h-5p	OS08T0401100-01	4
osa-miR529a	OS08T0406400-01	4
osa-miR1846d-3p	OS08T0416900-01	4
osa-miR1868	OS08T0431100-01	4
osa-miR1871	OS08T0447500-01	4
osa-miR156j-3p	OS08T0449500-01	4
osa-miR2876-5p	OS08T0460800-01	4
osa-miR530-5p	OS08T0467400-03	4
osa-miR529a	OS08T0480800-01	4
osa-miR396c-5p	OS08T0513300-01	4
osa-miR1846d-3p	OS08T0524400-00	4
osa-miR166g-5p	OS08T0535100-01	4
osa-miR2876-5p	OS08T0538600-01	2
osa-miR5150-5p	OS08T0548000-01	4
osa-miR167a-3p	OS08T0554900-02	4
osa-miR159f	OS08T0558800-01	4
osa-miR1860-5p	OS08T0560500-01	4
osa-miR396c-5p	OS08T0562600-03	4
osa-miR529a	OS09T0121050-00	4
osa-miR399j	OS09T0123300-01	4
osa-miR2876-5p	OS09T0321500-01	4
osa-miR1431	OS09T0360400-01	2
osa-miR166k-5p	OS09T0372400-01	4
osa-miR166k-5p	OS09T0395400-01	2
osa-miR1860-3p	OS09T0397700-01	0
osa-miR528-3p	OS09T0413200-01	4
osa-miR166c-5p	OS09T0432900-02	4
osa-miR528-3p	OS09T0440200-01	4
osa-miR160f-5p	OS09T0446800-01	2
osa-miR394	OS09T0450300-01	4
osa-miR166g-3p	OS09T0459800-01	4
osa-miR396c-5p	OS09T0471800-01	4
osa-miR167a-3p	OS09T0503400-02	4
osa-miR2876-5p	OS09T0509200-01	4
osa-miR2876-5p	OS09T0517000-01	4
osa-miR528-3p	OS09T0528000-03	4
osa-miR166h-5p	OS09T0528200-01	4
osa-miR156j-3p	OS09T0538800-02	4
osa-miR1846d-3p	OS09T0541700-01	4
osa-miR529a	OS09T0556200-00	4
osa-miR530-5p	OS09T0556200-00	4
osa-miR394	OS09T0558200-01	4
osa-miR5788	OS09T0564700-00	4
osa-miR396c-5p	OS09T0565200-02	4
osa-miR166k-5p	OS09T0565400-01	1
osa-miR166l-5p	OS09T0566400-02	1
osa-miR396c-5p	OS09T0570300-01	4
osa-miR1431	OS09T0571200-01	4
osa-miR528-3p	OS10T0167500-00	4
osa-miR399j	OS10T0176700-01	4
osa-miR2876-5p	OS10T0188250-01	4
osa-miR1860-3p	OS10T0388200-01	4
osa-miR167c-3p	OS10T0481450-01	4
osa-miR167c-5p	OS10T0485300-01	2
osa-miR529a	OS10T0494300-01	4
osa-miR166c-5p	OS10T0510400-01	4
osa-miR530-5p	OS10T0518300-01	4
osa-miR529a	OS10T0518800-01	4
osa-miR396c-5p	OS10T0533000-01	4
osa-miR394	OS10T0539400-01	4
osa-miR528-3p	OS10T0559700-01	4
osa-miR166k-3p	OS10T0561200-01	4
osa-miR5788	OS10T0561400-01	4
osa-miR530-5p	OS10T0572100-01	4
osa-miR530-5p	OS10T0577200-01	4
osa-miR167a-5p	OS11T0106700-01	4
osa-miR1882f	OS11T0157100-02	4
osa-miR166b-5p	OS11T0158400-01	4
osa-miR166g-3p	OS11T0168200-01	4
osa-miR5794	OS11T0169100-01	4
osa-miR529a	OS11T0186200-01	4
osa-miR166k-5p	OS11T0303500-01	4
osa-miR160d-3p	OS11T0455800-01	4
osa-miR393b-3p	OS11T0549650-00	4
osa-miR1860-3p	OS11T0588600-01	4
osa-miR528-3p	OS11T0604600-01	4
osa-miR528-3p	OS11T0604600-02	4
osa-miR529a	OS11T0615800-00	4
osa-miR529a	OS11T0657200-01	4
osa-miR820a	OS11T0660000-01	4
osa-miR1882g	OS11T0677500-00	4
osa-miR167c-3p	OS11T0703900-01	4
osa-miR7695-3p	OS11T0707700-01	4
osa-miR156l-5p	OS12T0129000-01	4
osa-miR394	OS12T0133600-01	4
osa-miR393b-3p	OS12T0139300-01	4
osa-miR529a	OS12T0147800-01	4
osa-miR396b-3p	OS12T0148600-01	2
osa-miR399j	OS12T0154000-02	4
osa-miR5794	OS12T0163600-01	4
osa-miR156f-3p	OS12T0174200-01	4
osa-miR396a-3p	OS12T0175500-01	4
osa-miR1870-5p	OS12T0190000-02	4
osa-miR1860-5p	OS12T0230600-01	4
osa-miR166g-3p	OS12T0236900-01	4
osa-miR1870-3p	OS12T0289600-01	4
osa-miR166j-5p	OS12T0443600-01	4
osa-miR169g	OS12T0443600-02	4
osa-miR2871a-3p	OS12T0443700-02	4
osa-miR529a	OS12T0446700-01	2
osa-miR1863b.2	OS12T0498700-01	4
osa-miR394	OS12T0502000-01	4
osa-miR528-3p	OS12T0510200-01	4
osa-miR156l-3p	OS12T0538900-02	4
osa-miR5150-5p	OS12T0541500-01	4
osa-miR393b-3p	OS12T0552800-01	4
osa-miR156c-3p	OS12T0568800-01	4
osa-miR1431	OS12T0592200-01	4
osa-miR7694-3p	OS12T0615800-01	4
osa-miR396c-3p	OS12T0623500-01	4
osa-miR1870-5p	OS12T0623500-02	4
osa-miR5144-5p	OS12T0636200-01	4
osa-miR160b-3p	OS12T0641100-02	4
osa-miR528-3p	OS01T0102850-00	4
osa-miR528-5p	OS01T0106800-01	4
osa-miR2876-5p	OS01T0124650-02	4
osa-miR1876	OS01T0145600-01	4
osa-miR1870-5p	OS01T0150000-01	4
osa-miR1870-5p	OS01T0150000-02	4
osa-miR166k-5p	OS01T0150950-00	4
osa-miR529a	OS01T0184900-01	4
osa-miR528-3p	OS01T0186700-01	4
osa-miR1876	OS01T0229200-04	4
osa-miR396a-3p	OS01T0239700-03	4
osa-miR1432-3p	OS01T0307624-01	4
osa-miR399d	OS01T0332500-01	4
osa-miR7694-3p	OS01T0332800-02	4
osa-miR166c-5p	OS01T0348600-01	4
osa-miR160a-3p	OS01T0348800-01	4
osa-miR2863c	OS01T0367100-01	4
osa-miR1432-3p	OS01T0533000-00	4
osa-miR528-3p	OS01T0534800-02	4
osa-miR1846d-5p	OS01T0571300-01	4
osa-miR528-3p	OS01T0583100-01	4
osa-miR166e-5p	OS01T0585700-01	4
osa-miR396b-3p	OS01T0588200-02	4
osa-miR167a-5p	OS01T0605650-01	4
osa-miR7695-3p	OS01T0654100-02	4
osa-miR1432-3p	OS01T0655400-01	4
osa-miR156j-3p	OS01T0710700-01	4
osa-miR396a-5p	OS01T0717000-01	4
osa-miR528-3p	OS01T0725800-01	2
osa-miR394	OS01T0742500-01	2
osa-miR2876-3p	OS01T0760600-02	4
osa-miR2871a-3p	OS01T0765500-01	4
osa-miR319b	OS01T0812000-03	4
osa-miR2876-5p	OS01T0812050-00	4
osa-miR166g-5p	OS01T0814900-01	4
osa-miR528-3p	OS01T0835700-01	4
osa-miR528-3p	OS01T0848900-01	4
osa-miR1431	OS01T0858350-01	4
osa-miR820a	OS01T0860601-01	4
osa-miR166k-5p	OS01T0867300-01	4
osa-miR5788	OS01T0867900-01	4
osa-miR156g-3p	OS01T0868200-02	4
osa-miR1846d-5p	OS01T0874700-01	4
osa-miR1846d-5p	OS01T0874700-03	4
osa-miR166c-5p	OS01T0896200-01	4
osa-miR530-5p	OS01T0898800-00	4
osa-miR394	OS01T0908500-02	4
osa-miR166d-3p	OS01T0922000-01	4
osa-miR2876-3p	OS01T0929100-02	4
osa-miR394	OS01T0943800-02	4
osa-miR166h-5p	OS01T0950800-01	4
osa-miR319b	OS01T0953500-01	4
osa-miR166j-5p	OS01T0955000-02	4
osa-miR528-3p	OS01T0971200-02	4
osa-miR530-3p	OS01T0972900-01	4
osa-miR5150-5p	OS01T0977200-00	4
osa-miR1860-5p	OS02T0100700-01	4
osa-miR394	OS02T0105500-01	4
osa-miR167c-3p	OS02T0115900-03	4
osa-miR156c-3p	OS02T0118000-01	4
osa-miR1846d-3p	OS02T0119200-01	4
osa-miR1846d-3p	OS02T0135800-03	4
osa-miR1431	OS02T0138100-00	4
osa-miR529a	OS02T0139100-01	4
osa-miR396b-3p	OS02T0165100-01	4
osa-miR529a	OS02T0171100-01	4
osa-miR166k-3p	OS02T0174200-01	2
osa-miR166c-5p	OS02T0182100-01	4
osa-miR528-3p	OS02T0200800-01	4
osa-miR394	OS02T0208400-02	4
osa-miR528-3p	OS02T0229000-01	4
osa-miR528-3p	OS02T0274700-01	2
osa-miR394	OS02T0280500-01	4
osa-miR396c-5p	OS02T0288000-01	4
osa-miR394	OS02T0306401-00	4
osa-miR2118d	OS02T0313700-01	4
osa-miR2118d	OS02T0313700-02	4
osa-miR1862d	OS02T0433600-01	4
osa-miR1882g	OS02T0478050-01	4
osa-miR156j-3p	OS02T0480950-00	4
osa-miR2876-5p	OS02T0489400-01	4
osa-miR7695-5p	OS02T0504500-01	4
osa-miR1860-5p	OS02T0523500-01	4
osa-miR528-3p	OS02T0533900-02	4
osa-miR156j-3p	OS02T0564100-01	2
osa-miR164e	OS02T0589400-01	4
osa-miR1862b	OS02T0590400-03	4
osa-miR396c-5p	OS02T0595700-02	4
osa-miR2876-5p	OS02T0605900-01	4
osa-miR528-3p	OS02T0608100-01	4
osa-miR1871	OS02T0611200-02	4
osa-miR5150-5p	OS02T0634900-01	4
osa-miR156l-3p	OS02T0644100-01	4
osa-miR1862d	OS02T0650500-01	4
osa-miR1846d-3p	OS02T0651500-01	4
osa-miR160a-3p	OS02T0662000-01	2
osa-miR160b-3p	OS02T0673700-02	4
osa-miR399i	OS02T0686400-02	4
osa-miR530-3p	OS02T0697800-01	2
osa-miR166k-5p	OS02T0708200-01	4
osa-miR1431	OS02T0710900-01	4
osa-miR529a	OS02T0751600-01	4
osa-miR529a	OS02T0759800-02	4
osa-miR396c-5p	OS02T0761000-01	4
osa-miR7695-3p	OS02T0822400-01	4
osa-miR1423-3p	OS02T0825650-01	4
osa-miR1423-3p	OS02T0830900-01	4
osa-miR2876-5p	OS02T0833300-01	4
osa-miR5144-5p	OS02T0834300-01	4
osa-miR169g	OS02T0834700-02	4
osa-miR530-5p	OS03T0101700-01	4
osa-miR528-5p	OS03T0102100-02	4
osa-miR2876-5p	OS03T0103100-01	4
osa-miR396c-5p	OS03T0109600-01	4
osa-miR167a-3p	OS03T0115400-01	4
osa-miR166h-5p	OS03T0128000-02	4
osa-miR166k-5p	OS03T0128700-01	4
osa-miR1423-3p	OS03T0148800-01	4
osa-miR5814	OS03T0169600-01	4
osa-miR166d-5p	OS03T0174600-01	4
osa-miR166k-5p	OS03T0177400-01	4
osa-miR1432-3p	OS03T0178100-00	4
osa-miR529a	OS03T0195450-00	4
osa-miR2118d	OS03T0207300-01	4
osa-miR160f-5p	OS03T0211800-01	4
osa-miR1866-3p	OS03T0213700-01	4
osa-miR167c-3p	OS03T0243300-01	4
osa-miR529a	OS03T0243600-01	4
osa-miR166c-5p	OS03T0249500-01	4
osa-miR529a	OS03T0251800-01	4
osa-miR529a	OS03T0253500-00	4
osa-miR166h-5p	OS03T0262400-01	4
osa-miR394	OS03T0267600-01	4
osa-miR2871a-3p	OS03T0268300-02	4
osa-miR167c-3p	OS03T0271200-01	4
osa-miR160c-5p	OS03T0275500-01	4
osa-miR396a-5p	OS03T0297100-01	4
osa-miR2876-5p	OS03T0297400-01	4
osa-miR159f	OS03T0301200-01	4
osa-miR159f	OS03T0301200-02	4
osa-miR5150-3p	OS03T0304800-01	4
osa-miR1423-3p	OS03T0312600-01	4
osa-miR528-3p	OS03T0344100-02	4
osa-miR7695-5p	OS03T0365900-01	4
osa-miR530-5p	OS03T0374100-02	4
osa-miR529a	OS03T0377700-01	4
osa-miR528-3p	OS03T0395300-01	4
osa-miR2118d	OS03T0409100-03	4
osa-miR169g	OS03T0425200-01	4
osa-miR1873	OS03T0431200-00	4
osa-miR166l-5p	OS03T0554900-00	4
osa-miR156j-3p	OS03T0573750-01	4
osa-miR529a	OS03T0582000-02	4
osa-miR528-3p	OS03T0588200-01	4
osa-miR528-3p	OS03T0595800-01	4
osa-miR528-3p	OS03T0605300-01	4
osa-miR7695-3p	OS03T0659200-01	4
osa-miR2876-5p	OS03T0673400-01	4
osa-miR399i	OS03T0687200-01	4
osa-miR1873	OS03T0708700-00	4
osa-miR530-5p	OS03T0717000-02	1
osa-miR1862c	OS03T0737701-00	4
osa-miR529a	OS03T0750800-01	4
osa-miR529a	OS03T0753500-01	4
osa-miR530-5p	OS03T0807200-01	4
osa-miR1432-3p	OS03T0831800-01	4
osa-miR1846d-3p	OS03T0844600-01	4
osa-miR1882c	OS03T0847900-02	4
osa-miR2871b	OS03T0861100-01	4
osa-miR5144-3p	OS04T0110500-02	4
osa-miR166e-5p	OS04T0156000-00	4
osa-miR2871a-3p	OS04T0169100-01	4
osa-miR2871b	OS04T0169100-02	4
osa-miR394	OS04T0172560-01	4
osa-miR2876-5p	OS04T0185500-01	2
osa-miR166h-5p	OS04T0266400-01	4
osa-miR529a	OS04T0284900-01	4
osa-miR160a-5p	OS04T0338000-01	4
osa-miR396c-5p	OS04T0350700-01	4
osa-miR396c-5p	OS04T0373000-00	4
osa-miR1431	OS04T0382800-00	4
osa-miR5794	OS04T0388700-01	4
osa-miR529a	OS04T0412900-01	4
osa-miR399d	OS04T0415000-01	2
osa-miR5814	OS04T0419400-00	4
osa-miR166h-5p	OS04T0450600-00	4
osa-miR5150-3p	OS04T0459000-01	4
osa-miR166b-5p	OS04T0461100-02	4
osa-miR166h-3p	OS04T0467400-01	4
osa-miR530-3p	OS04T0476800-01	4
osa-miR160d-3p	OS04T0485800-01	4
osa-miR396b-3p	OS04T0486400-01	1
osa-miR166k-5p	OS04T0492400-02	4
osa-miR528-3p	OS04T0505200-03	4
osa-miR1871	OS04T0524400-01	4
osa-miR1871	OS04T0539000-01	2
osa-miR820b	OS04T0561600-01	4
osa-miR156l-5p	OS04T0629600-02	4
osa-miR156c-3p	OS04T0635100-00	4
osa-miR396b-3p	OS04T0636100-01	4
osa-miR156j-3p	OS04T0641000-02	4
osa-miR529a	OS04T0647800-01	4
osa-miR529a	OS04T0648500-01	4
osa-miR166e-3p	OS04T0669100-01	4
osa-miR160f-3p	OS04T0671900-02	2
osa-miR1846d-3p	OS04T0688200-01	4
osa-miR2876-5p	OS04T0692750-00	4
osa-miR529a	OS05T0131900-01	4
osa-miR530-5p	OS05T0207300-01	4
osa-miR2863c	OS05T0208000-04	4
osa-miR160c-3p	OS05T0220100-01	4
osa-miR156g-5p	OS05T0247100-01	3
osa-miR394	OS05T0256000-01	4
osa-miR394	OS05T0299200-00	4
osa-miR396a-3p	OS05T0316200-02	4
osa-miR399j	OS05T0335401-02	4
osa-miR166c-5p	OS05T0345500-03	1
osa-miR529a	OS05T0390932-01	4
osa-miR1846d-5p	OS05T0409000-01	2
osa-miR528-3p	OS05T0418100-01	4
osa-miR166c-5p	OS05T0425000-00	4
osa-miR1846d-5p	OS05T0429400-01	4
osa-miR159f	OS05T0430300-01	4
osa-miR394	OS05T0455600-02	4
osa-miR528-3p	OS05T0464300-01	4
osa-miR156f-3p	OS05T0465100-01	4
osa-miR169g	OS05T0466900-01	4
osa-miR2863c	OS05T0513300-00	4
osa-miR396c-5p	OS05T0528200-01	4
osa-miR2871b	OS05T0535900-01	4
osa-miR2876-5p	OS05T0540800-02	4
osa-miR528-3p	OS05T0542100-01	4
osa-miR156l-3p	OS05T0547600-01	4
osa-miR393a	OS05T0549000-01	2
osa-miR393a	OS05T0549000-02	4
osa-miR159f	OS05T0549100-02	4
osa-miR166k-5p	OS05T0556000-02	4
osa-miR530-5p	OS05T0556400-01	4
osa-miR396c-5p	OS05T0559400-02	4
osa-miR160f-5p	OS05T0560600-02	4
osa-miR1871	OS05T0562400-02	2
osa-miR528-5p	OS05T0567100-01	4
osa-miR393b-3p	OS05T0568000-02	4
osa-miR159f	OS05T0573700-02	4
osa-miR159f	OS05T0594500-02	4
osa-miR1862b	OS06T0108900-01	4
osa-miR529a	OS06T0111400-02	4
osa-miR1432-5p	OS06T0114000-02	4
osa-miR2871b	OS06T0132100-01	4
osa-miR156l-5p	OS06T0139000-01	4
osa-miR160f-5p	OS06T0149900-01	4
osa-miR166l-5p	OS06T0155600-01	4
osa-miR396c-3p	OS06T0194900-02	4
osa-miR530-3p	OS06T0211200-01	4
osa-miR529a	OS06T0216966-01	4
osa-miR440	OS06T0225200-01	4
osa-miR394	OS06T0237300-01	4
osa-miR1432-5p	OS06T0247800-01	4
osa-miR393b-5p	OS06T0256500-01	4
osa-miR1866-3p	OS06T0292400-00	4
osa-miR5150-5p	OS06T0318600-01	4
osa-miR2876-5p	OS06T0343100-01	4
osa-miR528-3p	OS06T0475400-01	4
osa-miR166m	OS06T0475500-01	4
osa-miR166l-5p	OS06T0506200-01	4
osa-miR2118d	OS06T0552300-01	4
osa-miR166l-5p	OS06T0552400-01	4
osa-miR530-3p	OS06T0578700-01	4
osa-miR167c-5p	OS06T0603600-02	4
osa-miR160b-3p	OS06T0609600-02	4
osa-miR528-3p	OS06T0622300-01	4
osa-miR160f-5p	OS06T0622500-00	4
osa-miR1876	OS06T0632700-02	4
osa-miR393b-5p	OS06T0646400-01	2
osa-miR1876	OS06T0647400-02	4
osa-miR166k-5p	OS06T0649700-00	4
osa-miR394	OS06T0663400-02	4
osa-miR393b-3p	OS06T0684000-02	4
osa-miR1846d-3p	OS06T0693000-01	2
osa-miR820a	OS06T0708100-01	4
osa-miR1431	OS06T0713000-01	4
osa-miR529a	OS06T0725900-01	4
osa-miR528-3p	OS07T0101800-00	4
osa-miR1423-3p	OS07T0122350-00	4
osa-miR167a-3p	OS07T0137500-01	4
osa-miR529a	OS07T0137900-01	4
osa-miR1432-5p	OS07T0150100-01	2
osa-miR156g-3p	OS07T0150500-01	4
osa-miR166k-5p	OS07T0175500-00	4
osa-miR399j	OS07T0185800-01	1
osa-miR530-5p	OS07T0211800-01	4
osa-miR399j	OS07T0232200-01	4
osa-miR396c-5p	OS07T0245100-01	4
[truncated: 1,668 more rows]
