# Supplementary material for: Abiotic Stress-Responsive miRNA and Transcription Factor-Mediated Gene Regulatory Network in Oryza sativa: Construction and Structural Measure Study
Source: Front Genet. 2021 Feb 12;12:618089. doi: 10.3389/fgene.2021.618089 (PMC7907651; doi:10.3389/fgene.2021.618089)
Supplement: Supplementary Table 9 — Top 10 genes/TF/miRNA ranked by degree, betweenness, and closeness centrality in Oryza sativa abiotic stress-induced regulatory networks. [file Table_9.XLSX]

## Sheet: Sheet2
Supplementary Table S9| Top ten genes/TF/mirna ranked by degree, betweenness and closeness centrality in Oryza sativa abiotic stress induced regulatory networks.
A) Cold stress
Degree Centrality		Betweenness Centrality		Closeness Centrality
Node	CD	Node	CB	Node	CC
LOC_Os06g45650	290	LOC_Os07g41370	48124	LOC_Os04g38770	681.917
LOC_Os04g38770	287	LOC_Os02g10860	46453.6	LOC_Os06g01890	681.917
LOC_Os06g01890	287	LOC_Os07g48630	31630.9	LOC_Os08g41960	681.917
LOC_Os08g41960	287	LOC_Os12g02440	23556.2	LOC_Os06g45650	680.25
LOC_Os02g36924	268	LOC_Os02g04680	18301.8	LOC_Os02g36924	664.25
LOC_Os08g33488	268	LOC_Os05g39720	16761.8	LOC_Os08g33488	663.917
LOC_Os01g10504	248	LOC_Os01g61080	16565.5	LOC_Os07g41370	658.083
LOC_Os01g66030	248	LOC_Os08g38210	15177	LOC_Os01g10504	650.917
LOC_Os01g66290	248	LOC_Os11g08210	14384.5	LOC_Os01g66030	650.917
LOC_Os02g07430	248	LOC_Os04g45810	12380.8	LOC_Os01g66290	650.917
B) Drought
Degree Centrality		Betweenness Centrality		Closeness Centrality
Node	CD	Node	CB	Node	CC
LOC_Os06g45650	214	LOC_Os07g41370	36086	LOC_Os04g38770	526.467
LOC_Os04g38770	213	LOC_Os02g10860	35553.2	LOC_Os06g01890	526.467
LOC_Os06g01890	213	LOC_Os07g48630	23754.3	LOC_Os08g41960	526.467
LOC_Os08g41960	213	LOC_Os12g02440	17255.4	LOC_Os06g45650	524.467
LOC_Os08g33488	199	LOC_Os02g04680	15054.8	LOC_Os08g33488	513.467
LOC_Os02g36924	198	LOC_Os05g39720	12717.4	LOC_Os02g36924	513.133
LOC_Os07g41370	181	LOC_Os01g61080	12563.8	LOC_Os07g41370	512.1
LOC_Os01g10504	180	LOC_Os11g08210	11881.1	LOC_Os01g10504	501.217
LOC_Os01g66030	180	LOC_Os08g38210	10721.9	LOC_Os01g66030	501.217
LOC_Os01g66290	180	LOC_Os04g45810	8772.02	LOC_Os01g66290	501.217
C) Salt
Degree Centrality		Betweenness Centrality		Closeness Centrality
Node	CD	Node	CB	Node	CC
LOC_Os08g38210	131	lncRNA	89649.3	LOC_Os04g38770	392.788
LOC_Os06g45650	126	LOC_Os01g59660	42593.6	LOC_Os06g01890	392.788
LOC_Os04g38770	125	LOC_Os10g39130	36107.6	LOC_Os08g41960	392.788
LOC_Os06g01890	125	osa-miR1860	34631.1	LOC_Os06g45650	392.455
LOC_Os08g41960	125	osa-miR156l	25223.7	LOC_Os02g36924	381.288
LOC_Os02g36924	114	osa-miR530	21650.5	LOC_Os08g33488	380.621
LOC_Os08g33488	113	osa-miR319b	19852.3	LOC_Os07g41370	379.788
LOC_Os07g41370	107	osa-miR166l	17968.5	LOC_Os10g39130	376.133
LOC_Os12g02440	106	LOC_Os08g43160	15851.3	LOC_Os01g10504	372.621
LOC_Os01g10504	100	osa-miR167a	15291.6	LOC_Os01g66030	372.621
