# Supplementary material for: Abiotic Stress-Responsive miRNA and Transcription Factor-Mediated Gene Regulatory Network in Oryza sativa: Construction and Structural Measure Study
Source: Front Genet. 2021 Feb 12;12:618089. doi: 10.3389/fgene.2021.618089 (PMC7907651; doi:10.3389/fgene.2021.618089)
Supplement: Supplementary Table 10 — Details of SCC found in three Oryza sativa abiotic stress-responsive miRNA-TF-gene regulatory networks. [file Table_10.XLSX]

## Sheet: Sheet1
Supplementary Table S10| Details of SCC found in four Oryza sativa abiotic stress responsive miRNA-TF-gene regulatory networks.
Stress	ssc	Locus Identifier	Gene Model Name	Gene Model Description
cold	SSC1	LOC_Os01g59660	LOC_Os01g59660.1	MYB family transcription factor, putative, expressed
cold	SSC1	LOC_Os01g66120	LOC_Os01g66120.1	No apical meristem protein, putative, expressed
cold	SSC1	LOC_Os02g10860	LOC_Os02g10860.1	bZIP transcription factor domain containing protein, expressed
cold	SSC1	LOC_Os02g43330	LOC_Os02g43330.1	homeobox associated leucine zipper, putative, expressed
cold	SSC1	LOC_Os04g45810	LOC_Os04g45810.1	homeobox associated leucine zipper, putative, expressed
cold	SSC1	LOC_Os04g55520	LOC_Os04g55520.1	AP2 domain containing protein, expressed
cold	SSC1	LOC_Os05g34830	LOC_Os05g34830.1	No apical meristem protein, putative, expressed
cold	SSC1	LOC_Os06g11330	LOC_Os06g11330.1	OsMADS55 - MADS-box family gene with MIKCc type-box, expressed
cold	SSC1	LOC_Os07g41370	LOC_Os07g41370.1	OsMADS18 - MADS-box family gene with MIKCc type-box, expressed
cold	SSC1	LOC_Os08g04390	LOC_Os08g04390.2	basic helix-loop-helix DND-binding domain containing protein, expressed
cold	SSC1	LOC_Os08g32080	LOC_Os08g32080.1	CPuORF27 - conserved peptide uORF-containing transcript, expressed
cold	SSC1	LOC_Os09g28210	LOC_Os09g28210.1	bHelix-loop-helix transcription factor, putative, expressed
cold	SSC1	LOC_Os09g38340	LOC_Os09g38340.1	ZOS9-17 - C2H2 zinc finger protein, expressed
cold	SSC1	LOC_Os11g08210	LOC_Os11g08210.1	no apical meristem protein, putative, expressed
cold	SSC1	LOC_Os12g02440	LOC_Os12g02440.4	WRKY95, expressed
cold	SSC1	LOC_Os02g04680	LOC_Os02g04680.1	OsSPL3 - SBP-box gene family member, expressed
cold	SSC1	LOC_Os02g39140	LOC_Os02g39140.1	helix-loop-helix DNA-binding domain containing protein, expressed
cold	SSC1	LOC_Os03g06630	LOC_Os03g06630.1	heat stress transcription factor, putative, expressed
cold	SSC1	LOC_Os03g12370	LOC_Os03g12370.1	HSF-type DNA-binding domain containing protein, expressed
cold	SSC1	LOC_Os03g53340	LOC_Os03g53340.2	HSF-type DNA-binding domain containing protein, expressed
cold	SSC1	LOC_Os04g41229	LOC_Os04g41229.1	helix-loop-helix DNA-binding domain containing protein, expressed
cold	SSC1	LOC_Os05g38140	LOC_Os05g38140.1	basic helix-loop-helix DND-binding domain containing protein, expressed
cold	SSC1	LOC_Os06g35960	LOC_Os06g35960.1	HSF-type DNA-binding domain containing protein, expressed
cold	SSC1	LOC_Os06g36930	LOC_Os06g36930.1	HSF-type DNA-binding domain containing protein, expressed
cold	SSC1	LOC_Os07g08140	LOC_Os07g08140.1	heat stress transcription factor, putative, expressed
cold	SSC1	LOC_Os07g48630	LOC_Os07g48630.1	ethylene-insensitive 3, putative, expressed
cold	SSC1	LOC_Os08g38210	LOC_Os08g38210.1	transcription factor BIM2, putative, expressed
cold	SSC1	LOC_Os08g43334	LOC_Os08g43334.1	HSF-type DNA-binding domain containing protein, expressed
cold	SSC1	LOC_Os09g28354	LOC_Os09g28354.1	CPuORF39 - conserved peptide uORF-containing transcript, expressed
cold	SSC1	LOC_Os09g29930	LOC_Os09g29930.1	transcription factor BIM2, putative, expressed
cold	SSC1	LOC_Os09g35010	LOC_Os09g35010.1	dehydration-responsive element-binding protein, putative, expressed
cold	SSC1	LOC_Os09g35030	LOC_Os09g35030.1	dehydration-responsive element-binding protein, putative, expressed
cold	SSC1	LOC_Os09g35790	LOC_Os09g35790.1	HSF-type DNA-binding domain containing protein, expressed
cold	SSC1	LOC_Os10g28340	LOC_Os10g28340.1	heat stress transcription factor, putative, expressed
cold	SSC1	LOC_Os01g61080	LOC_Os01g61080.1	WRKY24, expressed
cold	SSC1	LOC_Os02g42585	LOC_Os02g42585.1	AP2 domain containing protein, expressed
cold	SSC1	LOC_Os02g46940	LOC_Os02g46940.1	MYB family transcription factor, putative, expressed
cold	SSC1	LOC_Os05g27730	LOC_Os05g27730.1	WRKY53, expressed
cold	SSC1	LOC_Os05g34050	LOC_Os05g34050.1	bZIP transcription factor domain containing protein, expressed
cold	SSC1	LOC_Os05g39720	LOC_Os05g39720.1	WRKY70, expressed
cold	SSC1	LOC_Os08g25820	LOC_Os08g25820.2	myb-like DNA-binding domain containing protein, expressed
cold	SSC1	LOC_Os08g33050	LOC_Os08g33050.1	MYB family transcription factor, putative, expressed
salt	SSC1	LOC_Os07g41370	LOC_Os07g41370.1	OsMADS18 - MADS-box family gene with MIKCc type-box, expressed
salt	SSC1	LOC_Os09g38340	LOC_Os09g38340.1	ZOS9-17 - C2H2 zinc finger protein, expressed
salt	SSC1	LOC_Os01g66120	LOC_Os01g66120.1	No apical meristem protein, putative, expressed
salt	SSC1	LOC_Os02g04680	LOC_Os02g04680.1	OsSPL3 - SBP-box gene family member, expressed
salt	SSC1	LOC_Os05g34830	LOC_Os05g34830.1	No apical meristem protein, putative, expressed
salt	SSC1	LOC_Os05g38140	LOC_Os05g38140.1	basic helix-loop-helix DND-binding domain containing protein, expressed
salt	SSC1	LOC_Os07g48630	LOC_Os07g48630.1	ethylene-insensitive 3, putative, expressed
salt	SSC1	LOC_Os08g04390	LOC_Os08g04390.2	basic helix-loop-helix DND-binding domain containing protein, expressed
salt	SSC1	LOC_Os08g38210	LOC_Os08g38210.1	transcription factor BIM2, putative, expressed
salt	SSC1	LOC_Os09g28210	LOC_Os09g28210.1	bHelix-loop-helix transcription factor, putative, expressed
salt	SSC1	LOC_Os09g29930	LOC_Os09g29930.1	transcription factor BIM2, putative, expressed
salt	SSC1	LOC_Os11g08210	LOC_Os11g08210.1	no apical meristem protein, putative, expressed
salt	SSC1	LOC_Os02g10860	LOC_Os02g10860.1	bZIP transcription factor domain containing protein, expressed
salt	SSC1	LOC_Os05g34050	LOC_Os05g34050.1	bZIP transcription factor domain containing protein, expressed
salt	SSC1	LOC_Os03g06630	LOC_Os03g06630.1	heat stress transcription factor, putative, expressed
salt	SSC1	LOC_Os03g12370	LOC_Os03g12370.1	HSF-type DNA-binding domain containing protein, expressed
salt	SSC1	LOC_Os03g53340	LOC_Os03g53340.2	HSF-type DNA-binding domain containing protein, expressed
salt	SSC1	LOC_Os06g35960	LOC_Os06g35960.1	HSF-type DNA-binding domain containing protein, expressed
salt	SSC1	LOC_Os06g36930	LOC_Os06g36930.1	HSF-type DNA-binding domain containing protein, expressed
salt	SSC1	LOC_Os07g08140	LOC_Os07g08140.1	heat stress transcription factor, putative, expressed
salt	SSC1	LOC_Os08g43334	LOC_Os08g43334.1	HSF-type DNA-binding domain containing protein, expressed
salt	SSC1	LOC_Os09g28354	LOC_Os09g28354.1	CPuORF39 - conserved peptide uORF-containing transcript, expressed
salt	SSC1	LOC_Os09g35790	LOC_Os09g35790.1	HSF-type DNA-binding domain containing protein, expressed
salt	SSC1	LOC_Os10g28340	LOC_Os10g28340.1	heat stress transcription factor, putative, expressed
salt	SSC1	LOC_Os01g59660	LOC_Os01g59660.1	MYB family transcription factor, putative, expressed
salt	SSC1	LOC_Os04g55520	LOC_Os04g55520.1	AP2 domain containing protein, expressed
salt	SSC1	LOC_Os01g61080	LOC_Os01g61080.1	WRKY24, expressed
salt	SSC1	LOC_Os02g39140	LOC_Os02g39140.1	helix-loop-helix DNA-binding domain containing protein, expressed
salt	SSC1	LOC_Os02g43330	LOC_Os02g43330.1	homeobox associated leucine zipper, putative, expressed
salt	SSC1	LOC_Os04g41229	LOC_Os04g41229.1	helix-loop-helix DNA-binding domain containing protein, expressed
salt	SSC1	LOC_Os04g45810	LOC_Os04g45810.1	homeobox associated leucine zipper, putative, expressed
salt	SSC1	LOC_Os05g27730	LOC_Os05g27730.1	WRKY53, expressed
salt	SSC1	LOC_Os05g39720	LOC_Os05g39720.1	WRKY70, expressed
salt	SSC1	LOC_Os06g11330	LOC_Os06g11330.1	OsMADS55 - MADS-box family gene with MIKCc type-box, expressed
salt	SSC1	LOC_Os08g25820	LOC_Os08g25820.2	myb-like DNA-binding domain containing protein, expressed
salt	SSC1	LOC_Os08g32080	LOC_Os08g32080.1	CPuORF27 - conserved peptide uORF-containing transcript, expressed
salt	SSC1	LOC_Os09g35010	LOC_Os09g35010.1	dehydration-responsive element-binding protein, putative, expressed
salt	SSC1	LOC_Os09g35030	LOC_Os09g35030.1	dehydration-responsive element-binding protein, putative, expressed
salt	SSC1	LOC_Os02g46940	LOC_Os02g46940.1	MYB family transcription factor, putative, expressed
salt	SSC1	LOC_Os08g33050	LOC_Os08g33050.1	MYB family transcription factor, putative, expressed
salt	SSC1	LOC_Os02g42585	LOC_Os02g42585.1	AP2 domain containing protein, expressed
salt	SSC1	LOC_Os10g22600	LOC_Os10g22600.1	ethylene-responsive transcription factor, putative, expressed
salt	SSC1	LOC_Os12g02440	LOC_Os12g02440.4	WRKY95, expressed
drought	SSC1	LOC_Os01g59660	LOC_Os01g59660.1	MYB family transcription factor, putative, expressed
drought	SSC1	LOC_Os01g61080	LOC_Os01g61080.1	WRKY24, expressed
drought	SSC1	LOC_Os01g66120	LOC_Os01g66120.1	No apical meristem protein, putative, expressed
drought	SSC1	LOC_Os02g04680	LOC_Os02g04680.1	OsSPL3 - SBP-box gene family member, expressed
drought	SSC1	LOC_Os02g10860	LOC_Os02g10860.1	bZIP transcription factor domain containing protein, expressed
drought	SSC1	LOC_Os02g39140	LOC_Os02g39140.1	helix-loop-helix DNA-binding domain containing protein, expressed
drought	SSC1	LOC_Os02g42585	LOC_Os02g42585.1	AP2 domain containing protein, expressed
drought	SSC1	LOC_Os02g43330	LOC_Os02g43330.1	homeobox associated leucine zipper, putative, expressed
drought	SSC1	LOC_Os02g46940	LOC_Os02g46940.1	MYB family transcription factor, putative, expressed
drought	SSC1	LOC_Os03g06630	LOC_Os03g06630.1	heat stress transcription factor, putative, expressed
drought	SSC1	LOC_Os03g12370	LOC_Os03g12370.1	HSF-type DNA-binding domain containing protein, expressed
drought	SSC1	LOC_Os03g53340	LOC_Os03g53340.2	HSF-type DNA-binding domain containing protein, expressed
drought	SSC1	LOC_Os04g41229	LOC_Os04g41229.1	helix-loop-helix DNA-binding domain containing protein, expressed
drought	SSC1	LOC_Os04g45810	LOC_Os04g45810.1	homeobox associated leucine zipper, putative, expressed
drought	SSC1	LOC_Os04g55520	LOC_Os04g55520.1	AP2 domain containing protein, expressed
drought	SSC1	LOC_Os05g27730	LOC_Os05g27730.1	WRKY53, expressed
drought	SSC1	LOC_Os05g34050	LOC_Os05g34050.1	bZIP transcription factor domain containing protein, expressed
drought	SSC1	LOC_Os05g34830	LOC_Os05g34830.1	No apical meristem protein, putative, expressed
drought	SSC1	LOC_Os05g38140	LOC_Os05g38140.1	basic helix-loop-helix DND-binding domain containing protein, expressed
drought	SSC1	LOC_Os05g39720	LOC_Os05g39720.1	WRKY70, expressed
drought	SSC1	LOC_Os06g11330	LOC_Os06g11330.1	OsMADS55 - MADS-box family gene with MIKCc type-box, expressed
drought	SSC1	LOC_Os06g35960	LOC_Os06g35960.1	HSF-type DNA-binding domain containing protein, expressed
drought	SSC1	LOC_Os06g36930	LOC_Os06g36930.1	HSF-type DNA-binding domain containing protein, expressed
drought	SSC1	LOC_Os07g08140	LOC_Os07g08140.1	heat stress transcription factor, putative, expressed
drought	SSC1	LOC_Os07g41370	LOC_Os07g41370.1	OsMADS18 - MADS-box family gene with MIKCc type-box, expressed
drought	SSC1	LOC_Os07g48630	LOC_Os07g48630.1	ethylene-insensitive 3, putative, expressed
drought	SSC1	LOC_Os08g04390	LOC_Os08g04390.2	basic helix-loop-helix DND-binding domain containing protein, expressed
drought	SSC1	LOC_Os08g25820	LOC_Os08g25820.2	myb-like DNA-binding domain containing protein, expressed
drought	SSC1	LOC_Os08g32080	LOC_Os08g32080.1	CPuORF27 - conserved peptide uORF-containing transcript, expressed
drought	SSC1	LOC_Os08g33050	LOC_Os08g33050.1	MYB family transcription factor, putative, expressed
drought	SSC1	LOC_Os08g38210	LOC_Os08g38210.1	transcription factor BIM2, putative, expressed
drought	SSC1	LOC_Os08g43334	LOC_Os08g43334.1	HSF-type DNA-binding domain containing protein, expressed
drought	SSC1	LOC_Os09g28210	LOC_Os09g28210.1	bHelix-loop-helix transcription factor, putative, expressed
drought	SSC1	LOC_Os09g28354	LOC_Os09g28354.1	CPuORF39 - conserved peptide uORF-containing transcript, expressed
drought	SSC1	LOC_Os09g29930	LOC_Os09g29930.1	transcription factor BIM2, putative, expressed
drought	SSC1	LOC_Os09g35010	LOC_Os09g35010.1	dehydration-responsive element-binding protein, putative, expressed
drought	SSC1	LOC_Os09g35030	LOC_Os09g35030.1	dehydration-responsive element-binding protein, putative, expressed
drought	SSC1	LOC_Os09g35790	LOC_Os09g35790.1	HSF-type DNA-binding domain containing protein, expressed
drought	SSC1	LOC_Os09g38340	LOC_Os09g38340.1	ZOS9-17 - C2H2 zinc finger protein, expressed
drought	SSC1	LOC_Os10g22600	LOC_Os10g22600.1	ethylene-responsive transcription factor, putative, expressed
drought	SSC1	LOC_Os10g28340	LOC_Os10g28340.1	heat stress transcription factor, putative, expressed
drought	SSC1	LOC_Os11g08210	LOC_Os11g08210.1	no apical meristem protein, putative, expressed
drought	SSC1	LOC_Os12g02440	LOC_Os12g02440.4	WRKY95, expressed
