# Supplementary material for: Abiotic Stress-Responsive miRNA and Transcription Factor-Mediated Gene Regulatory Network in Oryza sativa: Construction and Structural Measure Study
Source: Front Genet. 2021 Feb 12;12:618089. doi: 10.3389/fgene.2021.618089 (PMC7907651; doi:10.3389/fgene.2021.618089)
Supplement: Supplementary Table 11 — Scale free network analysis. [file Table_11.XLSX]

## Sheet: Sheet1
TableS11. Scale free network analysis
	In-degree		Out-Degree
Stress	Exponent (alpha)	Log-likleihood estomator	Exponent (alpha)	Log-likleihood estomator
Drought	3.5	-712.372	2.04	-908.546
Salt	3.5	-702.376	1.91	-966.533
Cold	3.5	-760.296	2.04	-845.566
